# Supplementary material for: Early Oldowan technology thrived during Pliocene environmental change in the Turkana Basin, Kenya
Source: Nat Commun. 2025 Nov 4;16:9401. doi: 10.1038/s41467-025-64244-x (PMC12586688; doi:10.1038/s41467-025-64244-x)
Supplement: Supplementary file 2 — Supplementary Dataset 1 [file 41467_2025_64244_MOESM2_ESM.xlsx]

## Sheet: HYS
Field (T) L1	Magnetization (Am²)	Field (T) L2	Magnetization (Am²)	Field (T) P1	Magnetization (Am²)	Field (T) P2A	Magnetization (Am²)	Field (T) P2B	Magnetization (Am²)	Field (T) P3	Magnetization (Am²)	Field (T) P4	Magnetization (Am²)	Field (T) P4B	Magnetization (Am²)	Field (T) P5	Magnetization (Am²)	Field (T) P6	Magnetization (Am²)	Field (T) R1	Magnetization (Am²)	Field (T) R3	Magnetization (Am²)	Field (T) R4	Magnetization (Am²)
1.01708	0.0448532	1.01708	0.0448532	1.0167	0.00772162	1.01668	0.115023	1.01666	0.178669	1.01662	0.190211	1.01678	0.213517	1.01667	0.197394	1.0168	0.190427	1.01669	0.191975	1.01678	0.0441797	1.01673	0.0610453	1.01678	0.033623
1.00911	0.0449161	1.00911	0.0449161	1.00877	0.00772041	1.0088	0.115085	1.0087	0.178759	1.00865	0.190285	1.00883	0.213644	1.00872	0.197485	1.00884	0.190558	1.00871	0.192077	1.00886	0.044202	1.00876	0.0611021	1.00884	0.0336405
1.00088	0.0449462	1.00088	0.0449462	1.00054	0.00772225	1.00051	0.115116	1.00047	0.178809	1.00046	0.190337	1.00059	0.213713	1.00048	0.197538	1.00063	0.190621	1.00053	0.192126	1.00059	0.0442089	1.00057	0.0611198	1.00061	0.0336634
0.992705	0.0449676	0.992705	0.0449676	0.992377	0.00772902	0.992312	0.115142	0.992316	0.178841	0.99228	0.190377	0.992432	0.213754	0.992265	0.197585	0.99244	0.190648	0.992336	0.192158	0.992445	0.0442192	0.992394	0.0611383	0.992444	0.0336743
0.984533	0.0449791	0.984533	0.0449791	0.984164	0.00773472	0.984141	0.115157	0.98407	0.178865	0.984078	0.190404	0.984254	0.21379	0.984132	0.197614	0.984272	0.190664	0.984136	0.192181	0.984264	0.0442366	0.984204	0.0611494	0.984259	0.0336863
0.97635	0.0449844	0.97635	0.0449844	0.97603	0.00773812	0.975996	0.115168	0.97598	0.178886	0.975934	0.190428	0.976128	0.213808	0.975966	0.197631	0.976119	0.190682	0.976001	0.192197	0.976113	0.0442428	0.976059	0.0611549	0.976108	0.0336983
0.968245	0.044993	0.968245	0.044993	0.967892	0.00773866	0.967867	0.115179	0.967832	0.178897	0.967795	0.190439	0.967974	0.213826	0.96785	0.197646	0.96798	0.190695	0.967862	0.192208	0.967973	0.0442477	0.967932	0.0611618	0.967975	0.0336996
0.960097	0.0449984	0.960097	0.0449984	0.959747	0.00774308	0.959722	0.115187	0.959693	0.178917	0.959667	0.19046	0.959854	0.213854	0.959691	0.197667	0.959838	0.190711	0.959732	0.19223	0.959831	0.0442537	0.959781	0.0611731	0.959827	0.0337002
0.951929	0.0450079	0.951929	0.0450079	0.951606	0.00774373	0.951558	0.115199	0.951539	0.17893	0.951506	0.190479	0.951666	0.213869	0.951552	0.19768	0.951669	0.190718	0.951555	0.19224	0.951665	0.0442578	0.951619	0.0611766	0.951658	0.0337044
0.943793	0.045008	0.943793	0.045008	0.943443	0.00774297	0.943421	0.115206	0.9434	0.178945	0.943357	0.190494	0.94353	0.213884	0.943411	0.197695	0.943536	0.190731	0.943431	0.192255	0.94352	0.0442633	0.94345	0.0611753	0.943526	0.0337115
0.93567	0.0450125	0.93567	0.0450125	0.935324	0.00774322	0.935302	0.115209	0.935278	0.178952	0.935246	0.190506	0.935408	0.213902	0.935287	0.197709	0.935417	0.190736	0.935316	0.192262	0.935402	0.0442655	0.935357	0.0611754	0.935427	0.033722
0.927538	0.0450099	0.927538	0.0450099	0.927191	0.00774617	0.927176	0.115213	0.927134	0.178959	0.927122	0.190514	0.927275	0.213909	0.927158	0.197715	0.927284	0.190734	0.92715	0.192262	0.927278	0.0442746	0.92723	0.0611815	0.927273	0.033719
0.919405	0.045012	0.919405	0.045012	0.919056	0.00774469	0.919041	0.115215	0.919019	0.178962	0.918991	0.19052	0.919122	0.213916	0.919027	0.197715	0.919156	0.190734	0.919053	0.192265	0.919147	0.0442775	0.919095	0.0611814	0.91914	0.0337201
0.911273	0.045008	0.911273	0.045008	0.91093	0.00774291	0.910886	0.115213	0.910882	0.178966	0.910863	0.190522	0.910999	0.213921	0.910906	0.197715	0.911024	0.190734	0.910905	0.192265	0.911022	0.0442816	0.910966	0.0611797	0.911017	0.0337213
0.903138	0.0450045	0.903138	0.0450045	0.902805	0.00774461	0.902788	0.115214	0.902758	0.178963	0.902732	0.190524	0.902886	0.213923	0.902778	0.197712	0.902896	0.190732	0.902795	0.192266	0.902887	0.0442785	0.902844	0.0611782	0.902887	0.0337155
0.895012	0.0450013	0.895012	0.0450013	0.894689	0.00774361	0.894671	0.115212	0.894639	0.178962	0.894608	0.190524	0.894756	0.213926	0.894646	0.197709	0.894772	0.190734	0.894668	0.192264	0.894769	0.0442746	0.894708	0.0611787	0.894761	0.0337186
0.886894	0.0450014	0.886894	0.0450014	0.886542	0.0077391	0.886528	0.11521	0.886502	0.178961	0.886464	0.190525	0.886616	0.213927	0.886514	0.197709	0.886636	0.19073	0.886535	0.192262	0.886622	0.0442772	0.886572	0.0611743	0.886633	0.0337155
0.87874	0.0449972	0.87874	0.0449972	0.878417	0.00773331	0.878383	0.11521	0.878373	0.178955	0.87834	0.190518	0.878458	0.213925	0.878387	0.197702	0.87853	0.190726	0.878383	0.192249	0.878489	0.0442767	0.878434	0.0611767	0.87849	0.0337069
0.870609	0.0449929	0.870609	0.0449929	0.870296	0.00773702	0.870272	0.115202	0.870249	0.17895	0.870232	0.190515	0.870369	0.213925	0.870262	0.197694	0.870386	0.190719	0.87024	0.192246	0.870378	0.0442694	0.870322	0.0611697	0.870374	0.0336997
0.862444	0.0449884	0.862444	0.0449884	0.86216	0.00773668	0.862143	0.115196	0.862122	0.178944	0.862092	0.190511	0.862236	0.213922	0.862125	0.197693	0.862249	0.19071	0.862141	0.19224	0.862237	0.0442714	0.862189	0.0611639	0.862245	0.0336991
0.854329	0.0449817	0.854329	0.0449817	0.854022	0.00773183	0.854001	0.115196	0.853977	0.178938	0.853952	0.190504	0.854078	0.21391	0.853995	0.197685	0.854098	0.190704	0.854011	0.192232	0.85411	0.0442665	0.854029	0.0611553	0.854093	0.0336977
0.84621	0.0449806	0.84621	0.0449806	0.845884	0.00772303	0.845844	0.115187	0.845863	0.17893	0.845826	0.190493	0.845961	0.213906	0.845867	0.197674	0.845985	0.190705	0.845897	0.192226	0.845986	0.0442604	0.84593	0.0611463	0.845973	0.0336959
0.838081	0.044979	0.838081	0.044979	0.837774	0.00772247	0.83776	0.115185	0.837738	0.178922	0.837695	0.190487	0.837845	0.2139	0.837749	0.19767	0.837857	0.190693	0.837754	0.192216	0.837859	0.0442555	0.837799	0.0611472	0.837847	0.0336933
0.829945	0.044973	0.829945	0.044973	0.829617	0.00772506	0.829615	0.115178	0.829604	0.178913	0.829564	0.190475	0.829708	0.213891	0.829614	0.197657	0.829716	0.190687	0.829616	0.192203	0.82972	0.0442522	0.829664	0.0611468	0.829716	0.0336866
0.82178	0.04497	0.82178	0.04497	0.821484	0.00771996	0.821461	0.115173	0.82143	0.178903	0.821397	0.190465	0.821559	0.213872	0.821462	0.197652	0.821576	0.190675	0.821477	0.192196	0.821563	0.0442456	0.821507	0.0611409	0.821567	0.033685
0.813648	0.0449635	0.813648	0.0449635	0.813362	0.00772117	0.813336	0.115168	0.813304	0.178893	0.813289	0.190454	0.813413	0.213864	0.81333	0.197643	0.813439	0.190667	0.813348	0.192186	0.813432	0.0442436	0.813384	0.0611364	0.813433	0.0336792
0.805519	0.0449598	0.805519	0.0449598	0.805232	0.00771982	0.805213	0.115163	0.805191	0.178878	0.805157	0.190442	0.805302	0.213853	0.805202	0.197631	0.805307	0.190663	0.805224	0.19218	0.805305	0.0442377	0.805247	0.0611328	0.805303	0.0336761
0.797387	0.0449471	0.797387	0.0449471	0.797107	0.00771625	0.797082	0.115155	0.797061	0.178871	0.797024	0.190427	0.797126	0.21384	0.797055	0.197618	0.797178	0.190652	0.79708	0.192167	0.797176	0.0442321	0.797119	0.0611271	0.797165	0.033678
0.789251	0.0449458	0.789251	0.0449458	0.788959	0.00771654	0.788949	0.115151	0.788924	0.178859	0.788898	0.190419	0.789024	0.213824	0.788922	0.197612	0.789044	0.190639	0.788946	0.192154	0.789045	0.0442307	0.788977	0.0611206	0.789023	0.0336757
0.781124	0.0449362	0.781124	0.0449362	0.780839	0.00771138	0.780826	0.115144	0.780797	0.178844	0.780766	0.1904	0.780885	0.213801	0.780786	0.197595	0.780933	0.19063	0.780833	0.192138	0.780911	0.0442243	0.78085	0.0611144	0.780904	0.0336672
0.772986	0.0449316	0.772986	0.0449316	0.772709	0.00771209	0.772698	0.115133	0.77266	0.178831	0.772643	0.190389	0.772774	0.213783	0.772664	0.197576	0.772787	0.190619	0.772707	0.192128	0.772783	0.0442142	0.772723	0.0611045	0.772759	0.0336579
0.764845	0.0449302	0.764845	0.0449302	0.764567	0.00771582	0.764549	0.115124	0.764506	0.178818	0.764498	0.190369	0.764637	0.213767	0.764521	0.197566	0.764642	0.190605	0.764548	0.19212	0.764638	0.0442106	0.764588	0.061099	0.764633	0.0336642
0.756685	0.0449192	0.756685	0.0449192	0.756412	0.00771394	0.756397	0.115121	0.756373	0.178802	0.75634	0.190349	0.756456	0.213751	0.756383	0.19755	0.756485	0.190583	0.756389	0.192106	0.756479	0.0442026	0.756428	0.0610946	0.756476	0.0336571
0.748552	0.0449177	0.748552	0.0449177	0.748286	0.00770871	0.748269	0.115108	0.748243	0.178783	0.748216	0.190328	0.748336	0.213726	0.748259	0.197531	0.748362	0.190574	0.74828	0.192092	0.74836	0.0441959	0.748303	0.0610873	0.748344	0.0336492
0.740407	0.04491	0.740407	0.04491	0.740159	0.00770995	0.74015	0.115099	0.740127	0.178769	0.740088	0.190311	0.74022	0.213703	0.74012	0.197513	0.740237	0.190549	0.740153	0.192075	0.740233	0.0441903	0.740187	0.0610872	0.740226	0.0336489
0.732288	0.0449042	0.732288	0.0449042	0.732031	0.00770801	0.732021	0.115086	0.731998	0.178755	0.731953	0.19029	0.732091	0.213682	0.731995	0.197494	0.732105	0.190538	0.732012	0.192057	0.732098	0.0441822	0.732055	0.0610852	0.732099	0.0336465
0.724139	0.044892	0.724139	0.044892	0.7239	0.00770784	0.723884	0.115074	0.723869	0.178738	0.72383	0.190269	0.723951	0.213654	0.723868	0.197479	0.723966	0.190514	0.723878	0.192044	0.723965	0.0441796	0.723919	0.0610712	0.723936	0.0336438
0.716035	0.0448843	0.716035	0.0448843	0.715781	0.0077026	0.715762	0.115061	0.715737	0.17872	0.715711	0.190246	0.715841	0.21363	0.715752	0.197453	0.715807	0.190496	0.715775	0.192023	0.715841	0.0441745	0.715788	0.0610645	0.715837	0.0336356
0.707892	0.0448805	0.707892	0.0448805	0.707645	0.00769699	0.707631	0.115046	0.707604	0.178698	0.70758	0.190223	0.707713	0.213603	0.707625	0.197432	0.707704	0.19048	0.707647	0.192012	0.707708	0.0441632	0.707662	0.0610581	0.707708	0.0336333
0.699743	0.044874	0.699743	0.044874	0.699484	0.00769248	0.69947	0.11503	0.699452	0.178678	0.699424	0.190197	0.699549	0.213576	0.699465	0.197405	0.69956	0.190457	0.699478	0.191992	0.699572	0.044153	0.699494	0.0610494	0.699511	0.0336265
0.691599	0.0448659	0.691599	0.0448659	0.691355	0.00769578	0.691333	0.115017	0.691314	0.178657	0.691255	0.190169	0.691411	0.213551	0.691314	0.197385	0.691414	0.190429	0.691317	0.191972	0.691392	0.044146	0.691332	0.0610413	0.691397	0.0336207
0.683467	0.0448571	0.683467	0.0448571	0.683223	0.00768952	0.683217	0.114998	0.683192	0.178631	0.683159	0.190139	0.683299	0.213507	0.683194	0.197354	0.683288	0.190403	0.683211	0.191951	0.683282	0.0441322	0.683235	0.0610318	0.683279	0.0336119
0.675323	0.0448506	0.675323	0.0448506	0.675094	0.0076859	0.675082	0.114984	0.675073	0.178613	0.67503	0.19011	0.675147	0.213476	0.675028	0.197323	0.675154	0.19038	0.675084	0.191926	0.675157	0.0441227	0.675111	0.0610181	0.67515	0.0336025
0.667237	0.0448529	0.667237	0.0448529	0.666958	0.00768779	0.666941	0.114969	0.666914	0.178586	0.666877	0.190073	0.667006	0.213441	0.666932	0.197296	0.667019	0.190353	0.666951	0.19191	0.667021	0.0441104	0.666976	0.0610063	0.667013	0.0336039
0.659065	0.044838	0.659065	0.044838	0.65883	0.00768359	0.658815	0.114953	0.65878	0.178562	0.658762	0.190042	0.658876	0.213403	0.658784	0.197267	0.658867	0.190316	0.658823	0.191883	0.658894	0.0441042	0.658847	0.0609958	0.65888	0.033592
0.650944	0.0448349	0.650944	0.0448349	0.650695	0.00767905	0.650685	0.114932	0.650653	0.178535	0.650636	0.190005	0.650761	0.213358	0.650629	0.197237	0.650759	0.190293	0.650697	0.191855	0.650757	0.0440919	0.650717	0.0609844	0.650743	0.033587
0.64281	0.044821	0.64281	0.044821	0.642568	0.00767392	0.642555	0.114908	0.642531	0.178511	0.642511	0.18997	0.642623	0.213315	0.64252	0.197195	0.642629	0.190262	0.642559	0.191829	0.642631	0.0440842	0.642591	0.0609732	0.64262	0.0335864
0.634669	0.0448119	0.634669	0.0448119	0.634464	0.00767393	0.634429	0.114887	0.634397	0.178485	0.634381	0.189931	0.634494	0.21327	0.634401	0.197166	0.634488	0.190234	0.634432	0.191802	0.634495	0.0440755	0.634475	0.060967	0.634482	0.0335795
0.626515	0.0448034	0.626515	0.0448034	0.626309	0.00767088	0.626292	0.114868	0.626263	0.178451	0.626227	0.189888	0.626364	0.21322	0.62628	0.197129	0.626358	0.190198	0.626299	0.191775	0.626328	0.0440665	0.626313	0.0609453	0.626352	0.0335665
0.61841	0.0447955	0.61841	0.0447955	0.618177	0.00766552	0.618166	0.114844	0.618148	0.178417	0.61812	0.189846	0.618232	0.213167	0.618155	0.197086	0.618198	0.190167	0.618165	0.191739	0.618236	0.0440531	0.618193	0.0609324	0.618235	0.033558
0.610283	0.0447857	0.610283	0.0447857	0.610064	0.00766413	0.610045	0.114819	0.610016	0.178383	0.61	0.189803	0.610105	0.213116	0.61003	0.197051	0.610095	0.190125	0.610042	0.191711	0.610113	0.0440428	0.610076	0.0609181	0.610116	0.0335546
0.602138	0.0447827	0.602138	0.0447827	0.601915	0.00765857	0.601901	0.114794	0.601871	0.178354	0.601857	0.189759	0.601958	0.213061	0.601883	0.197013	0.601971	0.190089	0.60191	0.191677	0.601973	0.0440307	0.601931	0.0609012	0.601962	0.0335394
0.594002	0.0447712	0.594002	0.0447712	0.593776	0.00766194	0.59374	0.114769	0.593746	0.17832	0.593721	0.189705	0.593833	0.213003	0.593749	0.196964	0.593835	0.190047	0.59376	0.191643	0.593835	0.0440171	0.59379	0.06089	0.59382	0.0335281
0.585887	0.0447565	0.585887	0.0447565	0.585654	0.00765894	0.58565	0.11474	0.585627	0.17828	0.585597	0.189658	0.585709	0.212927	0.58564	0.196914	0.585718	0.190005	0.585651	0.19161	0.585721	0.0440074	0.58567	0.060868	0.585707	0.0335189
0.577742	0.0447471	0.577742	0.0447471	0.577521	0.00765233	0.577516	0.114719	0.577487	0.178242	0.577459	0.189602	0.577573	0.212864	0.577497	0.196868	0.577579	0.189959	0.577512	0.191569	0.577577	0.0439942	0.577535	0.0608476	0.577568	0.0335035
0.569575	0.0447458	0.569575	0.0447458	0.569355	0.00764492	0.569345	0.114688	0.569317	0.178201	0.569306	0.189548	0.569418	0.212795	0.569338	0.196817	0.569393	0.189907	0.569329	0.191531	0.569414	0.0439788	0.569371	0.0608294	0.569386	0.0334981
0.561426	0.0447307	0.561426	0.0447307	0.561227	0.00763767	0.561215	0.114653	0.561199	0.178156	0.561176	0.189488	0.561273	0.21272	0.5612	0.196765	0.561268	0.189854	0.561249	0.191488	0.561283	0.0439668	0.561249	0.0608184	0.561276	0.0334859
0.553324	0.0447182	0.553324	0.0447182	0.553094	0.00763907	0.553088	0.114618	0.553071	0.178109	0.553023	0.189428	0.553148	0.212647	0.553078	0.196713	0.553153	0.189797	0.553076	0.191444	0.553156	0.0439483	0.553118	0.0608006	0.553146	0.0334752
0.545167	0.0447017	0.545167	0.0447017	0.544958	0.00763128	0.544948	0.114582	0.544931	0.178064	0.544899	0.189359	0.545019	0.212558	0.544928	0.196643	0.545021	0.189743	0.544957	0.191399	0.545022	0.0439344	0.544994	0.0607759	0.545	0.033458
0.537033	0.0446875	0.537033	0.0446875	0.53683	0.00763101	0.536832	0.114545	0.536793	0.178014	0.536754	0.189296	0.53687	0.212475	0.536809	0.196581	0.53689	0.189691	0.536817	0.19135	0.536863	0.0439099	0.536848	0.0607609	0.536878	0.0334435
0.5289	0.044672	0.5289	0.044672	0.528684	0.00761588	0.528668	0.114507	0.528665	0.177962	0.528652	0.189224	0.528738	0.21239	0.528684	0.19652	0.528749	0.189628	0.528691	0.191299	0.528756	0.0438881	0.528715	0.0607322	0.528747	0.0334253
0.52077	0.0446568	0.52077	0.0446568	0.520606	0.00760843	0.520569	0.114467	0.520547	0.177908	0.520513	0.189157	0.520621	0.212291	0.520556	0.196454	0.520625	0.189562	0.520567	0.191246	0.520633	0.0438686	0.520594	0.0607064	0.520632	0.0334079
0.512631	0.044642	0.512631	0.044642	0.512448	0.00760544	0.512438	0.114423	0.512392	0.177856	0.512381	0.189076	0.512482	0.212193	0.512423	0.196384	0.51249	0.189486	0.512441	0.191194	0.512495	0.0438521	0.512457	0.0606827	0.51249	0.0334038
0.504431	0.044632	0.504431	0.044632	0.504277	0.00759535	0.504279	0.114378	0.504253	0.177799	0.504237	0.188995	0.504358	0.212088	0.504264	0.196307	0.504313	0.189419	0.504273	0.191139	0.504335	0.0438294	0.504298	0.0606547	0.504325	0.0333815
0.49633	0.0446138	0.49633	0.0446138	0.496151	0.00759756	0.496144	0.114336	0.496123	0.177734	0.496087	0.188907	0.496206	0.21198	0.496141	0.196222	0.496201	0.189342	0.496148	0.191084	0.496209	0.0438081	0.496166	0.0606302	0.496197	0.0333684
0.488213	0.0445954	0.488213	0.0445954	0.488028	0.00758725	0.488019	0.114289	0.488001	0.17767	0.487966	0.188822	0.488094	0.21187	0.488012	0.196133	0.488074	0.189265	0.488016	0.191028	0.488085	0.0437876	0.488048	0.0606033	0.488075	0.0333543
0.480076	0.044578	0.480076	0.044578	0.479897	0.00757636	0.479895	0.114244	0.479869	0.1776	0.479857	0.188728	0.47995	0.211754	0.479857	0.196045	0.479946	0.189181	0.47989	0.190956	0.479955	0.0437625	0.479919	0.060574	0.479939	0.0333372
0.471937	0.0445605	0.471937	0.0445605	0.471743	0.00757277	0.471751	0.114185	0.471733	0.177526	0.471696	0.188629	0.471802	0.211632	0.471718	0.195956	0.471803	0.189095	0.471753	0.190888	0.471792	0.0437317	0.471769	0.0605422	0.471797	0.0333223
0.463811	0.0445374	0.463811	0.0445374	0.46363	0.0075632	0.463628	0.11413	0.463636	0.177451	0.463585	0.188519	0.463673	0.211505	0.463607	0.195863	0.46367	0.189006	0.463628	0.190812	0.463681	0.043707	0.463649	0.0605183	0.463691	0.0333058
0.455683	0.0445129	0.455683	0.0445129	0.455512	0.00756069	0.455502	0.114072	0.455505	0.177378	0.455459	0.188415	0.455552	0.21137	0.45549	0.195768	0.455553	0.188917	0.4555	0.190743	0.455565	0.0436827	0.455521	0.0604881	0.455524	0.0332821
0.447531	0.0444942	0.447531	0.0444942	0.447363	0.0075515	0.447356	0.114008	0.447337	0.1773	0.447317	0.188303	0.447409	0.211222	0.447324	0.195654	0.447405	0.188828	0.447353	0.190662	0.447413	0.0436528	0.447372	0.0604462	0.447392	0.0332485
0.439375	0.0444778	0.439375	0.0444778	0.439203	0.00753715	0.439182	0.113943	0.439179	0.177208	0.439154	0.188185	0.439227	0.211079	0.439167	0.195544	0.439251	0.188728	0.439174	0.190586	0.43925	0.0436147	0.439217	0.0604172	0.439221	0.0332325
0.431248	0.044456	0.431248	0.044456	0.431074	0.00752759	0.431062	0.113879	0.431056	0.177118	0.431031	0.18806	0.431108	0.210927	0.431061	0.195431	0.431127	0.188617	0.431069	0.190502	0.431125	0.0435869	0.431089	0.0603789	0.431114	0.0332113
0.423116	0.0444383	0.423116	0.0444383	0.422959	0.00752075	0.422938	0.113813	0.422936	0.177026	0.422912	0.187932	0.422992	0.210763	0.422937	0.195313	0.422995	0.188503	0.422941	0.190414	0.422996	0.0435575	0.422962	0.060344	0.422995	0.0331905
0.415003	0.044412	0.415003	0.044412	0.414815	0.00751146	0.414806	0.113732	0.414791	0.176931	0.414764	0.187788	0.414857	0.210591	0.414798	0.195181	0.414859	0.188381	0.414813	0.190325	0.414855	0.0435263	0.414836	0.0603096	0.414864	0.0331686
0.406846	0.0443866	0.406846	0.0443866	0.406676	0.00750961	0.406683	0.113658	0.40666	0.17683	0.406631	0.187653	0.406691	0.210412	0.406666	0.19505	0.406734	0.18826	0.406678	0.190222	0.406723	0.0434832	0.406704	0.0602657	0.406725	0.0331399
0.398709	0.0443628	0.398709	0.0443628	0.398551	0.00748699	0.39855	0.113584	0.398529	0.176713	0.398513	0.187507	0.39858	0.210221	0.398534	0.194908	0.398599	0.188137	0.398529	0.190117	0.3986	0.0434428	0.39856	0.0602181	0.398588	0.0331133
0.390546	0.0443348	0.390546	0.0443348	0.390427	0.00747073	0.390422	0.113497	0.390405	0.176606	0.390388	0.18735	0.390461	0.210025	0.390405	0.194759	0.390447	0.187999	0.390419	0.190011	0.390467	0.0434005	0.390431	0.0601824	0.390464	0.0330758
0.382437	0.0442975	0.382437	0.0442975	0.382295	0.0074614	0.382283	0.113399	0.38227	0.176481	0.382268	0.187185	0.382333	0.209814	0.38228	0.194618	0.382334	0.187848	0.382294	0.189889	0.382345	0.0433534	0.382312	0.060127	0.382338	0.0330552
0.374312	0.0442657	0.374312	0.0442657	0.374153	0.00744964	0.374133	0.11331	0.374135	0.176354	0.374121	0.187003	0.374199	0.209593	0.374141	0.194449	0.374199	0.187704	0.374134	0.189767	0.374199	0.043297	0.374175	0.0600562	0.374194	0.0330239
0.366172	0.0442275	0.366172	0.0442275	0.366033	0.0074302	0.366024	0.11321	0.366005	0.176219	0.365994	0.186817	0.366061	0.209363	0.366034	0.194285	0.366068	0.187537	0.366023	0.189635	0.366069	0.043255	0.366046	0.0600095	0.366065	0.0329942
0.358046	0.0441958	0.358046	0.0441958	0.357903	0.00741355	0.357903	0.113104	0.357873	0.176083	0.357889	0.186631	0.35792	0.209126	0.357851	0.194103	0.357947	0.187374	0.357901	0.189498	0.357953	0.0431995	0.357909	0.059963	0.357945	0.0329562
0.349901	0.0441584	0.349901	0.0441584	0.34977	0.00739356	0.349767	0.112993	0.349733	0.175922	0.349737	0.186434	0.349788	0.208875	0.349741	0.193925	0.349811	0.187189	0.34976	0.189353	0.349802	0.0431411	0.34977	0.0598951	0.349802	0.0329185
0.341766	0.0441153	0.341766	0.0441153	0.341626	0.00738184	0.341626	0.112874	0.341608	0.175759	0.341594	0.186208	0.341637	0.208615	0.341612	0.193716	0.341667	0.186982	0.341628	0.189206	0.341666	0.0430772	0.341636	0.059832	0.341667	0.0328884
0.333648	0.0440699	0.333648	0.0440699	0.333509	0.00737533	0.333507	0.11275	0.333491	0.175594	0.333484	0.186	0.333543	0.208335	0.333501	0.193501	0.333545	0.186782	0.333505	0.189032	0.333547	0.0430204	0.333518	0.0597703	0.333547	0.0328432
0.325513	0.0440228	0.325513	0.0440228	0.325377	0.00735873	0.325368	0.112621	0.325357	0.17543	0.325325	0.185767	0.325392	0.208041	0.325373	0.193276	0.325414	0.186568	0.325377	0.188854	0.325416	0.0429595	0.325389	0.0597036	0.325414	0.0328046
0.317354	0.043968	0.317354	0.043968	0.317229	0.00732745	0.31722	0.112479	0.31721	0.175244	0.317184	0.185502	0.317256	0.20773	0.317213	0.193041	0.317258	0.186327	0.317217	0.188671	0.317269	0.0428977	0.317246	0.0596245	0.317254	0.032757
0.30921	0.0439258	0.30921	0.0439258	0.309091	0.0073124	0.309087	0.112343	0.309067	0.175044	0.309065	0.185245	0.309115	0.207397	0.309053	0.192786	0.309127	0.186095	0.309084	0.188469	0.309118	0.0428262	0.309089	0.0595545	0.309113	0.0327188
0.301089	0.0438864	0.301089	0.0438864	0.300966	0.00728615	0.300962	0.112196	0.300917	0.174818	0.300917	0.184959	0.30099	0.207046	0.300931	0.192532	0.300975	0.185848	0.300952	0.188259	0.300996	0.0427471	0.300963	0.0594757	0.300949	0.0326529
0.292944	0.0438395	0.292944	0.0438395	0.292828	0.00727954	0.292821	0.112017	0.292792	0.174595	0.292785	0.184663	0.292863	0.206683	0.292813	0.19225	0.292839	0.185561	0.292821	0.188034	0.292861	0.0426836	0.292841	0.0593956	0.29284	0.0325869
0.284797	0.0437705	0.284797	0.0437705	0.284696	0.00726434	0.28471	0.111849	0.284674	0.17436	0.284643	0.184335	0.284717	0.206308	0.284676	0.191965	0.284722	0.185266	0.284692	0.187798	0.284728	0.0426002	0.284704	0.0593007	0.284696	0.0325594
0.276667	0.0437161	0.276667	0.0437161	0.276558	0.00723937	0.276551	0.111672	0.276543	0.174108	0.27651	0.183999	0.276586	0.205888	0.276543	0.191628	0.276592	0.184959	0.276543	0.187541	0.276596	0.042517	0.276572	0.059197	0.276573	0.0324983
0.268544	0.0436592	0.268544	0.0436592	0.268431	0.0072185	0.268428	0.111477	0.268416	0.173829	0.268397	0.183639	0.268458	0.205446	0.268421	0.191295	0.268463	0.184643	0.268419	0.18727	0.268465	0.0424343	0.268438	0.0591007	0.268463	0.0324442
0.260402	0.0436034	0.260402	0.0436034	0.260297	0.00719594	0.260293	0.111261	0.260285	0.173544	0.260269	0.183256	0.260323	0.204983	0.260275	0.190923	0.26033	0.184289	0.260299	0.186965	0.260335	0.0423348	0.260302	0.0590019	0.260355	0.032377
0.252211	0.0435504	0.252211	0.0435504	0.252139	0.00717988	0.252124	0.11104	0.252125	0.173238	0.252111	0.182855	0.252146	0.204482	0.252103	0.190547	0.252164	0.183896	0.25213	0.186653	0.252166	0.0422525	0.25214	0.0588796	0.252162	0.0323185
0.244101	0.0434686	0.244101	0.0434686	0.244012	0.00717207	0.24399	0.1108	0.243985	0.172911	0.243975	0.182415	0.244017	0.203916	0.243988	0.190113	0.244006	0.183499	0.244013	0.186313	0.244032	0.042136	0.24401	0.0587522	0.244026	0.0322508
0.235959	0.0433961	0.235959	0.0433961	0.235874	0.00714636	0.235864	0.110534	0.23586	0.172572	0.235848	0.18196	0.235897	0.203354	0.23588	0.189668	0.235907	0.183073	0.23587	0.185928	0.235906	0.0420374	0.235883	0.0586228	0.235924	0.0321512
0.227838	0.0433289	0.227838	0.0433289	0.227743	0.0071212	0.227736	0.110256	0.227736	0.172189	0.227745	0.181454	0.227773	0.202722	0.227717	0.189182	0.227778	0.18259	0.227745	0.185521	0.227787	0.0419066	0.227744	0.0584742	0.227773	0.0320731
0.219694	0.043242	0.219694	0.043242	0.219609	0.00708472	0.219603	0.109958	0.2196	0.171767	0.219584	0.180885	0.219633	0.20205	0.219588	0.188657	0.219644	0.182067	0.21961	0.185088	0.219616	0.0417705	0.219606	0.0583095	0.219633	0.0319837
0.211564	0.0431483	0.211564	0.0431483	0.211452	0.00705601	0.211442	0.109624	0.211467	0.171305	0.211454	0.180306	0.211503	0.201298	0.211452	0.188078	0.211503	0.181516	0.211476	0.184614	0.211504	0.0416287	0.211484	0.0581594	0.211496	0.0318883
0.203441	0.0430436	0.203441	0.0430436	0.203364	0.00702508	0.203348	0.10927	0.203354	0.170811	0.203322	0.17966	0.203386	0.200517	0.203308	0.187478	0.203384	0.180896	0.203354	0.184094	0.203381	0.0414581	0.203371	0.0579796	0.20338	0.0317593
0.195322	0.0429473	0.195322	0.0429473	0.195209	0.00699142	0.195209	0.108869	0.195212	0.170269	0.195156	0.178962	0.195249	0.199672	0.195205	0.186797	0.195269	0.180219	0.195214	0.183502	0.195249	0.0413073	0.195213	0.0577599	0.195243	0.031649
0.187137	0.0428141	0.187137	0.0428141	0.187033	0.00695628	0.187037	0.10845	0.187034	0.169683	0.187024	0.178196	0.187068	0.198739	0.187047	0.186041	0.187075	0.179458	0.187047	0.182847	0.187077	0.0411156	0.187046	0.0575387	0.187075	0.0315594
0.179005	0.0426641	0.179005	0.0426641	0.178916	0.00691678	0.178911	0.107957	0.178911	0.169026	0.178898	0.177351	0.178959	0.197707	0.178916	0.18519	0.17894	0.178646	0.178917	0.182136	0.178945	0.0408897	0.178923	0.0572941	0.178933	0.0314209
0.170878	0.0425212	0.170878	0.0425212	0.170802	0.00687976	0.170788	0.107433	0.170782	0.168291	0.170774	0.1764	0.170823	0.196554	0.170785	0.184279	0.17082	0.177725	0.170801	0.181334	0.170824	0.0406609	0.170806	0.0570155	0.17081	0.0312625
0.162736	0.0423421	0.162736	0.0423421	0.162661	0.00684375	0.16265	0.106831	0.16265	0.167466	0.162654	0.175361	0.162681	0.195312	0.162628	0.183233	0.162683	0.176699	0.162665	0.180421	0.162707	0.0404011	0.162666	0.0567315	0.162678	0.0310762
0.154597	0.042156	0.154597	0.042156	0.154515	0.00680163	0.154525	0.106161	0.15452	0.166552	0.154512	0.174187	0.154551	0.193901	0.154509	0.182073	0.154551	0.175545	0.154524	0.179395	0.154558	0.0401157	0.154518	0.0563932	0.15455	0.0308733
0.146462	0.0419303	0.146462	0.0419303	0.146396	0.00676168	0.146393	0.105412	0.146383	0.165479	0.14638	0.172878	0.146418	0.192291	0.146367	0.180749	0.146392	0.174256	0.146394	0.178234	0.146409	0.0397621	0.146402	0.056014	0.146404	0.0306285
0.138332	0.041675	0.138332	0.041675	0.138268	0.00670119	0.138268	0.10454	0.138266	0.164277	0.138249	0.171369	0.13829	0.190518	0.138258	0.179236	0.138296	0.172789	0.13827	0.17689	0.138283	0.0394164	0.138268	0.0555804	0.138287	0.0303707
0.130192	0.0413888	0.130192	0.0413888	0.130136	0.00661757	0.130131	0.103539	0.130125	0.162862	0.130115	0.16963	0.130154	0.188449	0.130109	0.177479	0.130158	0.171097	0.130132	0.175336	0.130162	0.0389755	0.130136	0.0550642	0.130149	0.0301061
0.122061	0.0410342	0.122061	0.0410342	0.12201	0.00654005	0.121994	0.10241	0.121998	0.16124	0.121994	0.167627	0.122019	0.186104	0.121975	0.175465	0.122026	0.169172	0.121982	0.173548	0.122025	0.0384777	0.122007	0.0544657	0.122016	0.0297734
0.11394	0.0406141	0.11394	0.0406141	0.113885	0.00646976	0.11387	0.101057	0.113875	0.159325	0.113867	0.165314	0.113898	0.183398	0.11387	0.173105	0.1139	0.166937	0.113874	0.171448	0.113899	0.037901	0.113883	0.0537947	0.113893	0.0293821
0.105818	0.0400883	0.105818	0.0400883	0.105764	0.00636794	0.105752	0.0994639	0.105756	0.157054	0.105743	0.162587	0.105782	0.180289	0.105759	0.170335	0.105775	0.164304	0.105763	0.168962	0.105785	0.0372246	0.105763	0.052955	0.105769	0.0289216
0.0976681	0.0394649	0.0976681	0.0394649	0.0976221	0.00626653	0.0976171	0.0975721	0.0976232	0.154317	0.0976072	0.159373	0.097645	0.176636	0.0976164	0.167034	0.0976309	0.161192	0.0976234	0.16596	0.0976468	0.0364551	0.097626	0.0519398	0.0976136	0.028382
0.0895355	0.0386894	0.0895355	0.0386894	0.0894839	0.00615102	0.0894764	0.0952904	0.0894841	0.150985	0.0894757	0.155553	0.0894946	0.172281	0.0894782	0.163086	0.08949	0.157454	0.0894841	0.162344	0.0895089	0.0355141	0.0894904	0.0507119	0.0895022	0.027713
0.0814084	0.0376397	0.0814084	0.0376397	0.0813568	0.00596866	0.081352	0.0925267	0.0813556	0.146885	0.0813511	0.150938	0.0813715	0.16713	0.0813513	0.158315	0.0813699	0.153006	0.0813361	0.157943	0.0813779	0.0343677	0.0813601	0.049218	0.0813739	0.0268753
0.0732745	0.036346	0.0732745	0.036346	0.0732376	0.00577204	0.0732285	0.0891176	0.0732256	0.141759	0.0732167	0.145325	0.073246	0.160876	0.0732004	0.152506	0.0732441	0.147532	0.0732319	0.152478	0.0732558	0.0329995	0.0732491	0.0473406	0.0732297	0.025823
0.0651235	0.0346263	0.0651235	0.0346263	0.0650745	0.00551706	0.0650953	0.0848959	0.0650749	0.135253	0.065053	0.138396	0.0650936	0.15328	0.0650707	0.145285	0.0650879	0.14074	0.0650772	0.145547	0.0650645	0.0313226	0.0650991	0.0449695	0.0650956	0.0245439
0.056967	0.0323559	0.056967	0.0323559	0.0569144	0.00518447	0.0569172	0.0795197	0.0569228	0.126862	0.0569183	0.129689	0.0569348	0.143735	0.0569161	0.136138	0.0569305	0.132142	0.0568958	0.136543	0.05694	0.0292759	0.0569234	0.0419644	0.0569356	0.0229123
0.0488365	0.0294153	0.0488365	0.0294153	0.0488026	0.00479309	0.0487995	0.0726656	0.0487953	0.115928	0.0487889	0.118559	0.0488098	0.131575	0.0488218	0.124479	0.0488048	0.1211	0.0488006	0.124783	0.0488171	0.0267315	0.0488026	0.0381928	0.0488103	0.0208778
0.0407004	0.0256826	0.0407004	0.0256826	0.040642	0.00429429	0.0406677	0.0639813	0.0406446	0.101975	0.0406542	0.104465	0.0406777	0.116087	0.0406572	0.109574	0.0406724	0.107101	0.0406672	0.10965	0.0406804	0.0236666	0.0406642	0.0335916	0.0406713	0.0184162
0.032518	0.0214283	0.032518	0.0214283	0.0325338	0.00371132	0.0325398	0.054032	0.0325372	0.0859413	0.032525	0.0881684	0.0325455	0.0982077	0.0325239	0.0924136	0.0325187	0.0908589	0.0325249	0.0922723	0.0325484	0.0201394	0.0325349	0.0283199	0.0325341	0.0156022
0.024417	0.0169568	0.024417	0.0169568	0.0244038	0.00312353	0.0244029	0.0434779	0.0244025	0.0688523	0.0243956	0.0708553	0.0244164	0.0792909	0.0243971	0.0741916	0.0244179	0.0736359	0.0243997	0.0738894	0.0244195	0.0163532	0.0244037	0.022704	0.0244055	0.0125699
0.0162992	0.0123343	0.0162992	0.0123343	0.0162791	0.00252013	0.0162768	0.0325239	0.0162765	0.0511701	0.0162739	0.052921	0.0162977	0.059702	0.0162792	0.0553041	0.0162879	0.055617	0.016275	0.0548184	0.0162953	0.0124093	0.0162773	0.0168823	0.0162818	0.00941378
0.00817524	0.00758565	0.00817524	0.00758565	0.00815326	0.00188371	0.00815429	0.0213078	0.00815211	0.0330699	0.00814395	0.0345177	0.00816077	0.0396054	0.00815423	0.0359509	0.00816249	0.0371049	0.00815235	0.0352559	0.00816539	0.0083712	0.00815188	0.0108884	0.00815653	0.00618611
3.15135e-05	0.00280098	3.15135e-05	0.00280098	1.03306e-05	0.00122967	1.11515e-05	0.00988329	1.10559e-05	0.0146635	-1.60259e-05	0.015774	2.34854e-05	0.0191804	1.378e-05	0.016248	2.34069e-05	0.0182552	1.20448e-05	0.015323	-6.42318e-06	0.00426812	3.42929e-05	0.00480411	1.76399e-05	0.00288963
-0.00812582	-0.00201322	-0.00812582	-0.00201322	-0.0081316	0.000595381	-0.00813023	-0.00160681	-0.00811361	-0.00378978	-0.0081497	-0.00301887	-0.00812202	-0.00141467	-0.00813921	-0.00358065	-0.00812663	-0.000750081	-0.00812995	-0.00470325	-0.00812108	0.000130541	-0.0081337	-0.00134247	-0.00811791	-0.00044021
-0.016249	-0.00681495	-0.016249	-0.00681495	-0.0162601	-5.99476e-05	-0.0162535	-0.0130378	-0.0162545	-0.0222226	-0.0162822	-0.0217394	-0.0162532	-0.0218962	-0.0162663	-0.0233096	-0.0162539	-0.0196668	-0.0162568	-0.0246303	-0.0162491	-0.00399195	-0.0162685	-0.00743239	-0.016258	-0.00373312
-0.0243784	-0.011535	-0.0243784	-0.011535	-0.0243902	-0.000693969	-0.0243776	-0.0243615	-0.0244053	-0.0404996	-0.024383	-0.0401822	-0.0243776	-0.0422152	-0.0243912	-0.0428114	-0.0243776	-0.0383973	-0.0243839	-0.0443912	-0.0243738	-0.00809489	-0.0243877	-0.013436	-0.0243881	-0.00699403
-0.0325165	-0.0161489	-0.0325165	-0.0161489	-0.0325317	-0.00131138	-0.0324944	-0.0354175	-0.0325185	-0.0583021	-0.0325237	-0.0583626	-0.0325164	-0.062156	-0.0325285	-0.061971	-0.032515	-0.0568267	-0.0325189	-0.0637732	-0.0325133	-0.0120858	-0.0325251	-0.0193135	-0.0325241	-0.0101826
-0.040648	-0.0205756	-0.040648	-0.0205756	-0.0406607	-0.00192089	-0.0406514	-0.0461941	-0.0406559	-0.0755777	-0.0406622	-0.0759693	-0.0406546	-0.0815487	-0.0406603	-0.0804991	-0.0406446	-0.0746904	-0.0406489	-0.0825534	-0.0406498	-0.0159363	-0.0406567	-0.0249333	-0.0406538	-0.0132501
-0.0487774	-0.02471	-0.0487774	-0.02471	-0.0487847	-0.00249724	-0.0487796	-0.0564146	-0.0487843	-0.0919908	-0.0487814	-0.0927541	-0.0487775	-0.10011	-0.0487876	-0.0981906	-0.0487646	-0.0917607	-0.0487779	-0.100497	-0.0487707	-0.0196014	-0.0487847	-0.0302448	-0.0487864	-0.0161341
-0.0568895	-0.0284242	-0.0568895	-0.0284242	-0.056915	-0.00301887	-0.0569051	-0.0658184	-0.0569162	-0.107026	-0.0569057	-0.108254	-0.0568775	-0.117363	-0.0569107	-0.114514	-0.0568968	-0.107574	-0.056906	-0.116915	-0.0568999	-0.0229667	-0.0569117	-0.0350306	-0.0569091	-0.0187605
-0.0650758	-0.0314382	-0.0650758	-0.0314382	-0.0650819	-0.00346545	-0.0650681	-0.0737108	-0.0650785	-0.119531	-0.0650751	-0.121413	-0.0650699	-0.132068	-0.0650708	-0.128258	-0.0650448	-0.120939	-0.0650764	-0.130487	-0.0650665	-0.0258677	-0.0650756	-0.0390764	-0.065073	-0.0210051
-0.0731894	-0.0336647	-0.0731894	-0.0336647	-0.0732104	-0.00382142	-0.0732039	-0.0797976	-0.0732111	-0.128985	-0.0732123	-0.131545	-0.0732054	-0.143379	-0.0732046	-0.13884	-0.0732079	-0.13138	-0.0732004	-0.140702	-0.073194	-0.0282205	-0.0732137	-0.0422421	-0.0732088	-0.0227665
-0.0813482	-0.0353441	-0.0813482	-0.0353441	-0.081335	-0.00409526	-0.0813305	-0.0845375	-0.0813334	-0.136132	-0.0813334	-0.139381	-0.0813302	-0.152233	-0.0813478	-0.147016	-0.0813498	-0.139518	-0.081329	-0.148523	-0.0813269	-0.0300975	-0.0813404	-0.0447239	-0.0813303	-0.0241565
-0.0894739	-0.0366249	-0.0894739	-0.0366249	-0.0894584	-0.00432614	-0.0894544	-0.088322	-0.0894517	-0.141737	-0.0894595	-0.145627	-0.0894601	-0.159372	-0.0894808	-0.153489	-0.0894635	-0.145987	-0.0894566	-0.154654	-0.0894637	-0.0316256	-0.0894831	-0.0466881	-0.0894909	-0.0252691
-0.0976179	-0.0375979	-0.0976179	-0.0375979	-0.0975875	-0.00454726	-0.097594	-0.0914308	-0.0975977	-0.14623	-0.0976086	-0.15071	-0.0976065	-0.165289	-0.0976138	-0.158763	-0.0975921	-0.151243	-0.0976027	-0.159574	-0.0975919	-0.0328867	-0.0976172	-0.0482743	-0.0976313	-0.0261891
-0.105741	-0.0383987	-0.105741	-0.0383987	-0.105726	-0.00472173	-0.105718	-0.0939924	-0.105722	-0.149877	-0.10573	-0.154924	-0.105725	-0.170224	-0.105739	-0.163094	-0.105715	-0.155568	-0.105717	-0.163505	-0.105715	-0.0339766	-0.105731	-0.049548	-0.10572	-0.0269313
-0.113876	-0.039031	-0.113876	-0.039031	-0.113871	-0.00487104	-0.113848	-0.0961391	-0.113863	-0.152896	-0.11384	-0.15843	-0.113855	-0.174432	-0.113907	-0.166726	-0.11385	-0.159192	-0.113849	-0.166753	-0.113846	-0.0348763	-0.113858	-0.0506351	-0.113849	-0.027548
-0.122028	-0.0395733	-0.122028	-0.0395733	-0.121986	-0.00500388	-0.121981	-0.0979534	-0.121978	-0.155434	-0.121981	-0.161444	-0.12197	-0.178066	-0.121993	-0.16976	-0.121995	-0.162259	-0.121984	-0.169469	-0.121986	-0.0356913	-0.121986	-0.0515303	-0.121993	-0.0280919
-0.130156	-0.0400172	-0.130156	-0.0400172	-0.130115	-0.00513754	-0.130109	-0.0995266	-0.130105	-0.157594	-0.130107	-0.164023	-0.130142	-0.181213	-0.13012	-0.172364	-0.130119	-0.164869	-0.130114	-0.171736	-0.130113	-0.0363589	-0.13011	-0.0523014	-0.130127	-0.0285494
-0.138294	-0.0403883	-0.138294	-0.0403883	-0.138257	-0.00526293	-0.138242	-0.100888	-0.138249	-0.159427	-0.138247	-0.166238	-0.138251	-0.183939	-0.138265	-0.174597	-0.138249	-0.16714	-0.138247	-0.17364	-0.138248	-0.0369537	-0.138254	-0.0529677	-0.138263	-0.0289339
-0.146412	-0.0407084	-0.146412	-0.0407084	-0.146379	-0.00536463	-0.146374	-0.102051	-0.146373	-0.161022	-0.146372	-0.168175	-0.146385	-0.186334	-0.146381	-0.176525	-0.146376	-0.169104	-0.146367	-0.175278	-0.146372	-0.037468	-0.146381	-0.0535439	-0.146385	-0.0292654
-0.154533	-0.0409886	-0.154533	-0.0409886	-0.154484	-0.00545892	-0.154493	-0.103087	-0.154496	-0.162438	-0.154511	-0.169884	-0.154508	-0.188466	-0.154495	-0.178227	-0.154511	-0.170835	-0.154493	-0.176698	-0.154514	-0.0379234	-0.154502	-0.0540554	-0.154511	-0.0295596
-0.162676	-0.0412378	-0.162676	-0.0412378	-0.162644	-0.00555327	-0.162637	-0.104012	-0.162641	-0.163673	-0.162633	-0.17141	-0.162651	-0.190348	-0.16264	-0.179711	-0.162642	-0.17234	-0.162637	-0.177958	-0.162639	-0.0383356	-0.162668	-0.0545017	-0.162645	-0.0298467
-0.170816	-0.0414549	-0.170816	-0.0414549	-0.170784	-0.00564523	-0.170765	-0.104834	-0.1708	-0.164768	-0.170761	-0.17277	-0.170786	-0.192026	-0.170775	-0.181018	-0.17078	-0.173696	-0.170775	-0.179041	-0.170775	-0.0387067	-0.170782	-0.054898	-0.1708	-0.0300543
-0.178941	-0.0416765	-0.178941	-0.0416765	-0.178901	-0.00572513	-0.178888	-0.105568	-0.17889	-0.165734	-0.178881	-0.173964	-0.178905	-0.19354	-0.178892	-0.182188	-0.1789	-0.17491	-0.178896	-0.180007	-0.178903	-0.0390465	-0.178907	-0.0552923	-0.1789	-0.0302602
-0.187087	-0.0418515	-0.187087	-0.0418515	-0.187043	-0.00581222	-0.18703	-0.106226	-0.187029	-0.166625	-0.187025	-0.175057	-0.187049	-0.194922	-0.187032	-0.183241	-0.187047	-0.175997	-0.18703	-0.180855	-0.187036	-0.0393585	-0.187048	-0.0556271	-0.187041	-0.0304582
-0.195249	-0.0420088	-0.195249	-0.0420088	-0.1952	-0.00589261	-0.195209	-0.106813	-0.195185	-0.167416	-0.195187	-0.17603	-0.195209	-0.19617	-0.195201	-0.184186	-0.195221	-0.176972	-0.195226	-0.181639	-0.195199	-0.0396466	-0.195226	-0.055914	-0.195207	-0.0306252
-0.20338	-0.0421649	-0.20338	-0.0421649	-0.203329	-0.00596813	-0.203318	-0.107341	-0.203304	-0.16813	-0.20332	-0.176938	-0.203337	-0.197291	-0.203333	-0.18504	-0.203338	-0.177845	-0.203341	-0.182319	-0.203329	-0.0399038	-0.203343	-0.0561972	-0.203347	-0.0307829
-0.211512	-0.0423012	-0.211512	-0.0423012	-0.211455	-0.00603261	-0.211443	-0.107826	-0.211441	-0.168784	-0.211437	-0.177751	-0.21146	-0.198318	-0.211459	-0.185822	-0.211469	-0.178635	-0.211454	-0.182958	-0.211454	-0.0401302	-0.21146	-0.0564529	-0.211456	-0.0309298
-0.219691	-0.0424376	-0.219691	-0.0424376	-0.21959	-0.00609144	-0.21958	-0.108267	-0.219583	-0.169377	-0.219579	-0.178504	-0.219618	-0.199255	-0.219595	-0.186536	-0.219603	-0.179374	-0.219595	-0.183536	-0.219594	-0.0403605	-0.219602	-0.0567002	-0.219606	-0.0310643
-0.227802	-0.0425582	-0.227802	-0.0425582	-0.227729	-0.00617828	-0.227719	-0.108672	-0.227717	-0.169932	-0.227717	-0.179194	-0.227742	-0.200103	-0.227723	-0.187188	-0.227784	-0.180054	-0.227723	-0.184055	-0.227734	-0.0405546	-0.227739	-0.0569254	-0.227744	-0.0311832
-0.235961	-0.0426691	-0.235961	-0.0426691	-0.235852	-0.00624228	-0.235836	-0.109059	-0.235839	-0.170436	-0.235836	-0.179813	-0.235862	-0.200896	-0.235847	-0.187789	-0.23588	-0.180679	-0.235875	-0.184527	-0.235853	-0.0407471	-0.235855	-0.0571311	-0.235843	-0.0313026
-0.244057	-0.0427676	-0.244057	-0.0427676	-0.243978	-0.00629942	-0.243965	-0.1094	-0.243968	-0.170894	-0.243949	-0.180399	-0.243991	-0.201628	-0.244012	-0.188319	-0.243994	-0.181247	-0.243978	-0.184965	-0.243955	-0.0409087	-0.243988	-0.0573046	-0.244001	-0.031408
-0.252196	-0.0428453	-0.252196	-0.0428453	-0.252133	-0.00636944	-0.252106	-0.109729	-0.252116	-0.171339	-0.25211	-0.180953	-0.252145	-0.20232	-0.252153	-0.188842	-0.252139	-0.181781	-0.252105	-0.185383	-0.252134	-0.0410872	-0.252126	-0.0574942	-0.25214	-0.0315154
-0.260352	-0.042941	-0.260352	-0.042941	-0.260299	-0.00643654	-0.260283	-0.110018	-0.260273	-0.171739	-0.260261	-0.181476	-0.260293	-0.202936	-0.260302	-0.189312	-0.260294	-0.182259	-0.2603	-0.185769	-0.260292	-0.0412515	-0.260297	-0.0576583	-0.260293	-0.0316363
-0.268487	-0.0430323	-0.268487	-0.0430323	-0.268402	-0.00648981	-0.268401	-0.110297	-0.268396	-0.172108	-0.268388	-0.181951	-0.26842	-0.203532	-0.268417	-0.189742	-0.268426	-0.182719	-0.268419	-0.186126	-0.26842	-0.0413886	-0.268424	-0.0578072	-0.268429	-0.0317132
-0.276607	-0.0431311	-0.276607	-0.0431311	-0.276541	-0.00653333	-0.276527	-0.110552	-0.276531	-0.172453	-0.276539	-0.18238	-0.276552	-0.204099	-0.27655	-0.190171	-0.27654	-0.183146	-0.276531	-0.186443	-0.27655	-0.0415262	-0.276542	-0.0579719	-0.276556	-0.0317926
-0.284747	-0.0432061	-0.284747	-0.0432061	-0.284671	-0.00659001	-0.28466	-0.110797	-0.28466	-0.172782	-0.28465	-0.182788	-0.284696	-0.204616	-0.284679	-0.190561	-0.284689	-0.183521	-0.284669	-0.186744	-0.284681	-0.0416514	-0.28468	-0.0581082	-0.28469	-0.0318837
-0.292882	-0.0432797	-0.292882	-0.0432797	-0.292801	-0.00664192	-0.292791	-0.11102	-0.292784	-0.173084	-0.292785	-0.183166	-0.292811	-0.205093	-0.2928	-0.190922	-0.292813	-0.183884	-0.292794	-0.187028	-0.29281	-0.0417721	-0.292818	-0.0582266	-0.292821	-0.0319436
-0.301017	-0.0433402	-0.301017	-0.0433402	-0.300929	-0.00667783	-0.300914	-0.111226	-0.300901	-0.17336	-0.300912	-0.183544	-0.300964	-0.205542	-0.30094	-0.191267	-0.300941	-0.184223	-0.300918	-0.187297	-0.300933	-0.0418669	-0.300942	-0.0583573	-0.300949	-0.0320342
-0.309137	-0.0433956	-0.309137	-0.0433956	-0.309049	-0.00672203	-0.309043	-0.111427	-0.309036	-0.173626	-0.309031	-0.183891	-0.309069	-0.205954	-0.309051	-0.19159	-0.309068	-0.184551	-0.309046	-0.187557	-0.309046	-0.0419771	-0.309062	-0.0584821	-0.309074	-0.032096
-0.317296	-0.043456	-0.317296	-0.043456	-0.317229	-0.00676638	-0.317197	-0.111611	-0.317199	-0.173884	-0.317187	-0.184209	-0.317227	-0.206349	-0.317221	-0.191895	-0.317205	-0.184861	-0.317206	-0.187792	-0.317218	-0.04208	-0.317217	-0.0585904	-0.31723	-0.0321581
-0.325452	-0.0435248	-0.325452	-0.0435248	-0.32536	-0.00680247	-0.325346	-0.111773	-0.325355	-0.174123	-0.32534	-0.184521	-0.325379	-0.20672	-0.325368	-0.192165	-0.325397	-0.185156	-0.325351	-0.188008	-0.325374	-0.0421827	-0.325366	-0.0587024	-0.325399	-0.0322353
-0.333584	-0.0435805	-0.333584	-0.0435805	-0.333486	-0.00683824	-0.333473	-0.111968	-0.333444	-0.174346	-0.333458	-0.184807	-0.333502	-0.207087	-0.333504	-0.192436	-0.333516	-0.185432	-0.333469	-0.188216	-0.333496	-0.0422665	-0.333496	-0.0587999	-0.333505	-0.0322911
-0.341709	-0.0436291	-0.341709	-0.0436291	-0.341611	-0.00686073	-0.341602	-0.112111	-0.341589	-0.174554	-0.341586	-0.185089	-0.341624	-0.207421	-0.341605	-0.192694	-0.34163	-0.18568	-0.341595	-0.188418	-0.341618	-0.0423346	-0.341617	-0.0588799	-0.341645	-0.0323389
-0.349853	-0.0436812	-0.349853	-0.0436812	-0.349749	-0.00689341	-0.349728	-0.112258	-0.349735	-0.174767	-0.349729	-0.185355	-0.34977	-0.207747	-0.349739	-0.192937	-0.349774	-0.185933	-0.349744	-0.188612	-0.349759	-0.0424282	-0.349766	-0.058977	-0.349774	-0.0323998
-0.357977	-0.0437452	-0.357977	-0.0437452	-0.357881	-0.00692147	-0.357864	-0.11239	-0.357854	-0.174959	-0.357853	-0.185612	-0.357899	-0.208041	-0.35787	-0.193162	-0.3579	-0.186157	-0.357871	-0.188779	-0.357886	-0.0424935	-0.357896	-0.059066	-0.357911	-0.0324495
-0.366106	-0.0437962	-0.366106	-0.0437962	-0.366015	-0.00694057	-0.365994	-0.112527	-0.365985	-0.175137	-0.365976	-0.185839	-0.366029	-0.208345	-0.366019	-0.193387	-0.366034	-0.186364	-0.365998	-0.188947	-0.366018	-0.0425614	-0.366017	-0.0591599	-0.366047	-0.0324862
-0.374258	-0.0438504	-0.374258	-0.0438504	-0.374139	-0.00696193	-0.374132	-0.112651	-0.374124	-0.175313	-0.374112	-0.186061	-0.374172	-0.208618	-0.37415	-0.193613	-0.374166	-0.186567	-0.374134	-0.189105	-0.374156	-0.0426411	-0.374151	-0.0592449	-0.374188	-0.0325222
-0.382385	-0.0438996	-0.382385	-0.0438996	-0.382273	-0.00700141	-0.382256	-0.112771	-0.382249	-0.17548	-0.382246	-0.186267	-0.382296	-0.20887	-0.382288	-0.193789	-0.382308	-0.186756	-0.382268	-0.189257	-0.382286	-0.0427102	-0.382281	-0.0593144	-0.382296	-0.0325711
-0.390517	-0.0439392	-0.390517	-0.0439392	-0.3904	-0.00702457	-0.390382	-0.112887	-0.390378	-0.175635	-0.390374	-0.186466	-0.390427	-0.209116	-0.390392	-0.193973	-0.390426	-0.186954	-0.3904	-0.189395	-0.390412	-0.0427707	-0.390416	-0.0593794	-0.390432	-0.0326181
-0.398647	-0.0439705	-0.398647	-0.0439705	-0.398525	-0.00703386	-0.398512	-0.11299	-0.398506	-0.175781	-0.398485	-0.186667	-0.398548	-0.209348	-0.398524	-0.194153	-0.398549	-0.187127	-0.398527	-0.18953	-0.39851	-0.0428198	-0.398531	-0.0594464	-0.398591	-0.0326666
-0.406775	-0.0440009	-0.406775	-0.0440009	-0.406656	-0.007057	-0.406639	-0.113087	-0.406631	-0.175931	-0.406645	-0.186848	-0.406678	-0.209568	-0.406653	-0.19432	-0.4067	-0.187289	-0.406649	-0.189664	-0.406688	-0.0428925	-0.406666	-0.0595245	-0.406689	-0.0327044
-0.41491	-0.0440468	-0.41491	-0.0440468	-0.414776	-0.00708891	-0.414786	-0.113181	-0.414768	-0.176067	-0.414774	-0.187016	-0.414816	-0.209788	-0.414795	-0.194483	-0.414834	-0.187446	-0.414795	-0.189779	-0.414801	-0.0429501	-0.41482	-0.0595693	-0.414815	-0.0327378
-0.423051	-0.0440988	-0.423051	-0.0440988	-0.422927	-0.00710723	-0.422916	-0.113273	-0.422897	-0.176197	-0.422893	-0.187187	-0.422957	-0.20998	-0.422903	-0.19464	-0.422957	-0.1876	-0.422921	-0.189896	-0.422941	-0.043002	-0.422951	-0.0596292	-0.422951	-0.0327837
-0.431173	-0.0441289	-0.431173	-0.0441289	-0.431076	-0.00712651	-0.431042	-0.113372	-0.431031	-0.176319	-0.431034	-0.187332	-0.431078	-0.210178	-0.431061	-0.194797	-0.431079	-0.187746	-0.431051	-0.190009	-0.431071	-0.043048	-0.431067	-0.0596855	-0.431069	-0.0328165
-0.439348	-0.0441644	-0.439348	-0.0441644	-0.439186	-0.00714075	-0.439167	-0.113448	-0.439162	-0.176433	-0.439151	-0.187489	-0.439204	-0.21036	-0.439169	-0.194938	-0.439249	-0.187871	-0.439175	-0.190107	-0.439204	-0.0430912	-0.439189	-0.0597329	-0.43921	-0.0328443
-0.447487	-0.0442148	-0.447487	-0.0442148	-0.447348	-0.00716359	-0.44733	-0.113527	-0.44732	-0.176553	-0.44731	-0.187634	-0.447366	-0.210538	-0.447338	-0.195057	-0.447387	-0.187996	-0.447343	-0.190207	-0.447364	-0.0431508	-0.447358	-0.0597883	-0.447378	-0.0328879
-0.455623	-0.0442401	-0.455623	-0.0442401	-0.455481	-0.00718426	-0.455465	-0.113608	-0.455462	-0.176658	-0.45545	-0.187773	-0.455527	-0.210701	-0.455473	-0.195184	-0.455511	-0.188122	-0.455481	-0.19029	-0.455504	-0.0431965	-0.455496	-0.0598503	-0.455516	-0.0329216
-0.463749	-0.0442644	-0.463749	-0.0442644	-0.463606	-0.00720476	-0.463582	-0.113681	-0.463583	-0.176761	-0.463554	-0.187903	-0.463651	-0.210869	-0.4636	-0.19531	-0.463634	-0.188221	-0.463595	-0.190382	-0.463628	-0.0432513	-0.463614	-0.0599036	-0.463631	-0.0329524
-0.471892	-0.0442805	-0.471892	-0.0442805	-0.471742	-0.00722788	-0.471716	-0.113752	-0.471706	-0.176865	-0.471691	-0.188018	-0.471786	-0.211009	-0.471736	-0.195434	-0.471766	-0.188333	-0.471726	-0.190475	-0.471776	-0.0432972	-0.471725	-0.0599559	-0.471764	-0.0329793
-0.480029	-0.0443101	-0.480029	-0.0443101	-0.479882	-0.00724147	-0.479866	-0.11382	-0.479839	-0.176948	-0.479835	-0.188146	-0.479919	-0.211156	-0.479883	-0.19553	-0.479926	-0.188447	-0.479876	-0.190562	-0.479906	-0.0433223	-0.47991	-0.059994	-0.479904	-0.0330112
-0.488157	-0.044334	-0.488157	-0.044334	-0.48801	-0.00725588	-0.487994	-0.113883	-0.487987	-0.177037	-0.487967	-0.188263	-0.488043	-0.2113	-0.488017	-0.19564	-0.488055	-0.188559	-0.488002	-0.190636	-0.488032	-0.0433547	-0.488034	-0.0600424	-0.488043	-0.0330433
-0.496286	-0.0443614	-0.496286	-0.0443614	-0.496128	-0.00727196	-0.496117	-0.113939	-0.496122	-0.177117	-0.496096	-0.188367	-0.496168	-0.211427	-0.496145	-0.195738	-0.496178	-0.188648	-0.496126	-0.190708	-0.496148	-0.0433943	-0.496139	-0.060081	-0.496167	-0.0330695
-0.504425	-0.0443818	-0.504425	-0.0443818	-0.504268	-0.00729008	-0.504244	-0.113992	-0.504241	-0.1772	-0.504226	-0.188468	-0.504301	-0.211547	-0.504273	-0.195839	-0.504304	-0.188718	-0.504244	-0.190784	-0.504292	-0.0434326	-0.504272	-0.0601259	-0.504296	-0.033096
-0.512579	-0.0444152	-0.512579	-0.0444152	-0.512421	-0.00730486	-0.512423	-0.114045	-0.512396	-0.177271	-0.512382	-0.188568	-0.512463	-0.211678	-0.512427	-0.195922	-0.512458	-0.188808	-0.512413	-0.190855	-0.512445	-0.0434707	-0.512434	-0.0601599	-0.51245	-0.033109
-0.520717	-0.0444379	-0.520717	-0.0444379	-0.520554	-0.00731511	-0.520529	-0.114103	-0.520519	-0.17734	-0.520509	-0.188664	-0.520595	-0.211783	-0.520538	-0.196014	-0.520582	-0.18889	-0.52054	-0.190923	-0.520575	-0.0434943	-0.520572	-0.0601947	-0.520583	-0.0331386
-0.528837	-0.0444522	-0.528837	-0.0444522	-0.528681	-0.00733171	-0.528658	-0.114157	-0.528644	-0.177417	-0.528632	-0.188744	-0.528688	-0.211891	-0.528665	-0.196097	-0.528712	-0.18897	-0.528662	-0.190984	-0.528703	-0.0435272	-0.5287	-0.0602346	-0.528721	-0.0331489
-0.536973	-0.0444733	-0.536973	-0.0444733	-0.536807	-0.00735562	-0.536784	-0.114204	-0.53678	-0.177477	-0.536765	-0.188845	-0.536852	-0.212004	-0.536815	-0.196171	-0.536842	-0.189048	-0.536804	-0.19103	-0.536828	-0.043553	-0.536822	-0.0602785	-0.536839	-0.0331786
-0.545098	-0.0445017	-0.545098	-0.0445017	-0.544944	-0.00736171	-0.544925	-0.114242	-0.544911	-0.177546	-0.544897	-0.188933	-0.544986	-0.212094	-0.544944	-0.196255	-0.544983	-0.189121	-0.544946	-0.191096	-0.544969	-0.0435833	-0.544961	-0.0603152	-0.544974	-0.0332036
-0.553243	-0.0445115	-0.553243	-0.0445115	-0.553072	-0.00737527	-0.553058	-0.114291	-0.553044	-0.17762	-0.553031	-0.189012	-0.553115	-0.212187	-0.553072	-0.196322	-0.553117	-0.189193	-0.553095	-0.19115	-0.553099	-0.0436035	-0.553095	-0.0603464	-0.553117	-0.0332134
-0.561364	-0.0445246	-0.561364	-0.0445246	-0.561195	-0.0073922	-0.561184	-0.114333	-0.561166	-0.177685	-0.561168	-0.189092	-0.561233	-0.21228	-0.561183	-0.196402	-0.561229	-0.189256	-0.561189	-0.191204	-0.561247	-0.0436258	-0.561232	-0.0603793	-0.561234	-0.03323
-0.569508	-0.044537	-0.569508	-0.044537	-0.569345	-0.00739869	-0.569335	-0.114377	-0.569307	-0.177744	-0.569293	-0.189161	-0.569381	-0.21236	-0.569329	-0.196468	-0.56937	-0.189312	-0.569313	-0.19126	-0.569367	-0.043647	-0.569338	-0.060413	-0.569382	-0.0332386
-0.577677	-0.044562	-0.577677	-0.044562	-0.577521	-0.00740417	-0.577503	-0.114412	-0.577465	-0.177792	-0.57745	-0.189237	-0.577542	-0.212454	-0.577492	-0.196532	-0.577529	-0.189374	-0.577492	-0.191309	-0.577527	-0.0436653	-0.57751	-0.0604392	-0.577554	-0.0332597
-0.585812	-0.0445741	-0.585812	-0.0445741	-0.585633	-0.00741502	-0.585609	-0.114442	-0.585618	-0.177843	-0.58557	-0.189301	-0.585666	-0.212529	-0.585631	-0.19659	-0.585665	-0.189432	-0.585625	-0.191347	-0.585656	-0.043696	-0.585653	-0.0604671	-0.585686	-0.0332807
-0.593953	-0.0445939	-0.593953	-0.0445939	-0.593747	-0.00742802	-0.59373	-0.114479	-0.593718	-0.177902	-0.593695	-0.189353	-0.593769	-0.212595	-0.593732	-0.196651	-0.593793	-0.189482	-0.593737	-0.191386	-0.593777	-0.0437218	-0.593774	-0.0604824	-0.593803	-0.033294
-0.602073	-0.0446104	-0.602073	-0.0446104	-0.601887	-0.00743758	-0.601864	-0.11452	-0.601848	-0.177951	-0.601836	-0.189415	-0.601927	-0.212662	-0.601884	-0.196708	-0.601926	-0.189538	-0.601891	-0.191428	-0.601921	-0.0437424	-0.601901	-0.0605103	-0.601925	-0.0332986
-0.610208	-0.0446265	-0.610208	-0.0446265	-0.610025	-0.00744481	-0.610002	-0.114559	-0.609984	-0.178005	-0.609966	-0.189474	-0.610035	-0.21273	-0.610008	-0.196752	-0.610061	-0.189595	-0.610022	-0.19147	-0.610054	-0.0437678	-0.610039	-0.0605371	-0.610059	-0.033316
-0.618331	-0.0446403	-0.618331	-0.0446403	-0.618148	-0.00745302	-0.618117	-0.114591	-0.61811	-0.17805	-0.618072	-0.189533	-0.618185	-0.212794	-0.618149	-0.196802	-0.618187	-0.189642	-0.618139	-0.191504	-0.618179	-0.0437706	-0.618161	-0.0605658	-0.618194	-0.0333385
-0.626468	-0.0446544	-0.626468	-0.0446544	-0.626255	-0.00746646	-0.626252	-0.114624	-0.626235	-0.178097	-0.626227	-0.189587	-0.626311	-0.212847	-0.626261	-0.19686	-0.626321	-0.189696	-0.626271	-0.19154	-0.626321	-0.0437851	-0.626291	-0.0605875	-0.626322	-0.0333494
-0.634612	-0.044666	-0.634612	-0.044666	-0.634412	-0.00747406	-0.634392	-0.114653	-0.634374	-0.178135	-0.63436	-0.189642	-0.634459	-0.212916	-0.634389	-0.196904	-0.634456	-0.18975	-0.634407	-0.191568	-0.634444	-0.0438022	-0.634435	-0.0606131	-0.634423	-0.033379
-0.642741	-0.0446876	-0.642741	-0.0446876	-0.64254	-0.00747648	-0.642517	-0.114676	-0.642521	-0.178179	-0.642491	-0.18969	-0.642586	-0.212966	-0.642523	-0.196949	-0.642587	-0.189798	-0.642544	-0.191605	-0.642567	-0.043817	-0.642554	-0.0606313	-0.642583	-0.033382
-0.650879	-0.0446951	-0.650879	-0.0446951	-0.650675	-0.00748516	-0.650642	-0.114708	-0.650629	-0.178226	-0.650618	-0.189732	-0.650713	-0.21302	-0.650672	-0.19698	-0.650717	-0.189838	-0.650667	-0.191637	-0.6507	-0.0438264	-0.650687	-0.0606456	-0.650711	-0.0333932
-0.659006	-0.0447027	-0.659006	-0.0447027	-0.658796	-0.0074935	-0.658771	-0.114737	-0.658764	-0.178262	-0.658743	-0.18978	-0.658842	-0.21307	-0.6588	-0.197024	-0.65884	-0.189875	-0.658792	-0.191664	-0.658834	-0.0438459	-0.658811	-0.0606699	-0.658836	-0.0334073
-0.667133	-0.0447128	-0.667133	-0.0447128	-0.666925	-0.00749814	-0.666901	-0.114762	-0.666878	-0.17829	-0.666874	-0.189824	-0.666969	-0.213119	-0.666926	-0.197063	-0.666972	-0.189905	-0.666936	-0.191697	-0.666964	-0.0438698	-0.666943	-0.0606938	-0.666967	-0.0334222
-0.675274	-0.0447285	-0.675274	-0.0447285	-0.67507	-0.00751488	-0.675043	-0.114782	-0.675033	-0.178323	-0.675012	-0.189862	-0.675113	-0.213179	-0.675059	-0.197102	-0.675118	-0.18994	-0.675054	-0.191729	-0.675096	-0.0438829	-0.675086	-0.0607128	-0.675106	-0.0334325
-0.683394	-0.0447367	-0.683394	-0.0447367	-0.68319	-0.00751878	-0.683166	-0.114802	-0.683164	-0.17835	-0.683131	-0.189897	-0.68324	-0.213217	-0.683174	-0.197143	-0.683235	-0.18998	-0.683182	-0.191753	-0.683222	-0.0439008	-0.683204	-0.0607234	-0.683228	-0.0334448
-0.691545	-0.0447482	-0.691545	-0.0447482	-0.691317	-0.007531	-0.691289	-0.114829	-0.691289	-0.178386	-0.691257	-0.189933	-0.691405	-0.213255	-0.691305	-0.197183	-0.691337	-0.190023	-0.69131	-0.19178	-0.691351	-0.0439158	-0.691332	-0.0607349	-0.691364	-0.0334585
-0.699687	-0.0447674	-0.699687	-0.0447674	-0.699475	-0.00753744	-0.699444	-0.114855	-0.69944	-0.178414	-0.699414	-0.189971	-0.699528	-0.213302	-0.69946	-0.197215	-0.69952	-0.190063	-0.699467	-0.191801	-0.699505	-0.0439195	-0.69949	-0.060754	-0.699519	-0.0334588
-0.707855	-0.0447729	-0.707855	-0.0447729	-0.707614	-0.00753977	-0.707589	-0.114873	-0.707578	-0.178444	-0.707561	-0.190002	-0.707663	-0.213334	-0.707594	-0.197241	-0.707658	-0.190086	-0.707612	-0.191825	-0.707645	-0.0439288	-0.707634	-0.0607707	-0.707641	-0.0334809
-0.715963	-0.0447779	-0.715963	-0.0447779	-0.715739	-0.00754794	-0.715711	-0.114891	-0.715695	-0.178471	-0.715673	-0.190037	-0.715784	-0.213369	-0.715735	-0.197277	-0.715776	-0.190112	-0.715728	-0.191846	-0.71577	-0.043936	-0.715756	-0.0607835	-0.715768	-0.0334934
-0.72409	-0.0447845	-0.72409	-0.0447845	-0.723865	-0.00755634	-0.723826	-0.114901	-0.723829	-0.178499	-0.723803	-0.190062	-0.723915	-0.213404	-0.72386	-0.19731	-0.723905	-0.190139	-0.723854	-0.191866	-0.723899	-0.0439468	-0.723886	-0.0607943	-0.723907	-0.0335023
-0.73223	-0.0447866	-0.73223	-0.0447866	-0.731996	-0.00756213	-0.731964	-0.114917	-0.731968	-0.178523	-0.731939	-0.190092	-0.732052	-0.21344	-0.731986	-0.197336	-0.732044	-0.190164	-0.732005	-0.191883	-0.732036	-0.0439641	-0.73204	-0.0608081	-0.732045	-0.0335044
-0.740364	-0.0447992	-0.740364	-0.0447992	-0.740127	-0.00756604	-0.740099	-0.114934	-0.740104	-0.178545	-0.740049	-0.190118	-0.740186	-0.213472	-0.740132	-0.19736	-0.74017	-0.190184	-0.740127	-0.191903	-0.740168	-0.0439736	-0.740151	-0.0608261	-0.740179	-0.0335091
-0.748494	-0.0448077	-0.748494	-0.0448077	-0.748259	-0.00757156	-0.748224	-0.114948	-0.748224	-0.178575	-0.7482	-0.190143	-0.748314	-0.213503	-0.748254	-0.197389	-0.7483	-0.190209	-0.748253	-0.191921	-0.748293	-0.043979	-0.748276	-0.0608383	-0.748305	-0.0335186
-0.756629	-0.0448197	-0.756629	-0.0448197	-0.75639	-0.007578	-0.756353	-0.114961	-0.756355	-0.178593	-0.756326	-0.190169	-0.75647	-0.213528	-0.756367	-0.197408	-0.75645	-0.190225	-0.756382	-0.191938	-0.756424	-0.043993	-0.756411	-0.0608493	-0.756434	-0.0335162
-0.764792	-0.0448214	-0.764792	-0.0448214	-0.764551	-0.0075884	-0.764524	-0.114977	-0.764517	-0.178607	-0.764485	-0.19019	-0.764598	-0.213549	-0.764538	-0.19744	-0.764611	-0.190238	-0.764547	-0.19196	-0.764583	-0.0440028	-0.764578	-0.0608619	-0.764605	-0.033522
-0.772919	-0.0448362	-0.772919	-0.0448362	-0.77268	-0.00759107	-0.772661	-0.114994	-0.772643	-0.178631	-0.772615	-0.190206	-0.772752	-0.21357	-0.772667	-0.197463	-0.772737	-0.190255	-0.772678	-0.191975	-0.772714	-0.0440055	-0.772697	-0.06088	-0.772737	-0.0335276
-0.781051	-0.0448366	-0.781051	-0.0448366	-0.780806	-0.00759168	-0.78078	-0.115014	-0.780772	-0.178647	-0.780773	-0.190226	-0.780867	-0.213588	-0.780802	-0.197486	-0.780865	-0.190282	-0.780805	-0.191984	-0.780848	-0.0440125	-0.780826	-0.0608853	-0.780861	-0.03353
-0.789184	-0.0448426	-0.789184	-0.0448426	-0.788953	-0.0075892	-0.788912	-0.115022	-0.788899	-0.178663	-0.788871	-0.190246	-0.788993	-0.213612	-0.788933	-0.197497	-0.788981	-0.190307	-0.788934	-0.192001	-0.78898	-0.044022	-0.788941	-0.060897	-0.788987	-0.0335412
-0.797318	-0.0448546	-0.797318	-0.0448546	-0.797073	-0.00759594	-0.797043	-0.115033	-0.797039	-0.178685	-0.797004	-0.19027	-0.797123	-0.213635	-0.797059	-0.197514	-0.79713	-0.190323	-0.797068	-0.19201	-0.79711	-0.0440228	-0.797087	-0.0609144	-0.797145	-0.033541
-0.80545	-0.0448618	-0.80545	-0.0448618	-0.805199	-0.00759426	-0.805165	-0.115044	-0.805157	-0.1787	-0.805118	-0.190282	-0.805253	-0.21365	-0.805186	-0.197526	-0.80526	-0.190328	-0.805194	-0.192022	-0.805235	-0.0440286	-0.805214	-0.0609202	-0.805252	-0.0335586
-0.813573	-0.0448685	-0.813573	-0.0448685	-0.813318	-0.00760322	-0.813285	-0.115057	-0.813302	-0.178713	-0.813241	-0.190303	-0.813379	-0.213665	-0.813314	-0.197545	-0.813381	-0.190344	-0.813314	-0.192034	-0.81335	-0.0440403	-0.813333	-0.0609287	-0.813374	-0.0335622
-0.821709	-0.0448841	-0.821709	-0.0448841	-0.821445	-0.00760798	-0.821423	-0.115061	-0.821408	-0.178725	-0.821376	-0.190322	-0.821511	-0.21369	-0.82143	-0.19756	-0.821512	-0.190358	-0.821434	-0.192046	-0.82149	-0.0440416	-0.821458	-0.0609389	-0.821505	-0.0335652
-0.829877	-0.0448956	-0.829877	-0.0448956	-0.829614	-0.00760795	-0.829611	-0.115071	-0.829569	-0.178742	-0.82954	-0.190334	-0.829668	-0.213699	-0.829583	-0.197572	-0.829677	-0.190363	-0.829611	-0.192058	-0.829662	-0.0440517	-0.829629	-0.0609498	-0.829671	-0.0335723
-0.838011	-0.0449029	-0.838011	-0.0449029	-0.837755	-0.00761176	-0.837712	-0.115086	-0.837701	-0.178758	-0.837674	-0.190347	-0.837809	-0.213716	-0.837723	-0.197589	-0.837806	-0.190376	-0.837735	-0.192074	-0.837793	-0.0440585	-0.837765	-0.0609666	-0.837803	-0.0335864
-0.846157	-0.0449091	-0.846157	-0.0449091	-0.845869	-0.00761388	-0.845827	-0.115092	-0.845818	-0.178776	-0.845793	-0.190363	-0.84593	-0.213728	-0.845855	-0.197601	-0.845929	-0.190393	-0.845849	-0.192083	-0.845911	-0.0440667	-0.845881	-0.0609703	-0.84597	-0.0335827
-0.854267	-0.0449131	-0.854267	-0.0449131	-0.853996	-0.00762145	-0.853963	-0.115103	-0.853949	-0.178789	-0.853923	-0.190373	-0.854056	-0.213741	-0.853983	-0.197609	-0.854098	-0.190399	-0.853985	-0.192096	-0.854046	-0.0440725	-0.854012	-0.0609745	-0.854078	-0.0335843
-0.862416	-0.0449152	-0.862416	-0.0449152	-0.862135	-0.00762586	-0.862102	-0.115113	-0.862084	-0.1788	-0.86207	-0.190387	-0.862191	-0.213742	-0.86214	-0.197623	-0.862202	-0.190408	-0.862108	-0.192111	-0.86218	-0.0440815	-0.862156	-0.0609851	-0.862201	-0.0335945
-0.870545	-0.0449245	-0.870545	-0.0449245	-0.87026	-0.00762535	-0.870225	-0.115123	-0.870212	-0.178817	-0.870176	-0.190396	-0.870324	-0.213751	-0.870262	-0.197632	-0.870334	-0.190417	-0.870251	-0.19212	-0.870293	-0.0440834	-0.870269	-0.0609964	-0.870366	-0.0336062
-0.87868	-0.0449343	-0.87868	-0.0449343	-0.878378	-0.0076321	-0.878355	-0.115127	-0.878342	-0.178832	-0.878321	-0.190411	-0.878446	-0.213762	-0.878372	-0.197638	-0.878462	-0.190435	-0.878374	-0.192131	-0.87845	-0.0440909	-0.878403	-0.0609984	-0.878445	-0.0336057
-0.886816	-0.0449447	-0.886816	-0.0449447	-0.886514	-0.00763821	-0.88652	-0.115128	-0.886471	-0.178844	-0.886452	-0.190418	-0.886589	-0.213776	-0.886512	-0.197648	-0.886591	-0.190449	-0.886493	-0.192144	-0.886566	-0.0440951	-0.886529	-0.061003	-0.886603	-0.0336164
-0.894949	-0.044958	-0.894949	-0.044958	-0.894667	-0.00765088	-0.894656	-0.115131	-0.89459	-0.178859	-0.894582	-0.190431	-0.894724	-0.213782	-0.894646	-0.197661	-0.89472	-0.190456	-0.894642	-0.192155	-0.894706	-0.0441084	-0.894666	-0.0610115	-0.89472	-0.0336209
-0.90305	-0.0449605	-0.90305	-0.0449605	-0.902785	-0.00765518	-0.90274	-0.115147	-0.902716	-0.178871	-0.902722	-0.190437	-0.902846	-0.213785	-0.902766	-0.197673	-0.902848	-0.190454	-0.902773	-0.192163	-0.902822	-0.0441102	-0.902796	-0.0610146	-0.902844	-0.0336336
-0.911192	-0.0449678	-0.911192	-0.0449678	-0.910888	-0.00765856	-0.91086	-0.115151	-0.91084	-0.17888	-0.91082	-0.190446	-0.910969	-0.213788	-0.910857	-0.197681	-0.911001	-0.19047	-0.910889	-0.192175	-0.910943	-0.0441149	-0.910924	-0.0610207	-0.910961	-0.0336337
-0.919323	-0.0449759	-0.919323	-0.0449759	-0.91902	-0.00766326	-0.918989	-0.115156	-0.91897	-0.178888	-0.918946	-0.19045	-0.919087	-0.213797	-0.918993	-0.197688	-0.919099	-0.190481	-0.919008	-0.192184	-0.919071	-0.0441188	-0.919053	-0.0610314	-0.919087	-0.0336309
-0.927452	-0.0449792	-0.927452	-0.0449792	-0.927151	-0.0076617	-0.927115	-0.115164	-0.927104	-0.178909	-0.927082	-0.190452	-0.927226	-0.213798	-0.927133	-0.197697	-0.927218	-0.190483	-0.927139	-0.192196	-0.927197	-0.044127	-0.92718	-0.0610378	-0.927235	-0.0336361
-0.935585	-0.0449765	-0.935585	-0.0449765	-0.935279	-0.00767258	-0.935251	-0.11517	-0.935232	-0.17892	-0.93522	-0.190457	-0.935353	-0.213802	-0.935277	-0.197709	-0.935357	-0.190496	-0.935269	-0.192207	-0.935322	-0.0441326	-0.93531	-0.0610484	-0.935365	-0.0336344
-0.943708	-0.0449807	-0.943708	-0.0449807	-0.943391	-0.00767365	-0.943366	-0.115173	-0.943356	-0.178927	-0.943331	-0.190465	-0.943478	-0.213805	-0.943383	-0.197718	-0.94348	-0.190505	-0.943393	-0.192215	-0.943453	-0.044138	-0.943428	-0.0610548	-0.943468	-0.0336323
-0.951866	-0.0449877	-0.951866	-0.0449877	-0.951547	-0.00767604	-0.951515	-0.115177	-0.951496	-0.178937	-0.95148	-0.190472	-0.951616	-0.21381	-0.951533	-0.197724	-0.951651	-0.190508	-0.951542	-0.192223	-0.951606	-0.0441416	-0.951593	-0.0610569	-0.951618	-0.0336377
-0.960026	-0.0449963	-0.960026	-0.0449963	-0.9597	-0.00768057	-0.959669	-0.115177	-0.959652	-0.17894	-0.959633	-0.190479	-0.959777	-0.213801	-0.959691	-0.197731	-0.959784	-0.190512	-0.959697	-0.192227	-0.959757	-0.0441439	-0.959734	-0.061067	-0.959775	-0.0336487
-0.968152	-0.0449908	-0.968152	-0.0449908	-0.967824	-0.0076806	-0.967791	-0.115168	-0.967786	-0.178924	-0.967756	-0.19046	-0.967901	-0.213785	-0.967803	-0.197716	-0.967909	-0.190499	-0.967825	-0.192211	-0.967883	-0.0441383	-0.967854	-0.0610572	-0.967895	-0.0336437
-0.976273	-0.044992	-0.976273	-0.044992	-0.975945	-0.00768319	-0.975906	-0.11517	-0.975899	-0.178927	-0.975876	-0.19046	-0.976022	-0.213786	-0.975938	-0.197723	-0.976032	-0.190503	-0.97594	-0.192215	-0.976	-0.0441438	-0.975964	-0.0610625	-0.976018	-0.0336501
-0.984416	-0.0449899	-0.984416	-0.0449899	-0.984091	-0.00768296	-0.984052	-0.115171	-0.984035	-0.178927	-0.984018	-0.19046	-0.984166	-0.213781	-0.98408	-0.197722	-0.984175	-0.190496	-0.984092	-0.192212	-0.984142	-0.0441445	-0.984109	-0.0610661	-0.984159	-0.0336471
-0.992544	-0.044991	-0.992544	-0.044991	-0.992214	-0.00768204	-0.992178	-0.115163	-0.992164	-0.178922	-0.992145	-0.190451	-0.992291	-0.213771	-0.992185	-0.197715	-0.9923	-0.190492	-0.992204	-0.192205	-0.992275	-0.0441449	-0.992248	-0.0610696	-0.992287	-0.0336362
-1.00067	-0.044979	-1.00067	-0.044979	-1.00034	-0.00768196	-1.0003	-0.115149	-1.00029	-0.178912	-1.00026	-0.190436	-1.0004	-0.213749	-1.0003	-0.197704	-1.00044	-0.190479	-1.00032	-0.192192	-1.0004	-0.0441413	-1.00037	-0.0610675	-1.00043	-0.0336351
-1.00881	-0.0449781	-1.00881	-0.0449781	-1.00847	-0.00767045	-1.00843	-0.115115	-1.00842	-0.178873	-1.00839	-0.190402	-1.00856	-0.213706	-1.00844	-0.197653	-1.00857	-0.190431	-1.00846	-0.192146	-1.00853	-0.0441267	-1.00851	-0.0610463	-1.00855	-0.0336408
-1.01688	-0.0448552	-1.01688	-0.0448552	-1.01655	-0.00762619	-1.01651	-0.114987	-1.01649	-0.178642	-1.01647	-0.190166	-1.01662	-0.213505	-1.01652	-0.197428	-1.01662	-0.190247	-1.01654	-0.191927	-1.01661	-0.044028	-1.01658	-0.0609113	-1.01662	-0.0335744
-1.01687	-0.0448616	-1.01687	-0.0448616	-1.01654	-0.00762528	-1.0165	-0.114991	-1.01648	-0.178634	-1.01646	-0.190167	-1.01661	-0.213506	-1.01651	-0.197422	-1.01661	-0.19025	-1.01653	-0.191914	-1.01659	-0.044016	-1.01657	-0.0609098	-1.01661	-0.0335807
-1.00896	-0.0447604	-1.00896	-0.0447604	-1.00866	-0.00758928	-1.00862	-0.114891	-1.00861	-0.178474	-1.00859	-0.189998	-1.00872	-0.213376	-1.00864	-0.197265	-1.00872	-0.190121	-1.00866	-0.191742	-1.00871	-0.043943	-1.00869	-0.0608135	-1.00871	-0.0335259
-1.00074	-0.0448161	-1.00074	-0.0448161	-1.00044	-0.00760222	-1.00037	-0.114945	-1.00035	-0.178555	-1.00036	-0.190085	-1.0005	-0.213473	-1.00039	-0.197354	-1.00051	-0.190212	-1.00041	-0.191828	-1.0005	-0.0439779	-1.00048	-0.0608583	-1.00049	-0.0335537
-0.992552	-0.0448567	-0.992552	-0.0448567	-0.992251	-0.0076139	-0.992204	-0.114987	-0.992166	-0.178624	-0.992152	-0.190156	-0.992295	-0.21355	-0.992227	-0.197425	-0.992278	-0.19028	-0.99222	-0.191897	-0.992253	-0.0440065	-0.992271	-0.0608931	-0.992309	-0.033575
-0.984379	-0.0448873	-0.984379	-0.0448873	-0.984074	-0.00762251	-0.984019	-0.115021	-0.984011	-0.178674	-0.984019	-0.190214	-0.984133	-0.213609	-0.984054	-0.19748	-0.984145	-0.190332	-0.984075	-0.191949	-0.984137	-0.0440299	-0.984106	-0.0609215	-0.984132	-0.033591
-0.97622	-0.0449097	-0.97622	-0.0449097	-0.975913	-0.00762878	-0.975893	-0.115044	-0.975848	-0.178712	-0.975858	-0.190255	-0.975979	-0.213655	-0.975892	-0.197523	-0.975983	-0.19037	-0.975917	-0.191988	-0.97597	-0.0440464	-0.975948	-0.0609429	-0.97599	-0.033602
-0.968041	-0.0449247	-0.968041	-0.0449247	-0.967769	-0.0076352	-0.967745	-0.115064	-0.967726	-0.178743	-0.967714	-0.190286	-0.967808	-0.213691	-0.967754	-0.197555	-0.967868	-0.190399	-0.967776	-0.192017	-0.967831	-0.0440593	-0.967809	-0.0609576	-0.967833	-0.033612
-0.959931	-0.0449224	-0.959931	-0.0449224	-0.959631	-0.00763478	-0.959604	-0.115067	-0.959587	-0.178746	-0.959574	-0.19029	-0.959699	-0.2137	-0.959615	-0.197558	-0.959677	-0.190404	-0.959629	-0.192019	-0.959692	-0.0440608	-0.959661	-0.060958	-0.959689	-0.0336122
-0.951713	-0.0449581	-0.951713	-0.0449581	-0.95144	-0.00764197	-0.951425	-0.115099	-0.951416	-0.178798	-0.951397	-0.190347	-0.951517	-0.21376	-0.951442	-0.197615	-0.951511	-0.190457	-0.951446	-0.192072	-0.951516	-0.0440822	-0.951483	-0.0609867	-0.951541	-0.033627
-0.943607	-0.0449787	-0.943607	-0.0449787	-0.943301	-0.00764775	-0.943289	-0.115125	-0.943274	-0.178834	-0.943281	-0.190384	-0.943376	-0.213801	-0.943281	-0.197655	-0.943377	-0.190492	-0.943316	-0.192109	-0.943388	-0.0440981	-0.943365	-0.0610079	-0.94338	-0.03364
-0.935473	-0.0449905	-0.935473	-0.0449905	-0.935184	-0.00765352	-0.93516	-0.115139	-0.935133	-0.178859	-0.935131	-0.190411	-0.935253	-0.213831	-0.935177	-0.197679	-0.935244	-0.190517	-0.935188	-0.192135	-0.935247	-0.044108	-0.935218	-0.0610221	-0.935241	-0.033648
-0.927336	-0.0449974	-0.927336	-0.0449974	-0.927076	-0.00765635	-0.926992	-0.11515	-0.926982	-0.178876	-0.926989	-0.190429	-0.927111	-0.213853	-0.927032	-0.1977	-0.927107	-0.190534	-0.927061	-0.192154	-0.927112	-0.0441157	-0.92709	-0.061031	-0.927102	-0.033653
-0.919189	-0.0450042	-0.919189	-0.0450042	-0.918909	-0.00765808	-0.918858	-0.115157	-0.918857	-0.178886	-0.918852	-0.190445	-0.918972	-0.21387	-0.918893	-0.197713	-0.918969	-0.190544	-0.918904	-0.192167	-0.918967	-0.0441222	-0.918938	-0.0610386	-0.918962	-0.0336579
-0.91108	-0.0450108	-0.91108	-0.0450108	-0.910757	-0.00765989	-0.910761	-0.115166	-0.910723	-0.178896	-0.91071	-0.190457	-0.910843	-0.213882	-0.910738	-0.197721	-0.910866	-0.190551	-0.910783	-0.192176	-0.910842	-0.0441283	-0.910809	-0.0610422	-0.910842	-0.0336594
-0.902925	-0.045012	-0.902925	-0.045012	-0.902654	-0.00766225	-0.902632	-0.11517	-0.902598	-0.178902	-0.902607	-0.190462	-0.902673	-0.213891	-0.90264	-0.19773	-0.902708	-0.190556	-0.902658	-0.192182	-0.902717	-0.0441292	-0.902688	-0.0610464	-0.902713	-0.0336609
-0.894807	-0.0450132	-0.894807	-0.0450132	-0.894513	-0.00766162	-0.894507	-0.115172	-0.89447	-0.178904	-0.894478	-0.190464	-0.894604	-0.213896	-0.894516	-0.197734	-0.894585	-0.190556	-0.894533	-0.192184	-0.894592	-0.0441284	-0.894553	-0.0610496	-0.894592	-0.0336619
-0.886668	-0.0450154	-0.886668	-0.0450154	-0.886381	-0.00766499	-0.88637	-0.115174	-0.886337	-0.178906	-0.886341	-0.190467	-0.886448	-0.213899	-0.886373	-0.197737	-0.886446	-0.19056	-0.886388	-0.192184	-0.886445	-0.0441319	-0.886414	-0.0610471	-0.886449	-0.0336644
-0.878504	-0.045013	-0.878504	-0.045013	-0.878256	-0.00766566	-0.878237	-0.115176	-0.878202	-0.178907	-0.878185	-0.190467	-0.878301	-0.213898	-0.87824	-0.197737	-0.878307	-0.190557	-0.878254	-0.192186	-0.878305	-0.0441305	-0.878274	-0.0610453	-0.878308	-0.0336642
-0.870391	-0.045012	-0.870391	-0.045012	-0.870147	-0.00766054	-0.870106	-0.115175	-0.870074	-0.178905	-0.870087	-0.190467	-0.870179	-0.213893	-0.870117	-0.197736	-0.870207	-0.190556	-0.870133	-0.192183	-0.870177	-0.044131	-0.870152	-0.0610456	-0.870183	-0.0336651
-0.862247	-0.0450111	-0.862247	-0.0450111	-0.861999	-0.00766265	-0.861973	-0.115176	-0.861958	-0.178901	-0.861949	-0.190465	-0.862049	-0.213892	-0.861984	-0.197734	-0.862062	-0.190556	-0.861996	-0.192184	-0.862044	-0.0441284	-0.862007	-0.0610482	-0.862038	-0.0336631
-0.854106	-0.0450127	-0.854106	-0.0450127	-0.853838	-0.00766327	-0.853835	-0.11517	-0.853814	-0.1789	-0.853784	-0.190463	-0.853904	-0.213886	-0.853846	-0.197732	-0.853913	-0.190552	-0.853858	-0.192179	-0.8539	-0.0441252	-0.853877	-0.061045	-0.853905	-0.0336572
-0.845982	-0.0450041	-0.845982	-0.0450041	-0.845713	-0.00766297	-0.845707	-0.115167	-0.845671	-0.178895	-0.845662	-0.190459	-0.845775	-0.213879	-0.845714	-0.197725	-0.845786	-0.190547	-0.845726	-0.192175	-0.845778	-0.0441247	-0.845749	-0.0610434	-0.845783	-0.0336617
-0.83785	-0.0449986	-0.83785	-0.0449986	-0.837604	-0.00766587	-0.837585	-0.115164	-0.837535	-0.17889	-0.837541	-0.190452	-0.83765	-0.213869	-0.83759	-0.197718	-0.837657	-0.190539	-0.837601	-0.192171	-0.837652	-0.0441228	-0.837616	-0.0610404	-0.837646	-0.0336583
-0.8297	-0.044999	-0.8297	-0.044999	-0.82944	-0.00766382	-0.829424	-0.115162	-0.829384	-0.178884	-0.8294	-0.190447	-0.829499	-0.213857	-0.829439	-0.197712	-0.829512	-0.190535	-0.829436	-0.192164	-0.829506	-0.0441194	-0.829471	-0.0610356	-0.829502	-0.0336592
-0.821539	-0.0449949	-0.821539	-0.0449949	-0.821286	-0.00766706	-0.821279	-0.115155	-0.821252	-0.178877	-0.82124	-0.190438	-0.82134	-0.213847	-0.821281	-0.1977	-0.821346	-0.190526	-0.821293	-0.192158	-0.821341	-0.0441167	-0.821318	-0.0610332	-0.821346	-0.0336579
-0.813401	-0.0449953	-0.813401	-0.0449953	-0.813153	-0.00766665	-0.813148	-0.115153	-0.813135	-0.17887	-0.813115	-0.190431	-0.813212	-0.213834	-0.813154	-0.19769	-0.813214	-0.190519	-0.813165	-0.192146	-0.813209	-0.0441148	-0.8132	-0.0610281	-0.813197	-0.0336559
-0.805281	-0.0449876	-0.805281	-0.0449876	-0.805056	-0.00766831	-0.805025	-0.115147	-0.805001	-0.17886	-0.804997	-0.190419	-0.805092	-0.213821	-0.805031	-0.197684	-0.805075	-0.190513	-0.805039	-0.192136	-0.80509	-0.044107	-0.805074	-0.0610288	-0.805094	-0.0336533
-0.797149	-0.0449835	-0.797149	-0.0449835	-0.796928	-0.00766529	-0.796896	-0.115138	-0.796871	-0.178852	-0.796864	-0.190405	-0.796963	-0.213806	-0.796903	-0.197671	-0.796964	-0.190502	-0.796928	-0.192127	-0.796961	-0.044105	-0.79693	-0.0610222	-0.796953	-0.0336534
-0.789013	-0.0449761	-0.789013	-0.0449761	-0.788772	-0.00766109	-0.788761	-0.11513	-0.788726	-0.178843	-0.788733	-0.190396	-0.78883	-0.213789	-0.788773	-0.197659	-0.788813	-0.190495	-0.788788	-0.192117	-0.788847	-0.0441047	-0.7888	-0.0610134	-0.788801	-0.0336526
-0.780879	-0.0449721	-0.780879	-0.0449721	-0.780655	-0.00766129	-0.780635	-0.115121	-0.780609	-0.178831	-0.780585	-0.190386	-0.780702	-0.213772	-0.780641	-0.197646	-0.780692	-0.190483	-0.780655	-0.192109	-0.780674	-0.044098	-0.780654	-0.0610103	-0.780699	-0.033645
-0.772745	-0.0449689	-0.772745	-0.0449689	-0.772515	-0.00765556	-0.772496	-0.115111	-0.772476	-0.178818	-0.772476	-0.190369	-0.772567	-0.213752	-0.772505	-0.19763	-0.772571	-0.190477	-0.772524	-0.192099	-0.772573	-0.0440929	-0.77255	-0.0610069	-0.772562	-0.0336379
-0.764598	-0.0449615	-0.764598	-0.0449615	-0.764354	-0.00765808	-0.764354	-0.115106	-0.764334	-0.178809	-0.764327	-0.190354	-0.76442	-0.213734	-0.764363	-0.197615	-0.764426	-0.190468	-0.764364	-0.192089	-0.764416	-0.0440873	-0.764382	-0.0610029	-0.764412	-0.0336342
-0.756443	-0.044961	-0.756443	-0.044961	-0.756226	-0.00765574	-0.756204	-0.115095	-0.756152	-0.178795	-0.756165	-0.19034	-0.756267	-0.213714	-0.756236	-0.197604	-0.756272	-0.190455	-0.756229	-0.192077	-0.756256	-0.0440823	-0.756246	-0.0609955	-0.756258	-0.0336286
-0.748283	-0.0449517	-0.748283	-0.0449517	-0.748093	-0.00765365	-0.748072	-0.115085	-0.748065	-0.178779	-0.748046	-0.190321	-0.748132	-0.213695	-0.748087	-0.197583	-0.748099	-0.19044	-0.748087	-0.192064	-0.748136	-0.0440829	-0.748109	-0.0609897	-0.748132	-0.0336322
-0.740183	-0.0449451	-0.740183	-0.0449451	-0.739966	-0.0076531	-0.739956	-0.115078	-0.739939	-0.178765	-0.739922	-0.190299	-0.740016	-0.213675	-0.739963	-0.19757	-0.739996	-0.190421	-0.739967	-0.192048	-0.74001	-0.0440787	-0.739993	-0.060983	-0.740012	-0.0336302
-0.732037	-0.044941	-0.732037	-0.044941	-0.731825	-0.00764717	-0.731811	-0.115068	-0.731792	-0.178747	-0.731776	-0.190282	-0.731849	-0.213649	-0.731813	-0.197549	-0.731864	-0.190409	-0.731828	-0.192034	-0.731866	-0.044068	-0.731856	-0.0609757	-0.731868	-0.0336247
-0.723893	-0.0449346	-0.723893	-0.0449346	-0.72369	-0.00764931	-0.723672	-0.115052	-0.723656	-0.17873	-0.723633	-0.190259	-0.723728	-0.213627	-0.723669	-0.197531	-0.723727	-0.190396	-0.723693	-0.192021	-0.723754	-0.0440645	-0.723715	-0.0609714	-0.723732	-0.033619
-0.715763	-0.0449322	-0.715763	-0.0449322	-0.715561	-0.00764283	-0.715556	-0.115038	-0.715519	-0.178713	-0.715525	-0.190237	-0.715607	-0.213604	-0.715549	-0.197509	-0.715602	-0.190381	-0.715569	-0.192002	-0.715608	-0.0440571	-0.715591	-0.0609605	-0.715604	-0.0336119
-0.707638	-0.0449234	-0.707638	-0.0449234	-0.707417	-0.00764109	-0.707413	-0.115024	-0.707392	-0.178695	-0.7074	-0.190209	-0.707483	-0.213573	-0.707424	-0.197492	-0.707445	-0.190364	-0.70744	-0.191985	-0.707474	-0.0440525	-0.707456	-0.0609543	-0.707481	-0.0336059
-0.699492	-0.0449187	-0.699492	-0.0449187	-0.699288	-0.00763717	-0.699258	-0.115009	-0.699218	-0.178677	-0.69925	-0.190181	-0.699328	-0.213546	-0.699277	-0.197468	-0.699323	-0.190342	-0.699287	-0.19197	-0.699321	-0.0440486	-0.699303	-0.0609426	-0.699321	-0.0336001
-0.691339	-0.0449105	-0.691339	-0.0449105	-0.691141	-0.00763514	-0.69113	-0.114995	-0.691131	-0.178655	-0.691103	-0.190157	-0.69118	-0.213515	-0.691136	-0.197441	-0.691182	-0.190321	-0.691147	-0.191952	-0.691189	-0.0440403	-0.691161	-0.0609356	-0.69118	-0.0335875
-0.683212	-0.0449058	-0.683212	-0.0449058	-0.683019	-0.00763757	-0.683006	-0.114979	-0.682998	-0.178631	-0.682978	-0.19013	-0.683056	-0.213486	-0.683009	-0.197415	-0.683042	-0.190301	-0.68302	-0.191933	-0.683059	-0.0440307	-0.683038	-0.06093	-0.683055	-0.0335801
-0.675075	-0.0448993	-0.675075	-0.0448993	-0.674889	-0.00763271	-0.674885	-0.114966	-0.674864	-0.178605	-0.674842	-0.190098	-0.674926	-0.213451	-0.674874	-0.197386	-0.674912	-0.190276	-0.674874	-0.191912	-0.674923	-0.0440225	-0.674908	-0.0609213	-0.674916	-0.0335753
-0.666935	-0.0448891	-0.666935	-0.0448891	-0.666742	-0.00763129	-0.666734	-0.114956	-0.666696	-0.178585	-0.666707	-0.190067	-0.666787	-0.213409	-0.666737	-0.197361	-0.666783	-0.190251	-0.66675	-0.191891	-0.666789	-0.0440149	-0.666772	-0.0609162	-0.666782	-0.0335732
-0.65881	-0.0448863	-0.65881	-0.0448863	-0.658608	-0.00763001	-0.658609	-0.114936	-0.658563	-0.178558	-0.65858	-0.190031	-0.658662	-0.213378	-0.658604	-0.197331	-0.658648	-0.190224	-0.658621	-0.191869	-0.658659	-0.0440101	-0.658633	-0.0609015	-0.658633	-0.0335696
-0.650679	-0.0448773	-0.650679	-0.0448773	-0.650484	-0.00762552	-0.65048	-0.114913	-0.650459	-0.178535	-0.650453	-0.189998	-0.650524	-0.213335	-0.650481	-0.197296	-0.650522	-0.190195	-0.650492	-0.191844	-0.65053	-0.0440001	-0.650507	-0.0608896	-0.650526	-0.0335663
-0.642553	-0.0448668	-0.642553	-0.0448668	-0.642362	-0.00762172	-0.642343	-0.114892	-0.64232	-0.178511	-0.64232	-0.18996	-0.642393	-0.213294	-0.642345	-0.197259	-0.642392	-0.190166	-0.642361	-0.191818	-0.64239	-0.0439844	-0.642375	-0.0608789	-0.642391	-0.0335635
-0.634411	-0.0448583	-0.634411	-0.0448583	-0.634233	-0.00761852	-0.634217	-0.114871	-0.634193	-0.17848	-0.634192	-0.189923	-0.634265	-0.213245	-0.634218	-0.197222	-0.634261	-0.19013	-0.634219	-0.191791	-0.63426	-0.043968	-0.634247	-0.0608663	-0.634249	-0.0335509
-0.626273	-0.0448547	-0.626273	-0.0448547	-0.626096	-0.00761659	-0.626081	-0.114849	-0.626069	-0.17845	-0.626041	-0.189882	-0.626125	-0.213195	-0.626058	-0.197187	-0.626086	-0.190098	-0.626094	-0.191762	-0.626098	-0.0439619	-0.626107	-0.0608563	-0.626113	-0.0335408
-0.618141	-0.0448459	-0.618141	-0.0448459	-0.617967	-0.00761296	-0.617949	-0.114825	-0.617931	-0.178421	-0.617922	-0.18984	-0.618001	-0.213145	-0.617952	-0.197147	-0.617967	-0.190069	-0.617955	-0.191731	-0.617989	-0.0439482	-0.617979	-0.0608394	-0.617986	-0.0335321
-0.610015	-0.0448374	-0.610015	-0.0448374	-0.609866	-0.00761152	-0.609845	-0.114801	-0.609807	-0.178389	-0.609803	-0.18979	-0.609877	-0.213088	-0.609828	-0.197108	-0.609868	-0.190025	-0.609823	-0.1917	-0.609867	-0.0439358	-0.609865	-0.0608274	-0.609867	-0.0335245
-0.601871	-0.0448278	-0.601871	-0.0448278	-0.601695	-0.00760465	-0.601686	-0.114778	-0.601639	-0.178354	-0.60167	-0.189746	-0.601729	-0.213033	-0.601682	-0.19706	-0.601728	-0.189985	-0.601689	-0.191673	-0.601728	-0.0439262	-0.601719	-0.0608146	-0.601725	-0.0335147
-0.593708	-0.0448183	-0.593708	-0.0448183	-0.593528	-0.00760529	-0.593552	-0.114751	-0.593515	-0.178321	-0.593525	-0.189701	-0.593603	-0.212971	-0.593508	-0.197015	-0.593583	-0.189942	-0.593553	-0.19164	-0.593592	-0.0439122	-0.593576	-0.060803	-0.593587	-0.0335059
-0.585605	-0.0448113	-0.585605	-0.0448113	-0.585444	-0.00760109	-0.585427	-0.114725	-0.585413	-0.178281	-0.58541	-0.18965	-0.585475	-0.212909	-0.585439	-0.196969	-0.585473	-0.1899	-0.585437	-0.191602	-0.585474	-0.0438984	-0.585462	-0.0607847	-0.585471	-0.0334968
-0.577467	-0.0448019	-0.577467	-0.0448019	-0.577304	-0.0075948	-0.577295	-0.114699	-0.57728	-0.178243	-0.577277	-0.189598	-0.577337	-0.21284	-0.577299	-0.196915	-0.57733	-0.189851	-0.577299	-0.191569	-0.577338	-0.043887	-0.577325	-0.0607671	-0.577336	-0.0334927
-0.569295	-0.044786	-0.569295	-0.044786	-0.569137	-0.00759159	-0.569128	-0.114669	-0.569112	-0.178207	-0.569108	-0.189545	-0.56916	-0.212764	-0.569133	-0.196863	-0.56916	-0.189808	-0.569134	-0.191532	-0.569168	-0.0438679	-0.569157	-0.0607478	-0.569167	-0.0334818
-0.561165	-0.0447819	-0.561165	-0.0447819	-0.561013	-0.00758948	-0.561	-0.114633	-0.560983	-0.178162	-0.560979	-0.189484	-0.561038	-0.212697	-0.561007	-0.196809	-0.56103	-0.189756	-0.561003	-0.191491	-0.561021	-0.0438558	-0.561032	-0.0607272	-0.561035	-0.0334691
-0.553032	-0.044769	-0.553032	-0.044769	-0.552871	-0.00757982	-0.552879	-0.114597	-0.552849	-0.178122	-0.552849	-0.189422	-0.552909	-0.212618	-0.552875	-0.196751	-0.552905	-0.189706	-0.552879	-0.191448	-0.552914	-0.0438347	-0.552899	-0.0607066	-0.552919	-0.0334556
-0.544893	-0.0447566	-0.544893	-0.0447566	-0.544737	-0.00757677	-0.544738	-0.114566	-0.544706	-0.178073	-0.544716	-0.189356	-0.544775	-0.212539	-0.544745	-0.19669	-0.54474	-0.189653	-0.544748	-0.191404	-0.544779	-0.0438158	-0.544745	-0.0606905	-0.544747	-0.0334376
-0.536758	-0.0447467	-0.536758	-0.0447467	-0.536617	-0.00757534	-0.536604	-0.114529	-0.53659	-0.178026	-0.536588	-0.189286	-0.536642	-0.212455	-0.536606	-0.196628	-0.536616	-0.189594	-0.536616	-0.191355	-0.536641	-0.0437998	-0.536637	-0.0606712	-0.536624	-0.0334256
-0.528626	-0.0447312	-0.528626	-0.0447312	-0.528484	-0.00757135	-0.528477	-0.114489	-0.528432	-0.177976	-0.528454	-0.189219	-0.528514	-0.212359	-0.528471	-0.196563	-0.528504	-0.189536	-0.528477	-0.191304	-0.528508	-0.0437811	-0.528501	-0.0606534	-0.528506	-0.0334132
-0.5205	-0.0447173	-0.5205	-0.0447173	-0.520341	-0.00756601	-0.520347	-0.114449	-0.520328	-0.177922	-0.520325	-0.189145	-0.520384	-0.212267	-0.520342	-0.196499	-0.520371	-0.189482	-0.520359	-0.191259	-0.520384	-0.0437647	-0.520374	-0.0606257	-0.520377	-0.0334037
-0.51236	-0.0447069	-0.51236	-0.0447069	-0.512207	-0.00755929	-0.512192	-0.114406	-0.51218	-0.177865	-0.512185	-0.189061	-0.512247	-0.212174	-0.512216	-0.196427	-0.512239	-0.189411	-0.512215	-0.191207	-0.512243	-0.043743	-0.512231	-0.0606023	-0.512244	-0.033384
-0.504193	-0.0446909	-0.504193	-0.0446909	-0.504063	-0.00755459	-0.504056	-0.114365	-0.504024	-0.177808	-0.504035	-0.188985	-0.504091	-0.212076	-0.504054	-0.196344	-0.504073	-0.189347	-0.504061	-0.191153	-0.50409	-0.0437274	-0.504074	-0.0605799	-0.504092	-0.033368
-0.496042	-0.0446743	-0.496042	-0.0446743	-0.495934	-0.00755178	-0.49593	-0.114319	-0.495898	-0.177749	-0.495913	-0.188898	-0.495943	-0.211972	-0.495934	-0.196268	-0.495968	-0.189277	-0.495937	-0.191095	-0.495967	-0.0437063	-0.495954	-0.0605539	-0.495963	-0.0333485
-0.487939	-0.0446585	-0.487939	-0.0446585	-0.487807	-0.00754556	-0.487801	-0.114271	-0.487792	-0.177679	-0.487787	-0.188812	-0.487838	-0.211858	-0.487811	-0.196185	-0.487833	-0.189203	-0.487808	-0.191032	-0.487836	-0.0436831	-0.487828	-0.0605272	-0.487836	-0.0333255
-0.479777	-0.04464	-0.479777	-0.04464	-0.479681	-0.00753797	-0.479669	-0.11422	-0.479661	-0.177614	-0.479657	-0.188719	-0.479706	-0.211744	-0.479677	-0.196095	-0.479701	-0.189122	-0.479683	-0.19097	-0.479702	-0.0436563	-0.479694	-0.0605001	-0.47971	-0.0333139
-0.471654	-0.0446159	-0.471654	-0.0446159	-0.471528	-0.00753165	-0.471534	-0.114168	-0.471508	-0.17754	-0.471516	-0.188625	-0.471564	-0.211618	-0.471527	-0.196009	-0.471558	-0.189042	-0.471534	-0.190904	-0.471574	-0.043627	-0.47157	-0.060469	-0.471556	-0.0332993
-0.463529	-0.0446023	-0.463529	-0.0446023	-0.463397	-0.00751985	-0.463396	-0.114113	-0.463379	-0.177468	-0.463377	-0.18852	-0.463437	-0.211496	-0.463394	-0.195919	-0.463428	-0.18895	-0.463402	-0.190833	-0.46343	-0.0436004	-0.463421	-0.0604449	-0.463425	-0.0332796
-0.455403	-0.0445812	-0.455403	-0.0445812	-0.455283	-0.00751412	-0.455256	-0.114054	-0.455262	-0.177397	-0.455255	-0.188404	-0.455305	-0.211359	-0.455275	-0.19582	-0.455302	-0.188865	-0.455293	-0.190758	-0.455306	-0.0435717	-0.455298	-0.0604096	-0.455293	-0.0332612
-0.447255	-0.044556	-0.447255	-0.044556	-0.447124	-0.0075052	-0.447115	-0.113998	-0.447129	-0.177313	-0.447107	-0.188291	-0.447149	-0.211219	-0.447127	-0.195716	-0.447155	-0.188768	-0.447131	-0.190683	-0.447159	-0.0435436	-0.447116	-0.0603775	-0.447147	-0.033241
-0.4391	-0.044535	-0.4391	-0.044535	-0.438975	-0.00750092	-0.438968	-0.113926	-0.438957	-0.177225	-0.438933	-0.188173	-0.438992	-0.211075	-0.438984	-0.1956	-0.439007	-0.188667	-0.438976	-0.190594	-0.438998	-0.0435153	-0.438985	-0.0603436	-0.43899	-0.0332283
-0.430968	-0.0445041	-0.430968	-0.0445041	-0.430857	-0.00748932	-0.43084	-0.11386	-0.43083	-0.177136	-0.430828	-0.188057	-0.430836	-0.210915	-0.430846	-0.195493	-0.430873	-0.188557	-0.430851	-0.19051	-0.430872	-0.0434767	-0.430861	-0.0603091	-0.43085	-0.0332074
-0.422831	-0.0444814	-0.422831	-0.0444814	-0.422729	-0.00748231	-0.422713	-0.113791	-0.422705	-0.177039	-0.422701	-0.187926	-0.422751	-0.210754	-0.422719	-0.195377	-0.422741	-0.188447	-0.422722	-0.190425	-0.422749	-0.0434483	-0.422733	-0.0602693	-0.422725	-0.0331809
-0.414682	-0.0444594	-0.414682	-0.0444594	-0.41459	-0.00747485	-0.414572	-0.113715	-0.414572	-0.17694	-0.41458	-0.187784	-0.414601	-0.210587	-0.414581	-0.195246	-0.414599	-0.188326	-0.414581	-0.190326	-0.414594	-0.0434106	-0.414604	-0.0602317	-0.414599	-0.0331566
-0.406551	-0.0444262	-0.406551	-0.0444262	-0.406446	-0.00746618	-0.406437	-0.113643	-0.406414	-0.176838	-0.406433	-0.187645	-0.406464	-0.210407	-0.406449	-0.195107	-0.406461	-0.188209	-0.406448	-0.190225	-0.406458	-0.0433771	-0.406467	-0.0601956	-0.406469	-0.0331339
-0.398422	-0.0443968	-0.398422	-0.0443968	-0.398342	-0.00745067	-0.398319	-0.113562	-0.398286	-0.176727	-0.398304	-0.187498	-0.398343	-0.210224	-0.39832	-0.194968	-0.398355	-0.188074	-0.398325	-0.190124	-0.398341	-0.0433334	-0.39834	-0.0601548	-0.398337	-0.0331021
-0.390293	-0.0443724	-0.390293	-0.0443724	-0.390199	-0.00744068	-0.390191	-0.113475	-0.39017	-0.176608	-0.390174	-0.187346	-0.390217	-0.210027	-0.39019	-0.194826	-0.390194	-0.18793	-0.390199	-0.190011	-0.390216	-0.043296	-0.390199	-0.0601098	-0.39019	-0.0330783
-0.38216	-0.0443428	-0.38216	-0.0443428	-0.382068	-0.00742806	-0.382063	-0.113387	-0.382049	-0.176489	-0.382049	-0.187178	-0.382085	-0.209824	-0.382063	-0.194675	-0.38208	-0.187781	-0.382068	-0.189893	-0.382087	-0.0432418	-0.382079	-0.0600605	-0.382087	-0.0330546
-0.374015	-0.0443146	-0.374015	-0.0443146	-0.373937	-0.0074134	-0.373939	-0.113295	-0.373909	-0.176355	-0.373912	-0.187006	-0.373949	-0.209603	-0.373929	-0.194513	-0.37394	-0.187634	-0.373931	-0.189773	-0.373944	-0.0431969	-0.373943	-0.0600085	-0.373948	-0.0330146
-0.365886	-0.0442882	-0.365886	-0.0442882	-0.365797	-0.00740031	-0.365792	-0.113202	-0.365784	-0.176227	-0.365781	-0.186822	-0.365819	-0.209388	-0.365791	-0.194348	-0.365803	-0.187468	-0.365804	-0.189646	-0.365813	-0.0431441	-0.365814	-0.0599576	-0.365812	-0.0329766
-0.357752	-0.0442598	-0.357752	-0.0442598	-0.357679	-0.0073909	-0.357672	-0.113088	-0.357639	-0.176083	-0.357664	-0.186621	-0.357689	-0.209149	-0.357666	-0.194167	-0.357682	-0.187315	-0.357649	-0.189506	-0.357685	-0.0430954	-0.357686	-0.0598934	-0.357684	-0.0329492
-0.349619	-0.0442192	-0.349619	-0.0442192	-0.349547	-0.00737945	-0.349534	-0.112976	-0.349511	-0.175924	-0.349521	-0.186423	-0.349556	-0.208894	-0.349536	-0.193975	-0.349545	-0.187129	-0.349539	-0.18936	-0.349543	-0.0430528	-0.349544	-0.0598377	-0.349576	-0.0329076
-0.341466	-0.0441841	-0.341466	-0.0441841	-0.341387	-0.00736373	-0.341395	-0.112859	-0.341386	-0.17576	-0.341385	-0.186217	-0.341397	-0.208634	-0.341396	-0.193775	-0.341407	-0.18694	-0.341401	-0.189202	-0.341401	-0.0430021	-0.341404	-0.0597686	-0.341407	-0.0328666
-0.333364	-0.0441456	-0.333364	-0.0441456	-0.333268	-0.00735165	-0.333278	-0.11274	-0.333268	-0.175603	-0.333261	-0.185995	-0.33329	-0.208347	-0.333273	-0.193566	-0.333261	-0.18674	-0.333267	-0.189038	-0.33329	-0.0429348	-0.333289	-0.0597017	-0.333296	-0.0328256
-0.325216	-0.0440951	-0.325216	-0.0440951	-0.325149	-0.00733738	-0.325142	-0.112611	-0.32512	-0.175432	-0.325135	-0.185756	-0.325161	-0.208047	-0.325141	-0.193344	-0.325153	-0.18653	-0.325127	-0.188864	-0.325172	-0.0428797	-0.325163	-0.0596369	-0.325155	-0.0327731
-0.317057	-0.0440421	-0.317057	-0.0440421	-0.316981	-0.0073198	-0.316972	-0.112472	-0.316953	-0.175234	-0.316978	-0.185499	-0.316995	-0.207735	-0.316992	-0.193108	-0.316989	-0.186309	-0.316962	-0.188669	-0.316957	-0.0428267	-0.316993	-0.0595596	-0.316932	-0.0327321
-0.308912	-0.0439973	-0.308912	-0.0439973	-0.308845	-0.00730936	-0.308847	-0.112336	-0.30883	-0.175039	-0.308819	-0.185238	-0.308855	-0.207416	-0.308841	-0.192862	-0.308847	-0.186071	-0.308846	-0.188479	-0.308837	-0.0427676	-0.308825	-0.05947	-0.308835	-0.0326823
-0.300787	-0.0439533	-0.300787	-0.0439533	-0.300725	-0.00729573	-0.30072	-0.112182	-0.300703	-0.174829	-0.300708	-0.184963	-0.300727	-0.207067	-0.300716	-0.192585	-0.300719	-0.185807	-0.300717	-0.18827	-0.300721	-0.0426948	-0.300726	-0.0593916	-0.300735	-0.0326195
-0.292661	-0.0439117	-0.292661	-0.0439117	-0.292611	-0.00727795	-0.292611	-0.112015	-0.292581	-0.174596	-0.292583	-0.184664	-0.292603	-0.206682	-0.292599	-0.192307	-0.292596	-0.185526	-0.292574	-0.188043	-0.292604	-0.0426201	-0.292607	-0.0593006	-0.292608	-0.0325746
-0.284537	-0.0438463	-0.284537	-0.0438463	-0.284475	-0.00725272	-0.284453	-0.111842	-0.284424	-0.174362	-0.28444	-0.184347	-0.284466	-0.206294	-0.284485	-0.192008	-0.284457	-0.185236	-0.284455	-0.187806	-0.284471	-0.0425306	-0.284473	-0.0592038	-0.284458	-0.0325068
-0.276383	-0.0437877	-0.276383	-0.0437877	-0.276331	-0.00723943	-0.276326	-0.111659	-0.276299	-0.174104	-0.276312	-0.184007	-0.276319	-0.205855	-0.276318	-0.191675	-0.276306	-0.184937	-0.276332	-0.187541	-0.276337	-0.0424568	-0.276344	-0.0590924	-0.27633	-0.0324499
-0.268253	-0.0437368	-0.268253	-0.0437368	-0.268208	-0.00722564	-0.268204	-0.111468	-0.268174	-0.173837	-0.26818	-0.183659	-0.268203	-0.205425	-0.268198	-0.191347	-0.268206	-0.1846	-0.268206	-0.187265	-0.268208	-0.0423711	-0.268205	-0.058995	-0.268209	-0.032397
-0.260122	-0.0436741	-0.260122	-0.0436741	-0.260076	-0.0072089	-0.26007	-0.111242	-0.260051	-0.173544	-0.260048	-0.183277	-0.260038	-0.204944	-0.260066	-0.190983	-0.260074	-0.184247	-0.260067	-0.186969	-0.260077	-0.0422797	-0.260074	-0.0588939	-0.260075	-0.0323399
-0.251957	-0.0435945	-0.251957	-0.0435945	-0.25191	-0.00719346	-0.251901	-0.111022	-0.251894	-0.173234	-0.251873	-0.182864	-0.251905	-0.204412	-0.251908	-0.190586	-0.251906	-0.183862	-0.251906	-0.186647	-0.251922	-0.0421881	-0.251916	-0.0587822	-0.251904	-0.0322601
-0.243816	-0.0435329	-0.243816	-0.0435329	-0.243771	-0.00715787	-0.243755	-0.110783	-0.243758	-0.1729	-0.24376	-0.182434	-0.243767	-0.203865	-0.243766	-0.190168	-0.243764	-0.183434	-0.243765	-0.186305	-0.24377	-0.0420606	-0.243785	-0.0586638	-0.243768	-0.0321915
-0.235687	-0.0434523	-0.235687	-0.0434523	-0.235629	-0.00714146	-0.235636	-0.11052	-0.235631	-0.172552	-0.235632	-0.181954	-0.235646	-0.203278	-0.23564	-0.189717	-0.235606	-0.182993	-0.235635	-0.185917	-0.235648	-0.0419585	-0.235664	-0.0585342	-0.235641	-0.032123
-0.227555	-0.0433477	-0.227555	-0.0433477	-0.227513	-0.00710655	-0.227504	-0.110241	-0.22748	-0.172151	-0.227507	-0.181449	-0.227508	-0.202653	-0.227517	-0.189227	-0.22751	-0.182499	-0.227505	-0.185505	-0.227514	-0.0418358	-0.227522	-0.0583752	-0.227512	-0.0320169
-0.219413	-0.0432601	-0.219413	-0.0432601	-0.219382	-0.00707638	-0.219372	-0.109931	-0.21937	-0.171722	-0.219372	-0.180906	-0.219378	-0.201973	-0.219379	-0.188706	-0.219376	-0.181987	-0.219371	-0.185072	-0.219382	-0.0416994	-0.219384	-0.0582235	-0.219374	-0.0319278
-0.211275	-0.0432022	-0.211275	-0.0432022	-0.211239	-0.00705229	-0.211237	-0.109601	-0.211212	-0.171274	-0.211232	-0.180322	-0.211237	-0.201254	-0.211243	-0.188129	-0.21124	-0.181432	-0.211236	-0.184598	-0.211243	-0.0415413	-0.211252	-0.0580566	-0.211233	-0.0318302
-0.203152	-0.0430946	-0.203152	-0.0430946	-0.203116	-0.00702885	-0.203128	-0.109229	-0.203113	-0.170775	-0.203113	-0.179661	-0.203118	-0.200465	-0.203125	-0.187482	-0.20311	-0.180807	-0.203104	-0.184064	-0.203119	-0.0413733	-0.203133	-0.0578889	-0.203117	-0.0317352
-0.195009	-0.0429848	-0.195009	-0.0429848	-0.194991	-0.00697593	-0.194973	-0.108827	-0.194973	-0.170224	-0.19497	-0.17895	-0.194982	-0.199597	-0.194986	-0.186804	-0.194953	-0.180117	-0.194972	-0.183484	-0.194979	-0.0411879	-0.194991	-0.0576929	-0.194976	-0.0316042
-0.186842	-0.0428517	-0.186842	-0.0428517	-0.186815	-0.00693261	-0.186814	-0.108401	-0.186803	-0.169628	-0.186812	-0.178185	-0.186823	-0.198665	-0.186823	-0.186052	-0.186803	-0.179376	-0.18682	-0.182836	-0.186812	-0.0409927	-0.186819	-0.0574691	-0.186777	-0.0314723
-0.178702	-0.0427208	-0.178702	-0.0427208	-0.178692	-0.00690115	-0.178679	-0.107918	-0.178671	-0.168972	-0.178683	-0.177327	-0.178684	-0.197617	-0.178692	-0.185222	-0.178649	-0.178568	-0.178687	-0.182117	-0.178695	-0.0407842	-0.178684	-0.0572223	-0.178654	-0.0313412
-0.170592	-0.0425796	-0.170592	-0.0425796	-0.170566	-0.00686832	-0.170553	-0.107388	-0.170554	-0.168232	-0.170554	-0.176393	-0.170564	-0.196482	-0.170575	-0.184292	-0.170547	-0.177638	-0.170566	-0.181312	-0.17056	-0.0405543	-0.170566	-0.0569708	-0.170554	-0.0311905
-0.162452	-0.0424165	-0.162452	-0.0424165	-0.162431	-0.00681136	-0.162419	-0.10679	-0.162417	-0.167416	-0.162417	-0.17534	-0.162422	-0.19522	-0.16243	-0.183258	-0.162415	-0.17661	-0.162435	-0.180412	-0.162425	-0.0402946	-0.162434	-0.0566785	-0.162398	-0.0309991
-0.15431	-0.0422102	-0.15431	-0.0422102	-0.154298	-0.00676713	-0.154287	-0.106123	-0.154272	-0.166495	-0.154274	-0.174148	-0.154286	-0.19381	-0.154272	-0.182068	-0.154281	-0.175473	-0.154286	-0.17939	-0.154273	-0.0399954	-0.154294	-0.0563238	-0.154262	-0.0308111
-0.146178	-0.0419954	-0.146178	-0.0419954	-0.146166	-0.00670847	-0.146183	-0.105365	-0.146144	-0.165428	-0.146163	-0.17283	-0.146159	-0.19224	-0.146171	-0.180739	-0.146155	-0.174169	-0.146165	-0.178215	-0.146165	-0.0396545	-0.146166	-0.0559461	-0.146141	-0.0305768
-0.138044	-0.0417228	-0.138044	-0.0417228	-0.13804	-0.00665865	-0.13804	-0.104501	-0.138017	-0.164236	-0.13804	-0.171315	-0.138031	-0.190445	-0.138036	-0.179223	-0.138023	-0.172724	-0.138038	-0.176864	-0.138038	-0.0393044	-0.138038	-0.0554942	-0.138031	-0.03034
-0.12991	-0.0414162	-0.12991	-0.0414162	-0.129883	-0.00658413	-0.12987	-0.103505	-0.129881	-0.16283	-0.129912	-0.16958	-0.129899	-0.188401	-0.129906	-0.177481	-0.129889	-0.171024	-0.129904	-0.17532	-0.129905	-0.0388687	-0.129886	-0.0549682	-0.129889	-0.0300384
-0.121738	-0.0410848	-0.121738	-0.0410848	-0.121752	-0.00651776	-0.121763	-0.102338	-0.121768	-0.161209	-0.121773	-0.167579	-0.121769	-0.186058	-0.121785	-0.17545	-0.121748	-0.169106	-0.121777	-0.173544	-0.121773	-0.0383742	-0.121773	-0.0544043	-0.121759	-0.0297049
-0.113631	-0.0406863	-0.113631	-0.0406863	-0.113644	-0.00642687	-0.113637	-0.100997	-0.113629	-0.159295	-0.113646	-0.165253	-0.113631	-0.18336	-0.113649	-0.173093	-0.113634	-0.16687	-0.113644	-0.171423	-0.113635	-0.0378002	-0.113638	-0.0537049	-0.113628	-0.0293258
-0.105509	-0.0401482	-0.105509	-0.0401482	-0.105517	-0.0063427	-0.105516	-0.0993999	-0.105506	-0.157008	-0.105512	-0.162506	-0.105492	-0.180211	-0.105513	-0.170303	-0.105506	-0.164229	-0.105509	-0.168909	-0.105508	-0.0371187	-0.105513	-0.0528719	-0.105497	-0.0288823
-0.0973768	-0.0395177	-0.0973768	-0.0395177	-0.0973845	-0.00622414	-0.0973821	-0.097505	-0.097378	-0.154269	-0.0973629	-0.159276	-0.0973701	-0.176524	-0.0973806	-0.167004	-0.0973625	-0.161094	-0.0973815	-0.165912	-0.0973756	-0.0363313	-0.0973793	-0.0518643	-0.0973674	-0.0283007
-0.0892457	-0.0387221	-0.0892457	-0.0387221	-0.089252	-0.0060903	-0.0892526	-0.0952345	-0.0892425	-0.150931	-0.0892512	-0.155457	-0.0892356	-0.172172	-0.0892532	-0.163056	-0.0892223	-0.157373	-0.0892533	-0.162302	-0.0892168	-0.035376	-0.0892507	-0.0506125	-0.0892354	-0.0276268
-0.0811218	-0.0376886	-0.0811218	-0.0376886	-0.0811247	-0.00593005	-0.0811254	-0.0924689	-0.0811212	-0.14683	-0.0811295	-0.15085	-0.0811161	-0.167022	-0.081132	-0.158303	-0.0810924	-0.152907	-0.0811236	-0.15788	-0.0811161	-0.0342475	-0.081133	-0.0490971	-0.0811324	-0.0268122
-0.0729949	-0.0363651	-0.0729949	-0.0363651	-0.0730057	-0.00573793	-0.0729992	-0.0890671	-0.0729916	-0.14171	-0.0730072	-0.145266	-0.0729904	-0.160789	-0.0730057	-0.152452	-0.0729816	-0.147423	-0.0729994	-0.152401	-0.0729961	-0.032903	-0.0729756	-0.0472101	-0.0729839	-0.0257729
-0.0648356	-0.0346328	-0.0648356	-0.0346328	-0.0648352	-0.00547114	-0.0648425	-0.0848159	-0.0648252	-0.135183	-0.0648497	-0.138344	-0.0648257	-0.153176	-0.0648474	-0.145211	-0.0648249	-0.140603	-0.0648468	-0.14547	-0.0648332	-0.0312524	-0.064851	-0.0448508	-0.0648363	-0.0244739
-0.0566573	-0.0323367	-0.0566573	-0.0323367	-0.056683	-0.0051534	-0.0566808	-0.0794299	-0.0566634	-0.126756	-0.056695	-0.129607	-0.056665	-0.14364	-0.0566994	-0.136076	-0.0566751	-0.13197	-0.0566986	-0.136487	-0.056682	-0.0291911	-0.0566924	-0.04184	-0.056685	-0.0228375
-0.0485271	-0.0293361	-0.0485271	-0.0293361	-0.0485718	-0.00475006	-0.0485532	-0.0725545	-0.0485543	-0.115819	-0.0485655	-0.11846	-0.0485539	-0.131485	-0.0485779	-0.124356	-0.0485471	-0.120908	-0.0485734	-0.124654	-0.0485636	-0.0266555	-0.048569	-0.0380693	-0.0485587	-0.0208085
-0.0404139	-0.0256072	-0.0404139	-0.0256072	-0.040448	-0.00424924	-0.0404211	-0.0638559	-0.0404264	-0.101903	-0.0404479	-0.104373	-0.0404159	-0.115925	-0.0404476	-0.109481	-0.0404201	-0.10687	-0.0404169	-0.109445	-0.0404318	-0.0235489	-0.040445	-0.0334586	-0.0404251	-0.0183284
-0.0322993	-0.0213924	-0.0322993	-0.0213924	-0.0323049	-0.00368234	-0.0323037	-0.0539099	-0.0323026	-0.0858002	-0.0323161	-0.0880653	-0.0323056	-0.0980826	-0.032313	-0.0923031	-0.0322807	-0.0906125	-0.0322827	-0.0920871	-0.0322933	-0.0200191	-0.0323081	-0.0281996	-0.0322837	-0.0154838
-0.024148	-0.01691	-0.024148	-0.01691	-0.0241835	-0.00310083	-0.024183	-0.0433739	-0.0241774	-0.0687144	-0.0241858	-0.0707359	-0.0241636	-0.079112	-0.0241903	-0.0740551	-0.0241684	-0.073348	-0.0241648	-0.0737078	-0.0241636	-0.0162655	-0.0241784	-0.0226037	-0.0241618	-0.01246
-0.0160159	-0.0122629	-0.0160159	-0.0122629	-0.0160509	-0.00247981	-0.0160487	-0.0324213	-0.0160468	-0.0510075	-0.0160562	-0.0527794	-0.0160285	-0.0594907	-0.0160595	-0.0551518	-0.0160273	-0.0553086	-0.016047	-0.0546207	-0.0160389	-0.0123277	-0.0160455	-0.0167427	-0.016027	-0.00929914
-0.00785223	-0.00747276	-0.00785223	-0.00747276	-0.00792044	-0.00185759	-0.00791362	-0.0211741	-0.00792193	-0.0328983	-0.00792852	-0.0343772	-0.00789506	-0.0393858	-0.00792821	-0.0357469	-0.00789489	-0.036786	-0.0079176	-0.0350344	-0.00790966	-0.00826449	-0.00792023	-0.0107527	-0.00790705	-0.00606428
0.000265066	-0.0026708	0.000265066	-0.0026708	0.000219362	-0.00121341	0.000223684	-0.00975368	0.000222209	-0.0144777	0.000212305	-0.015681	0.000251187	-0.0189488	0.000217888	-0.0160121	0.000270459	-0.0178712	0.000259695	-0.0150229	0.000246462	-0.00414578	0.000195335	-0.00467477	0.000241862	-0.00275745
0.00841458	0.00215685	0.00841458	0.00215685	0.00836912	-0.000556748	0.00836499	0.00174059	0.00836363	0.00403049	0.00835974	0.00314042	0.0083907	0.00160397	0.00836388	0.00382692	0.00841132	0.00112062	0.00837923	0.00493754	0.00840674	3.63183e-06	0.00836543	0.00149749	0.00839593	0.000588221
0.0165314	0.0069575	0.0165314	0.0069575	0.0164894	9.5642e-05	0.0165018	0.0131933	0.0164799	0.0224196	0.0164774	0.0218356	0.0165051	0.0220638	0.0164792	0.0235192	0.0165309	0.0200237	0.0164582	0.0247519	0.0165087	0.00412033	0.0164881	0.00757926	0.0165127	0.00387386
0.0246596	0.0116753	0.0246596	0.0116753	0.0246105	0.000724345	0.0246141	0.0245054	0.0245868	0.0405641	0.0245726	0.0402614	0.0246347	0.0423779	0.0246045	0.0430429	0.0246518	0.0387645	0.0246132	0.0445614	0.0246297	0.00818977	0.024618	0.0135767	0.0246378	0.00713939
0.032809	0.016282	0.032809	0.016282	0.0327566	0.00135026	0.032745	0.0356061	0.0327418	0.0584789	0.0327376	0.0585047	0.0327558	0.0622833	0.0327195	0.0621278	0.0327763	0.0571673	0.0327543	0.0639601	0.0327702	0.0121838	0.0327498	0.0194362	0.0327712	0.0103174
0.0409351	0.0207032	0.0409351	0.0207032	0.0408823	0.00197944	0.0408823	0.0463474	0.0408737	0.075746	0.0408692	0.0761231	0.0409091	0.0817153	0.0408933	0.0807538	0.0409051	0.0750413	0.0408796	0.082746	0.0408957	0.0160694	0.0408806	0.0250855	0.0409093	0.0134018
0.0490663	0.0248645	0.0490663	0.0248645	0.0490111	0.00254663	0.0490091	0.0565718	0.0490014	0.0921536	0.0490012	0.0929306	0.0490367	0.100299	0.0490024	0.0984159	0.0490318	0.0920841	0.0490097	0.100686	0.0490271	0.0197363	0.0490076	0.0303849	0.0490402	0.0162735
0.0571982	0.0285392	0.0571982	0.0285392	0.0571402	0.00307759	0.0571387	0.0659995	0.0571403	0.107171	0.057129	0.108453	0.0571673	0.117609	0.0571255	0.114719	0.0571687	0.107894	0.0571368	0.117099	0.0571674	0.0231277	0.0571401	0.0351704	0.0571675	0.0189096
0.0653687	0.0315263	0.0653687	0.0315263	0.0653017	0.00352398	0.0653022	0.0738815	0.0653155	0.119697	0.0652884	0.121576	0.0653308	0.132231	0.0652898	0.128502	0.0653565	0.121288	0.0653059	0.130627	0.0653319	0.0260301	0.0653121	0.0392183	0.0653341	0.0211358
0.0735156	0.0337617	0.0735156	0.0337617	0.0734234	0.0038699	0.0734406	0.0799509	0.0734566	0.12914	0.0734312	0.131723	0.0734755	0.143545	0.0734367	0.139065	0.0734762	0.131646	0.0734484	0.140856	0.0734661	0.0283481	0.0734512	0.0423974	0.0734735	0.0229079
0.0816371	0.0354314	0.0816371	0.0354314	0.081565	0.00416834	0.081554	0.0846919	0.0815396	0.136273	0.0815528	0.139556	0.0815895	0.152354	0.08156	0.147209	0.0816099	0.139743	0.0815602	0.148654	0.0815819	0.0302299	0.0815731	0.0448826	0.0816174	0.0242835
0.0897779	0.036721	0.0897779	0.036721	0.0896967	0.00440129	0.0896921	0.0884932	0.0896887	0.141884	0.0896835	0.145795	0.0897282	0.159497	0.0896971	0.15369	0.0897406	0.146201	0.0896961	0.154778	0.0897231	0.0317836	0.0897001	0.0468617	0.0897242	0.025389
0.0979152	0.0377123	0.0979152	0.0377123	0.0978415	0.00461858	0.0978323	0.0915927	0.0978256	0.146363	0.0978289	0.150893	0.0978692	0.165401	0.097831	0.158945	0.0978731	0.151451	0.0978508	0.159669	0.0978615	0.0330634	0.0978502	0.0484713	0.0978669	0.0262844
0.10604	0.0384823	0.10604	0.0384823	0.105964	0.00480599	0.105962	0.0941547	0.105953	0.150017	0.105952	0.155086	0.105991	0.170363	0.105955	0.163273	0.105999	0.155789	0.105971	0.163621	0.105984	0.0341218	0.105975	0.0497683	0.105997	0.0270477
0.114168	0.0391177	0.114168	0.0391177	0.114088	0.0049532	0.114076	0.096296	0.114076	0.153041	0.114068	0.158618	0.114117	0.174592	0.114076	0.166873	0.114124	0.15942	0.114095	0.166874	0.114113	0.0350522	0.114097	0.0508377	0.114115	0.027655
0.12231	0.0396394	0.12231	0.0396394	0.122219	0.00509145	0.122212	0.0981355	0.122205	0.15557	0.122195	0.161623	0.122255	0.178211	0.122215	0.169925	0.122262	0.162489	0.122219	0.169562	0.122246	0.0358453	0.122219	0.0517567	0.122223	0.0281662
0.130467	0.040089	0.130467	0.040089	0.130347	0.00521878	0.13034	0.0996915	0.130334	0.157722	0.130332	0.164194	0.130409	0.181349	0.130345	0.172507	0.130381	0.165096	0.130343	0.171828	0.130368	0.0365167	0.13035	0.0525213	0.130374	0.0286192
0.138574	0.0404665	0.138574	0.0404665	0.138485	0.00537345	0.138468	0.101041	0.138474	0.159561	0.138468	0.166421	0.138525	0.18408	0.138473	0.17474	0.138541	0.167361	0.138472	0.173754	0.138506	0.0371387	0.138481	0.053195	0.138518	0.0290149
0.146721	0.0408042	0.146721	0.0408042	0.146608	0.00547455	0.146608	0.102225	0.146603	0.161157	0.14659	0.168353	0.146644	0.186481	0.146599	0.176685	0.146648	0.169312	0.146602	0.175393	0.146633	0.0376528	0.146614	0.0537664	0.146674	0.0293541
0.154829	0.0410728	0.154829	0.0410728	0.154733	0.00558183	0.154736	0.103258	0.154719	0.162564	0.154688	0.170049	0.15481	0.188623	0.15471	0.178363	0.154797	0.171056	0.154732	0.176826	0.154762	0.0381259	0.154742	0.0542651	0.15482	0.0296502
0.162979	0.0413382	0.162979	0.0413382	0.162873	0.00569072	0.16287	0.104165	0.162864	0.163811	0.16286	0.171574	0.162908	0.190513	0.162869	0.179873	0.162934	0.17259	0.162875	0.178071	0.162909	0.0385372	0.162909	0.0547289	0.162943	0.0298776
0.171119	0.0415965	0.171119	0.0415965	0.171001	0.00576897	0.170997	0.104982	0.170992	0.164908	0.17099	0.172932	0.171038	0.192223	0.170996	0.181198	0.171047	0.173939	0.17101	0.179159	0.171026	0.038914	0.171008	0.0551516	0.171062	0.0301166
0.179243	0.0417971	0.179243	0.0417971	0.179132	0.00585809	0.179104	0.105709	0.179116	0.16589	0.179111	0.174143	0.179182	0.193739	0.179119	0.182365	0.179175	0.175149	0.179152	0.180123	0.179158	0.0392482	0.179116	0.0555149	0.179162	0.0303107
0.187367	0.0419787	0.187367	0.0419787	0.187281	0.00593527	0.187256	0.106363	0.187284	0.166771	0.187266	0.175226	0.187322	0.195111	0.187254	0.183407	0.187301	0.176235	0.187275	0.180983	0.187299	0.0395595	0.187285	0.0558608	0.187316	0.0305158
0.195544	0.0421453	0.195544	0.0421453	0.195432	0.00601673	0.195423	0.106967	0.195419	0.167556	0.195418	0.176215	0.195505	0.196348	0.195433	0.18437	0.195478	0.177224	0.195439	0.181762	0.195466	0.0398501	0.195439	0.0561517	0.195469	0.0306902
0.203677	0.0422926	0.203677	0.0422926	0.203562	0.00609972	0.20355	0.107509	0.203547	0.168273	0.203545	0.177096	0.203583	0.197476	0.203547	0.185237	0.203613	0.178109	0.203584	0.182466	0.203594	0.0401128	0.203555	0.0564185	0.203602	0.0308569
0.211801	0.0424292	0.211801	0.0424292	0.211684	0.00615825	0.21168	0.107994	0.211676	0.16893	0.211654	0.177908	0.211726	0.198503	0.21167	0.186017	0.211734	0.178909	0.211697	0.183101	0.211713	0.0403531	0.21169	0.0566642	0.211734	0.0309914
0.219938	0.042564	0.219938	0.042564	0.219815	0.00623417	0.219808	0.108434	0.219812	0.169528	0.219797	0.178663	0.219863	0.199462	0.219806	0.186731	0.219867	0.179658	0.219834	0.183657	0.219844	0.0405698	0.219839	0.0569195	0.219868	0.0311282
0.228077	0.0427027	0.228077	0.0427027	0.227954	0.00630279	0.227952	0.10884	0.227951	0.170078	0.227933	0.179347	0.228004	0.200324	0.227946	0.187384	0.228011	0.180327	0.227964	0.184182	0.227995	0.040764	0.227983	0.0571214	0.227997	0.0312522
0.2362	0.0427977	0.2362	0.0427977	0.236094	0.00637482	0.236069	0.109225	0.236068	0.170581	0.236053	0.179998	0.236129	0.201117	0.236065	0.18799	0.236151	0.180946	0.236081	0.184682	0.23611	0.0409469	0.236082	0.0573405	0.236135	0.0313848
0.244335	0.0429206	0.244335	0.0429206	0.24421	0.00642745	0.2442	0.109575	0.244216	0.171046	0.244183	0.180581	0.244259	0.201857	0.244196	0.188567	0.244261	0.181534	0.244207	0.185121	0.244246	0.041118	0.244219	0.0575305	0.244253	0.0314913
0.252505	0.0430263	0.252505	0.0430263	0.252364	0.00647161	0.252348	0.109895	0.252347	0.171486	0.252337	0.181122	0.252416	0.202542	0.252353	0.189093	0.252416	0.182054	0.252362	0.185534	0.252394	0.0412753	0.252368	0.0576962	0.252399	0.0315978
0.260642	0.0431155	0.260642	0.0431155	0.260516	0.00652334	0.260494	0.110198	0.260524	0.171894	0.260488	0.181642	0.260562	0.203174	0.260495	0.189558	0.260565	0.182545	0.260513	0.185921	0.260542	0.0414213	0.260524	0.0578675	0.260555	0.031688
0.268796	0.0432189	0.268796	0.0432189	0.268642	0.00656806	0.268636	0.110467	0.26862	0.172272	0.268614	0.182127	0.268687	0.203767	0.268631	0.190011	0.268712	0.182995	0.26863	0.186263	0.268671	0.0415766	0.268651	0.0580354	0.268684	0.0317755
0.276905	0.0432851	0.276905	0.0432851	0.276777	0.0066106	0.276788	0.110731	0.276755	0.172633	0.276741	0.182576	0.27681	0.204303	0.276752	0.190409	0.27684	0.18342	0.276767	0.1866	0.276804	0.0416973	0.27678	0.058184	0.276815	0.0318928
0.285048	0.043361	0.285048	0.043361	0.284903	0.00667017	0.284895	0.110968	0.284888	0.172955	0.284872	0.182995	0.284946	0.204804	0.284887	0.1908	0.284961	0.18381	0.284901	0.186907	0.284939	0.0418156	0.284913	0.0583303	0.284972	0.0319889
0.293177	0.0434567	0.293177	0.0434567	0.293041	0.00670363	0.293033	0.111201	0.293022	0.17327	0.293012	0.18338	0.293081	0.205289	0.293026	0.191171	0.293105	0.184178	0.29304	0.187202	0.293075	0.041938	0.29305	0.0584472	0.293087	0.0320694
0.301313	0.0435155	0.301313	0.0435155	0.301168	0.00674599	0.301156	0.111405	0.301156	0.173549	0.30114	0.183753	0.30122	0.205745	0.301154	0.191524	0.301219	0.184519	0.301159	0.187473	0.301199	0.0420543	0.301179	0.0585762	0.301211	0.0321439
0.309444	0.0435908	0.309444	0.0435908	0.30929	0.00678519	0.309287	0.111594	0.309282	0.173827	0.30927	0.184099	0.309346	0.206179	0.30927	0.191844	0.309342	0.184847	0.309291	0.187722	0.309304	0.0421485	0.309307	0.0587103	0.30935	0.0322109
0.3176	0.0436724	0.3176	0.0436724	0.317447	0.00682585	0.317441	0.111775	0.317429	0.17409	0.317439	0.184424	0.317502	0.206582	0.317445	0.192132	0.317505	0.185166	0.317481	0.187961	0.317464	0.0422437	0.317457	0.0588314	0.317496	0.0322841
0.325744	0.043739	0.325744	0.043739	0.325584	0.0068679	0.325561	0.111954	0.325573	0.174332	0.325554	0.18473	0.325639	0.206946	0.325577	0.192419	0.325664	0.185438	0.325601	0.188195	0.325625	0.0423464	0.325604	0.0589335	0.325642	0.0323494
0.333885	0.0437872	0.333885	0.0437872	0.333708	0.00689666	0.333698	0.112123	0.333695	0.174564	0.333677	0.185037	0.333759	0.207287	0.333699	0.19269	0.333783	0.185695	0.333711	0.188417	0.333757	0.0424213	0.333723	0.0590409	0.333763	0.0324354
0.342018	0.0438616	0.342018	0.0438616	0.341854	0.00693213	0.341843	0.112287	0.341826	0.174775	0.341802	0.18531	0.341891	0.207638	0.341823	0.192959	0.3419	0.185975	0.341836	0.188617	0.341885	0.0425223	0.341859	0.0591321	0.341887	0.0324841
0.350186	0.0439216	0.350186	0.0439216	0.350002	0.00694571	0.349972	0.11242	0.349962	0.174976	0.349944	0.185572	0.350038	0.20796	0.349945	0.193197	0.350081	0.186203	0.349991	0.188792	0.350024	0.0426098	0.349998	0.0592237	0.350027	0.032531
0.358285	0.0439669	0.358285	0.0439669	0.358121	0.00697972	0.358106	0.112558	0.358092	0.175176	0.358082	0.185821	0.358162	0.208262	0.358119	0.193417	0.35819	0.186433	0.358113	0.188971	0.358158	0.0426838	0.358125	0.0593094	0.358163	0.0325916
0.366395	0.044019	0.366395	0.044019	0.366233	0.0070191	0.366227	0.112681	0.366206	0.175367	0.366196	0.186056	0.366318	0.208557	0.366222	0.193644	0.366301	0.186648	0.366246	0.18913	0.366277	0.0427541	0.366243	0.0594064	0.366285	0.0326289
0.374539	0.0440687	0.374539	0.0440687	0.374363	0.00704226	0.374359	0.112822	0.374343	0.175541	0.374356	0.186273	0.374439	0.208827	0.374352	0.193855	0.37443	0.186861	0.374364	0.189296	0.374406	0.0428236	0.374381	0.0594899	0.374423	0.0326876
0.382668	0.0441213	0.382668	0.0441213	0.382497	0.00707535	0.382481	0.112939	0.382476	0.175696	0.382464	0.186477	0.382567	0.209086	0.382482	0.194061	0.382561	0.187051	0.382498	0.189445	0.38256	0.0428864	0.382519	0.0595632	0.382552	0.0327478
0.390807	0.0441786	0.390807	0.0441786	0.39062	0.00708758	0.39061	0.113059	0.390606	0.175859	0.390597	0.186677	0.390688	0.209336	0.390618	0.194243	0.390698	0.18723	0.390648	0.189584	0.39067	0.0429457	0.390666	0.059635	0.390671	0.032791
0.398936	0.0442043	0.398936	0.0442043	0.39876	0.00711367	0.398747	0.113158	0.398736	0.175997	0.398718	0.186868	0.398812	0.209562	0.398739	0.194432	0.398836	0.187403	0.398771	0.189714	0.3988	0.0430112	0.398811	0.0596986	0.398806	0.0328292
0.407071	0.0442504	0.407071	0.0442504	0.406887	0.00713612	0.406877	0.113262	0.406858	0.176147	0.406846	0.18704	0.406941	0.209786	0.406867	0.194596	0.406963	0.187561	0.406899	0.18984	0.406932	0.0430642	0.406895	0.059783	0.406942	0.0328612
0.415203	0.0442926	0.415203	0.0442926	0.415017	0.00715759	0.415	0.113374	0.414992	0.176293	0.414984	0.18721	0.415081	0.209996	0.415011	0.194755	0.415088	0.187718	0.415035	0.189972	0.415064	0.043124	0.415032	0.0598405	0.415084	0.0328956
0.423337	0.04433	0.423337	0.04433	0.423152	0.0071795	0.423135	0.113462	0.423132	0.176416	0.423123	0.187375	0.423211	0.21019	0.423138	0.194911	0.423219	0.18786	0.423149	0.190084	0.423199	0.0431802	0.423167	0.0598981	0.423217	0.0329381
0.431467	0.0443592	0.431467	0.0443592	0.43128	0.00719967	0.431262	0.113544	0.431276	0.176541	0.431242	0.187547	0.431332	0.210379	0.431264	0.195063	0.431339	0.187993	0.43129	0.190195	0.431327	0.0432231	0.431293	0.0599531	0.431341	0.0329697
0.439588	0.044397	0.439588	0.044397	0.439406	0.00721228	0.439405	0.113633	0.439398	0.176662	0.439368	0.187696	0.439434	0.210561	0.439388	0.195207	0.43947	0.188146	0.439404	0.190296	0.439458	0.0432778	0.439411	0.0600091	0.439484	0.0329848
0.447773	0.0444324	0.447773	0.0444324	0.447575	0.00722713	0.447578	0.113704	0.447551	0.176767	0.44753	0.187835	0.44763	0.210739	0.447551	0.195327	0.44764	0.188262	0.44757	0.190394	0.44763	0.0433255	0.447581	0.0600658	0.447647	0.033027
0.455886	0.0444732	0.455886	0.0444732	0.455704	0.00725748	0.4557	0.113783	0.455684	0.176877	0.455663	0.187971	0.455761	0.210904	0.455684	0.195457	0.455797	0.188383	0.455721	0.190486	0.455761	0.0433639	0.455722	0.0601148	0.455769	0.0330613
0.464027	0.0445035	0.464027	0.0445035	0.463819	0.00728541	0.463811	0.113867	0.463794	0.176983	0.46378	0.188094	0.46389	0.211065	0.463801	0.195587	0.463912	0.188492	0.463832	0.190582	0.463872	0.0434054	0.463848	0.0601693	0.463881	0.0330811
0.472158	0.0445337	0.472158	0.0445337	0.471957	0.00730637	0.471948	0.113944	0.471934	0.177076	0.471913	0.188228	0.472036	0.211214	0.471929	0.195688	0.472031	0.188608	0.471969	0.190665	0.472034	0.0434529	0.471979	0.0602168	0.472015	0.0331144
0.4803	0.0445604	0.4803	0.0445604	0.480097	0.00731937	0.48009	0.114003	0.480074	0.177168	0.480053	0.18834	0.480173	0.211361	0.480085	0.195795	0.480169	0.188698	0.480096	0.190749	0.480183	0.0434805	0.480138	0.0602557	0.48016	0.0331549
0.488434	0.0445897	0.488434	0.0445897	0.488215	0.00733748	0.488233	0.114071	0.488193	0.177266	0.488179	0.188454	0.488295	0.211481	0.488211	0.195892	0.488296	0.188793	0.48822	0.190831	0.488287	0.0435147	0.488235	0.0603068	0.488296	0.0331757
0.496562	0.0446147	0.496562	0.0446147	0.496337	0.00735773	0.496331	0.114124	0.496308	0.177345	0.496283	0.188563	0.496418	0.211611	0.496336	0.195999	0.496414	0.188894	0.496374	0.190903	0.496391	0.0435506	0.496341	0.0603447	0.496417	0.0331988
0.50473	0.0446332	0.50473	0.0446332	0.504503	0.00737057	0.504472	0.114182	0.504458	0.177433	0.504442	0.188658	0.504538	0.21174	0.504471	0.196096	0.504563	0.188968	0.504482	0.190978	0.504543	0.0435758	0.504504	0.0603865	0.504556	0.0332182
0.512871	0.0446699	0.512871	0.0446699	0.512646	0.00738814	0.512626	0.114237	0.512613	0.177519	0.512598	0.188768	0.51271	0.21186	0.51263	0.196182	0.512714	0.189066	0.512631	0.191051	0.51271	0.043619	0.512658	0.0604232	0.512708	0.0332456
0.520995	0.0447005	0.520995	0.0447005	0.520765	0.00740499	0.520752	0.114297	0.520742	0.177588	0.520731	0.188862	0.520845	0.211972	0.520767	0.196262	0.520845	0.189161	0.520764	0.191112	0.520837	0.0436487	0.520788	0.0604616	0.520841	0.0332711
0.529115	0.044719	0.529115	0.044719	0.528887	0.00742384	0.528874	0.114347	0.528859	0.177655	0.528861	0.188956	0.528957	0.212081	0.528874	0.196345	0.528961	0.189228	0.528902	0.191176	0.528946	0.0436732	0.528899	0.0604891	0.528961	0.0332823
0.537243	0.0447405	0.537243	0.0447405	0.537022	0.00743222	0.537005	0.114394	0.536988	0.177726	0.536974	0.189036	0.537089	0.21218	0.537005	0.196424	0.537097	0.189313	0.53703	0.191231	0.537068	0.0437046	0.537033	0.0605308	0.537091	0.0332999
0.545384	0.0447593	0.545384	0.0447593	0.545134	0.00745444	0.545134	0.114443	0.545123	0.177793	0.545106	0.189111	0.54523	0.21229	0.545139	0.196495	0.545208	0.189376	0.545173	0.191288	0.545213	0.0437284	0.545179	0.0605606	0.545206	0.0333401
0.553524	0.0447929	0.553524	0.0447929	0.553298	0.00747246	0.553274	0.114485	0.553248	0.177852	0.553236	0.189201	0.553367	0.212391	0.553269	0.19658	0.55336	0.189448	0.553286	0.191336	0.553346	0.0437548	0.553316	0.0605961	0.553362	0.0333475
0.561652	0.0448081	0.561652	0.0448081	0.561427	0.00748675	0.561404	0.114536	0.561385	0.177915	0.561364	0.18927	0.561491	0.212478	0.561394	0.196655	0.56151	0.18951	0.561419	0.191387	0.561472	0.0437756	0.561435	0.0606257	0.561481	0.0333488
0.569787	0.0448297	0.569787	0.0448297	0.569552	0.00749954	0.569543	0.114576	0.569496	0.17797	0.569504	0.189352	0.569631	0.212556	0.569536	0.19671	0.569638	0.189575	0.569559	0.19144	0.569616	0.0438065	0.569571	0.0606487	0.569622	0.033378
0.577947	0.0448396	0.577947	0.0448396	0.577708	0.00750114	0.577702	0.114617	0.57768	0.17803	0.577666	0.189415	0.57779	0.212635	0.577694	0.196782	0.577811	0.189616	0.577702	0.191485	0.577771	0.0438243	0.577727	0.060673	0.577783	0.0333958
0.58609	0.0448568	0.58609	0.0448568	0.585842	0.00751246	0.585817	0.114653	0.585812	0.178086	0.585793	0.189473	0.585921	0.212709	0.585823	0.196844	0.585929	0.189686	0.585821	0.191538	0.585898	0.0438561	0.585863	0.0607093	0.585913	0.0334037
0.594225	0.0448739	0.594225	0.0448739	0.593961	0.00751933	0.593987	0.114689	0.593933	0.178129	0.593908	0.189546	0.594038	0.212785	0.59395	0.196909	0.594061	0.189738	0.593946	0.191574	0.594016	0.0438773	0.59398	0.0607342	0.59402	0.0334182
0.602383	0.0448977	0.602383	0.0448977	0.602092	0.00752722	0.602093	0.114725	0.602061	0.178178	0.602048	0.189604	0.602218	0.21286	0.602085	0.196968	0.602171	0.189773	0.602084	0.19162	0.602156	0.0438982	0.602109	0.0607576	0.602164	0.0334429
0.61049	0.0449199	0.61049	0.0449199	0.610235	0.00753969	0.610235	0.114756	0.610197	0.178228	0.61019	0.189663	0.61031	0.212919	0.610219	0.197013	0.610344	0.189833	0.610227	0.191657	0.610297	0.0439256	0.61025	0.060783	0.610305	0.033467
0.618629	0.0449343	0.618629	0.0449343	0.618356	0.00754732	0.618339	0.114799	0.618321	0.178275	0.618302	0.18972	0.618445	0.212984	0.618339	0.197068	0.618502	0.189884	0.618349	0.191694	0.618415	0.0439405	0.61837	0.0608106	0.618404	0.03347
0.626744	0.0449451	0.626744	0.0449451	0.626478	0.00756068	0.626466	0.114827	0.626445	0.178312	0.626414	0.189774	0.626562	0.213047	0.626465	0.197116	0.626571	0.189918	0.626478	0.191731	0.626549	0.0439555	0.626501	0.0608299	0.626556	0.0334852
0.634877	0.0449598	0.634877	0.0449598	0.63461	0.00756415	0.634595	0.114851	0.634578	0.178353	0.634562	0.189825	0.634694	0.213097	0.634615	0.197165	0.634702	0.189962	0.634617	0.191764	0.634666	0.0439797	0.634648	0.0608585	0.634683	0.0334952
0.643015	0.044969	0.643015	0.044969	0.642746	0.00757611	0.642721	0.11488	0.642702	0.1784	0.642693	0.189871	0.642827	0.213162	0.642724	0.19721	0.642834	0.19	0.642773	0.191798	0.6428	0.0439983	0.642774	0.0608744	0.642816	0.0335185
0.651137	0.0449972	0.651137	0.0449972	0.65087	0.00759014	0.65085	0.114908	0.650829	0.178428	0.650817	0.189924	0.650957	0.213205	0.650848	0.197259	0.650961	0.190042	0.650883	0.191829	0.650929	0.0440121	0.650896	0.0608935	0.650952	0.0335251
0.659268	0.0450087	0.659268	0.0450087	0.659028	0.00759325	0.659019	0.114937	0.658989	0.178466	0.658966	0.189963	0.659088	0.213257	0.658981	0.197298	0.659081	0.190079	0.659001	0.191859	0.65907	0.0440199	0.659037	0.0609097	0.659081	0.0335351
0.667404	0.0450268	0.667404	0.0450268	0.667128	0.00760188	0.667111	0.114964	0.667092	0.178508	0.667075	0.190012	0.667234	0.213301	0.667097	0.197333	0.667209	0.19011	0.667132	0.19189	0.667195	0.0440445	0.667149	0.0609242	0.667207	0.0335534
0.675543	0.0450295	0.675543	0.0450295	0.675266	0.00760136	0.675249	0.114989	0.675226	0.178544	0.675211	0.190049	0.675339	0.213349	0.67528	0.197375	0.675348	0.190139	0.675267	0.191919	0.675334	0.0440512	0.67529	0.0609465	0.675349	0.0335651
0.683667	0.0450504	0.683667	0.0450504	0.683388	0.00760975	0.683375	0.115009	0.683364	0.178572	0.68334	0.190086	0.683475	0.213403	0.683371	0.197419	0.683489	0.190189	0.68339	0.191951	0.683461	0.0440696	0.68341	0.0609709	0.683476	0.0335736
0.691795	0.0450594	0.691795	0.0450594	0.691512	0.00761584	0.691494	0.11503	0.691489	0.178601	0.691455	0.190126	0.691601	0.213441	0.691497	0.197455	0.691612	0.190217	0.691531	0.191978	0.691569	0.0440772	0.691531	0.0609869	0.691591	0.0335909
0.699953	0.0450875	0.699953	0.0450875	0.699672	0.00762799	0.699653	0.115052	0.699648	0.178632	0.699615	0.190157	0.699756	0.213482	0.699656	0.19749	0.699763	0.190247	0.699688	0.192009	0.69975	0.0440893	0.699688	0.0610003	0.699766	0.0336113
0.708104	0.0450918	0.708104	0.0450918	0.70783	0.00763289	0.707797	0.115069	0.707789	0.178665	0.70776	0.190186	0.7079	0.213518	0.707799	0.197516	0.707942	0.190273	0.707829	0.19203	0.707891	0.0440974	0.707815	0.0610133	0.707917	0.0336167
0.716227	0.0451049	0.716227	0.0451049	0.715939	0.00764445	0.715921	0.115091	0.71593	0.178693	0.715882	0.190218	0.716028	0.213551	0.715916	0.197552	0.716037	0.190301	0.715937	0.192048	0.716016	0.0441107	0.715951	0.0610317	0.716021	0.0336113
0.72436	0.0451155	0.72436	0.0451155	0.724067	0.00764946	0.724043	0.115106	0.724035	0.178717	0.724004	0.190253	0.724151	0.213587	0.724047	0.197579	0.724162	0.190323	0.724062	0.192072	0.724141	0.0441224	0.724083	0.0610403	0.724163	0.0336234
0.732491	0.0451254	0.732491	0.0451254	0.732195	0.00764919	0.732173	0.115121	0.732176	0.178739	0.732132	0.190282	0.732281	0.213616	0.732175	0.197607	0.7323	0.19035	0.732196	0.192095	0.732265	0.0441339	0.732213	0.0610586	0.732313	0.0336274
0.740618	0.0451404	0.740618	0.0451404	0.740324	0.00765903	0.740308	0.115136	0.74029	0.178765	0.74026	0.190308	0.74041	0.213652	0.740307	0.197628	0.74042	0.190376	0.740326	0.192117	0.740396	0.044138	0.74034	0.0610718	0.740406	0.033641
0.748738	0.0451575	0.748738	0.0451575	0.748437	0.00766671	0.748431	0.115149	0.748402	0.178785	0.74838	0.190337	0.748527	0.21368	0.748425	0.197658	0.748557	0.190395	0.748475	0.192136	0.748521	0.0441489	0.748463	0.061082	0.74852	0.0336482
0.756892	0.0451612	0.756892	0.0451612	0.756563	0.00766793	0.756549	0.115163	0.756542	0.178808	0.756511	0.19036	0.756672	0.213711	0.756554	0.197688	0.756684	0.190412	0.756587	0.192157	0.756643	0.0441588	0.75659	0.0610991	0.756696	0.0336563
0.76504	0.0451765	0.76504	0.0451765	0.76473	0.00767544	0.764715	0.115177	0.764712	0.178835	0.764674	0.190383	0.764827	0.213733	0.764713	0.197715	0.764856	0.190426	0.764751	0.192174	0.764808	0.0441754	0.764762	0.0611128	0.764837	0.0336621
0.773165	0.0451827	0.773165	0.0451827	0.772865	0.00767866	0.772853	0.115194	0.772822	0.178853	0.772804	0.190403	0.77296	0.213753	0.772845	0.197737	0.772969	0.19045	0.772867	0.192196	0.772942	0.0441812	0.772892	0.0611269	0.772953	0.0336747
0.781294	0.0452042	0.781294	0.0452042	0.780985	0.00769121	0.780971	0.115209	0.780953	0.178869	0.780917	0.190432	0.781078	0.213782	0.780966	0.197765	0.78109	0.190481	0.780985	0.192212	0.781046	0.0441902	0.781006	0.0611438	0.781092	0.0336839
0.789432	0.0452075	0.789432	0.0452075	0.789122	0.00769542	0.7891	0.115216	0.789088	0.178892	0.78908	0.190449	0.789215	0.213795	0.789106	0.197784	0.789225	0.19049	0.789134	0.192227	0.789195	0.0441964	0.789115	0.0611574	0.78921	0.0336935
0.797567	0.0452239	0.797567	0.0452239	0.797253	0.00770136	0.797228	0.115231	0.797209	0.178911	0.797183	0.190464	0.797343	0.213814	0.79722	0.197804	0.797365	0.190507	0.797247	0.192247	0.797344	0.0442063	0.797267	0.0611654	0.797351	0.0336969
0.805702	0.0452316	0.805702	0.0452316	0.805389	0.00770373	0.805388	0.115242	0.805332	0.178934	0.805318	0.190484	0.805479	0.21383	0.805353	0.197819	0.805504	0.19052	0.805367	0.192262	0.805462	0.0442138	0.805405	0.0611835	0.805496	0.0337011
0.813814	0.0452433	0.813814	0.0452433	0.81351	0.00771096	0.813498	0.115255	0.81348	0.178953	0.81344	0.1905	0.8136	0.21385	0.813478	0.197838	0.813617	0.190536	0.8135	0.192274	0.813578	0.0442254	0.813522	0.0611971	0.813603	0.0337101
0.821961	0.0452542	0.821961	0.0452542	0.821636	0.00771331	0.821614	0.115266	0.821605	0.178966	0.821561	0.190526	0.821738	0.213861	0.821612	0.197853	0.821785	0.190554	0.821643	0.192288	0.821711	0.0442347	0.821664	0.0612055	0.821743	0.0337187
0.830118	0.0452639	0.830118	0.0452639	0.829804	0.00771672	0.829777	0.115277	0.829765	0.178984	0.829729	0.190538	0.829894	0.213877	0.829798	0.19787	0.829917	0.19057	0.829803	0.192305	0.829876	0.0442432	0.829821	0.0612241	0.829903	0.0337251
0.838241	0.045273	0.838241	0.045273	0.837929	0.00772152	0.837901	0.115288	0.837875	0.179003	0.837837	0.190554	0.838044	0.213894	0.837889	0.197884	0.838029	0.190585	0.837929	0.192319	0.838001	0.0442452	0.837949	0.0612351	0.838009	0.0337363
0.846361	0.0452827	0.846361	0.0452827	0.846037	0.00772931	0.846016	0.115298	0.845998	0.179019	0.845962	0.19057	0.846139	0.213907	0.846023	0.197906	0.846143	0.190598	0.846044	0.192332	0.846117	0.0442572	0.84606	0.0612465	0.846136	0.0337407
0.854495	0.0452892	0.854495	0.0452892	0.854159	0.00773221	0.854141	0.11531	0.854122	0.179035	0.854093	0.190583	0.854263	0.213915	0.854152	0.197922	0.854271	0.190611	0.854159	0.192345	0.854266	0.044267	0.854192	0.0612608	0.854264	0.033743
0.862639	0.0452977	0.862639	0.0452977	0.862295	0.00773754	0.862279	0.115322	0.862255	0.179052	0.862232	0.190597	0.862402	0.213925	0.862289	0.197934	0.862406	0.190623	0.8623	0.192357	0.86238	0.044268	0.862331	0.0612715	0.862404	0.0337519
0.870778	0.045309	0.870778	0.045309	0.870435	0.00774163	0.870406	0.115331	0.870382	0.179067	0.870369	0.190609	0.870528	0.213933	0.870416	0.197945	0.870543	0.190634	0.870444	0.192371	0.870514	0.0442692	0.870479	0.0612805	0.870531	0.0337603
0.878895	0.0453218	0.878895	0.0453218	0.878547	0.00774834	0.87853	0.115338	0.878504	0.179083	0.878485	0.190623	0.878648	0.213946	0.87853	0.197955	0.87866	0.190648	0.878559	0.192382	0.878625	0.0442729	0.878578	0.061288	0.878645	0.0337647
0.887032	0.0453275	0.887032	0.0453275	0.886685	0.00775196	0.886668	0.115345	0.886628	0.1791	0.886623	0.190629	0.886778	0.213948	0.886661	0.197967	0.886788	0.190656	0.886679	0.192393	0.886765	0.0442781	0.886704	0.0612952	0.88678	0.0337644
0.895179	0.045337	0.895179	0.045337	0.894813	0.00775441	0.894795	0.115353	0.894772	0.179108	0.894749	0.190639	0.894918	0.213953	0.894794	0.197976	0.894923	0.190664	0.894813	0.192409	0.894909	0.0442881	0.894836	0.0613042	0.894916	0.0337729
0.903296	0.0453453	0.903296	0.0453453	0.902937	0.00776192	0.902901	0.115361	0.902893	0.179124	0.902867	0.19065	0.903042	0.213962	0.902919	0.197989	0.90305	0.190678	0.902937	0.192417	0.903019	0.0442922	0.902971	0.0613171	0.903032	0.0337823
0.911424	0.0453591	0.911424	0.0453591	0.911062	0.00776422	0.911037	0.115366	0.911013	0.179135	0.910997	0.19066	0.911159	0.213971	0.911043	0.197998	0.911173	0.190682	0.911057	0.192427	0.911134	0.0442988	0.911092	0.0613211	0.911176	0.0337881
0.91955	0.0453659	0.91955	0.0453659	0.919199	0.00776717	0.919175	0.115374	0.919147	0.179144	0.919131	0.19067	0.9193	0.213974	0.919172	0.198003	0.919305	0.190695	0.919195	0.192437	0.919273	0.0443085	0.91923	0.0613282	0.919304	0.033791
0.927661	0.0453778	0.927661	0.0453778	0.927323	0.00777328	0.927295	0.115381	0.927267	0.179156	0.927252	0.190678	0.92742	0.213983	0.927288	0.198015	0.927427	0.190697	0.927315	0.192448	0.927423	0.0443119	0.927353	0.0613399	0.927417	0.0337937
0.935805	0.0453863	0.935805	0.0453863	0.935445	0.00777836	0.935415	0.115388	0.935392	0.179169	0.935365	0.190687	0.935546	0.213988	0.935413	0.198027	0.935555	0.190705	0.935441	0.192462	0.935568	0.044313	0.935479	0.0613469	0.935536	0.0338017
0.943932	0.0454046	0.943932	0.0454046	0.943559	0.00778553	0.943534	0.115394	0.943511	0.179179	0.9435	0.190696	0.943672	0.213992	0.943527	0.19804	0.943672	0.190714	0.943568	0.192469	0.943665	0.044318	0.943592	0.0613523	0.943661	0.0338096
0.952074	0.0454215	0.952074	0.0454215	0.951709	0.00778592	0.951677	0.1154	0.951657	0.179195	0.951633	0.190703	0.951809	0.213991	0.951677	0.198046	0.951811	0.190721	0.951703	0.192481	0.951799	0.044327	0.951748	0.0613594	0.951802	0.0338145
0.960224	0.0454263	0.960224	0.0454263	0.959859	0.00778806	0.959836	0.115404	0.959809	0.179201	0.959786	0.190706	0.959963	0.213992	0.959831	0.198052	0.959966	0.190725	0.959874	0.192486	0.959946	0.0443246	0.959893	0.0613664	0.959966	0.0338227
0.968355	0.0454273	0.968355	0.0454273	0.967964	0.00779003	0.967938	0.115393	0.967925	0.179187	0.967897	0.190686	0.968084	0.213972	0.967955	0.198035	0.968091	0.190713	0.968002	0.192471	0.96807	0.0443231	0.968015	0.0613579	0.968095	0.0338218
0.976509	0.0454375	0.976509	0.0454375	0.976125	0.00779487	0.976074	0.115396	0.976044	0.179192	0.976026	0.190688	0.976196	0.213972	0.976072	0.19804	0.976239	0.190718	0.976117	0.192476	0.976183	0.0443308	0.976149	0.0613638	0.976206	0.0338283
0.984622	0.045447	0.984622	0.045447	0.984239	0.00779736	0.984209	0.115397	0.984186	0.179196	0.984163	0.190688	0.984345	0.213973	0.98419	0.198042	0.984376	0.190718	0.984253	0.192478	0.984319	0.0443357	0.984275	0.061368	0.984337	0.0338323
0.992755	0.0454542	0.992755	0.0454542	0.992378	0.00779818	0.992346	0.115394	0.992322	0.179197	0.992273	0.19068	0.992491	0.213964	0.992332	0.198034	0.992506	0.190714	0.992378	0.192476	0.992452	0.0443375	0.992405	0.0613711	0.99247	0.0338303
1.00088	0.0454641	1.00088	0.0454641	1.00049	0.00779873	1.00046	0.115385	1.00044	0.179192	1.00042	0.190667	1.00062	0.213937	1.00046	0.198028	1.00062	0.1907	1.0005	0.192464	1.00057	0.0443254	1.00053	0.0613677	1.00059	0.0338295
1.00901	0.0454493	1.00901	0.0454493	1.00862	0.00778618	1.00859	0.11536	1.00857	0.179157	1.00855	0.190628	1.00875	0.213882	1.0086	0.197982	1.00874	0.190659	1.00861	0.19242	1.0087	0.0443132	1.00866	0.0613542	1.00873	0.0338232
1.01708	0.0453088	1.01708	0.0453088	1.01671	0.00774719	1.01668	0.115214	1.01666	0.178914	1.01663	0.190386	1.01679	0.213669	1.01668	0.197739	1.0168	0.190467	1.0167	0.19217	1.01678	0.0442153	1.01674	0.0612165	1.01679	0.0337562

## Sheet: Day Plot
	Ms (Am²)	Mrs (Am²)	Hc (mT)	Hcr (mT)	Mrs/Ms	Hcr/Hc
L1	0.0448638	0.00280499	0.00474409	0.0154373	0.0625225	3.25401	1
L2	0.0448638	0.00280499	0.00474409	0.0154024	0.0625225	3.24665	2
P1	0.00766324	0.00122981	0.0154077	0.102231	0.160482	6.63501	3
P2A	0.11501	0.00996758	0.00706193	0.018121	0.0866669	2.56601	4
P2B	0.17865	0.0148094	0.00651787	0.0171883	0.0828957	2.6371	5
P3	0.190179	0.0159897	0.00692172	0.0177104	0.0840771	2.55868	6
P3B	0.233128	0.0200293	0.00717071	0.0176666	0.0859151	2.46372	7
P4	0.21354	0.01935	0.007659	0.0175725	0.0906149	2.29436	8
P4B	0.197412	0.0163772	0.00672974	0.017145	0.0829595	2.54764	9
P5	0.190372	0.0183492	0.00786797	0.0187419	0.0963857	2.38204	10
P6	0.191945	0.0154759	0.00629425	0.0161044	0.0806265	2.55858	11
R1	0.0440854	0.00427079	0.00838903	0.0250912	0.0968754	2.99095	12
R3	0.0609761	0.00479968	0.00636648	0.0218313	0.0787142	3.42911	13
R4	0.0335985	0.002869	0.00700235	0.0240615	0.0853908	3.43621	14

## Sheet: IRM DCD
IRM	Field (T) L1	Magnetization (Am²)	DCD	Field (T) L1	Magnetization (Am²)	IRM	Field (T) L2	Magnetization (Am²)	DCD	Field (T) L2	Magnetization (Am²)	IRM	Field (T) P1	Magnetization (Am²)	DCD	Field (T) P1	Magnetization (Am²)	IRM	Field (T) P2A	Magnetization (Am²)	DCD	Field (T) P2A	Magnetization (Am²)	IRM	Field (T) P2B	Magnetization (Am²)	DCD	Field (T) P2B	Magnetization (Am²)	IRM	Field (T) P3	Magnetization (Am²)	DCD	Field (T) P3	Magnetization (Am²)	IRM	Field (T) P3B	Magnetization (Am²)	DCD	Field (T) P3B	Magnetization (Am²)	IRM	Field (T) P4	Magnetization (Am²)	DCD	Field (T) P4	Magnetization (Am²)	IRM	Field (T) P4B
	5.11537e-07	-0.000337488		5.66063e-07	0.00559901		4.35429e-07	-0.000342145		3.67593e-07	0.00570171		4.65429e-07	-3.48805e-05		2.36932e-07	0.0017709		4.55516e-07	-0.000882941		2.93584e-07	0.0213575		3.85012e-07	-0.00154956		2.85589e-07	0.0322815		3.80316e-07	-0.00173163		5.23498e-07	0.0343309		3.63777e-07	-0.0020655		4.65514e-07	0.0430718		5.2772e-07	-0.00172894		6.36811e-07	0.0383939		5.81457e-07
	0.000848724	-0.000325312		-0.000847811	0.00528485		0.000848893	-0.000324992		-0.00084784	0.00539711		0.000849268	-3.96535e-05		-0.000847981	0.0017287		0.000848708	-0.000846656		-0.000847774	0.0204654		0.00084868	-0.00147788		-0.000847715	0.0308805		0.00084869	-0.00165666		-0.000847836	0.0329814		0.000848771	-0.00197675		-0.000847557	0.0413452		0.000848771	-0.00164949		-0.000847824	0.0368465		0.000848954
	0.00171804	-0.000283423		-0.00171759	0.00495051		0.0017179	-0.000291061		-0.00171775	0.00504185		0.00171804	-3.705e-05		-0.00171785	0.00168838		0.00171817	-0.000748185		-0.00171773	0.01944		0.00171773	-0.00135575		-0.00171769	0.0292774		0.00171807	-0.00153097		-0.00171783	0.0314196		0.00171823	-0.00181742		-0.00171788	0.0393608		0.00171811	-0.00150163		-0.00171785	0.0350675		0.00171809
	0.00261076	-0.000214932		-0.00261085	0.00456987		0.00261093	-0.000241435		-0.00261092	0.00466435		0.00261117	-2.31199e-05		-0.00261086	0.00163299		0.00261106	-0.000619268		-0.00261084	0.0183259		0.00261061	-0.00114945		-0.00261098	0.0275738		0.0026107	-0.00133722		-0.00261101	0.0297292		0.00261082	-0.00155814		-0.00261092	0.037178		0.00261104	-0.00127099		-0.0026109	0.0331		0.00261101
	0.00353037	-0.000139694		-0.00352854	0.00419604		0.00353055	-0.000146125		-0.00352842	0.00427189		0.00353074	-1.34707e-05		-0.00352849	0.00157342		0.00353062	-0.000407217		-0.00352873	0.0171521		0.00352976	-0.000831727		-0.00352826	0.0257506		0.00353028	-0.00103888		-0.00352839	0.0279399		0.00353031	-0.00117434		-0.0035286	0.0348773		0.00353044	-0.000922525		-0.00352843	0.0310146		0.00353042
	0.00446963	-2.23783e-05		-0.00446774	0.00377799		0.00446982	-3.05947e-05		-0.0044679	0.00386622		0.00446961	1.20825e-05		-0.00446745	0.00152574		0.00446953	-9.82411e-05		-0.00446774	0.0158936		0.00446899	-0.000351864		-0.00446753	0.0238116		0.00446931	-0.000607805		-0.00446776	0.0260299		0.00446962	-0.000603848		-0.00446792	0.0323795		0.00446961	-0.000404054		-0.00446787	0.0287673		0.00446979
	0.0054334	0.000136122		-0.0054322	0.00335257		0.00543375	0.000132261		-0.00543205	0.00344747		0.00543362	3.4387e-05		-0.00543183	0.00146983		0.00543392	0.000329287		-0.0054315	0.0145617		0.00543277	0.000276021		-0.00543155	0.0217645		0.0054333	-1.02742e-05		-0.00543186	0.0239736		0.00543388	0.000195344		-0.00543195	0.0297415		0.00543384	0.000340583		-0.0054315	0.0263751		0.00543377
	0.00642742	0.000334257		-0.00642581	0.00292184		0.00642738	0.000333117		-0.00642583	0.00301376		0.00642746	6.08615e-05		-0.00642574	0.00140519		0.00642775	0.000855787		-0.00642583	0.0131423		0.00642663	0.00110286		-0.00642538	0.0196017		0.00642719	0.000793682		-0.00642577	0.021791		0.00642742	0.00124833		-0.00642603	0.0269067		0.00642753	0.00127254		-0.00642599	0.0238257		0.00642749
	0.00744601	0.000559471		-0.00744435	0.00248985		0.00744624	0.000550726		-0.00744452	0.00258363		0.00744631	7.69728e-05		-0.00744435	0.00135803		0.00744599	0.00149159		-0.00744478	0.0117177		0.0074451	0.00207549		-0.00744438	0.0173696		0.00744594	0.00177211		-0.00744429	0.0195049		0.00744611	0.00249732		-0.0074446	0.0239889		0.00744604	0.00242507		-0.00744457	0.0211722		0.00744625
	0.00848957	0.000782449		-0.0084883	0.00208119		0.00848966	0.000766532		-0.00848836	0.00214501		0.00848982	0.000105418		-0.00848839	0.00129755		0.00848989	0.00218909		-0.00848818	0.0102635		0.00848853	0.00318203		-0.00848762	0.0151024		0.00848973	0.00286706		-0.00848853	0.0171343		0.00849003	0.00393145		-0.00848845	0.0209879		0.00848993	0.00372843		-0.00848845	0.0184917		0.00848999
	0.00955825	0.00102486		-0.00955652	0.00167539		0.00955807	0.00101532		-0.00955652	0.00173255		0.009558	0.000148577		-0.00955634	0.00126059		0.00955788	0.00292465		-0.00955664	0.00882757		0.00955661	0.004345		-0.00955574	0.0128408		0.00955766	0.00408602		-0.00955672	0.0147533		0.00955812	0.00547095		-0.00955676	0.0179859		0.00955811	0.0051073		-0.00955663	0.01578		0.00955827
	0.0106663	0.00124278		-0.0106584	0.00131772		0.0106667	0.00123619		-0.0106581	0.00135575		0.0106668	0.000165547		-0.0106584	0.00122307		0.0106663	0.00363792		-0.0106583	0.00751827		0.0106648	0.00547349		-0.010658	0.0107744		0.010666	0.00526722		-0.0106585	0.0125564		0.0106663	0.00695997		-0.010659	0.0152536		0.0106663	0.00643673		-0.0106584	0.0133383		0.0106664
	0.0117985	0.00145702		-0.011791	0.000960171		0.0117987	0.00147816		-0.011791	0.00099258		0.0117988	0.000195672		-0.0117914	0.00115228		0.0117986	0.00438869		-0.0117915	0.00615857		0.0117966	0.00668869		-0.0117901	0.00861727		0.0117981	0.00657305		-0.011791	0.0102234		0.0117984	0.00858419		-0.011791	0.0123832		0.0117987	0.00788522		-0.0117907	0.0107603		0.0117986
	0.0129455	0.00168636		-0.0129385	0.000649959		0.0129458	0.00168641		-0.0129387	0.000638148		0.0129457	0.000211823		-0.0129387	0.0011053		0.0129458	0.00512084		-0.0129388	0.00485709		0.0129438	0.00789631		-0.0129382	0.00655338		0.0129451	0.00787239		-0.0129393	0.00798546		0.0129454	0.0101614		-0.0129386	0.00962824		0.0129457	0.00929756		-0.0129388	0.00830394		0.0129459
	0.014139	0.00188802		-0.0141314	0.000320879		0.0141398	0.00190478		-0.0141317	0.000320048		0.014139	0.000241956		-0.0141318	0.00106103		0.0141393	0.00584551		-0.0141319	0.00361331		0.0141368	0.00907718		-0.0141309	0.00453005		0.0141386	0.00916196		-0.0141321	0.00576402		0.0141393	0.0117348		-0.0141324	0.00694956		0.0141393	0.0106717		-0.0141317	0.00591097		0.0141396
	0.0153621	0.00209858		-0.0153551	1.79847e-05		0.0153627	0.00211142		-0.0153545	1.05728e-05		0.0153626	0.00026102		-0.0153551	0.00102917		0.0153625	0.00654315		-0.0153551	0.00238649		0.01536	0.0102445		-0.0153543	0.00261004		0.0153618	0.0104372		-0.0153552	0.00366087		0.0153624	0.0132768		-0.0153556	0.00437487		0.0153625	0.0120406		-0.0153553	0.00365902		0.0153629
	0.0166141	0.00227786		-0.0166073	-0.000255854		0.0166146	0.00232295		-0.0166071	-0.000266229		0.0166144	0.00028636		-0.0166072	0.000993254		0.0166145	0.00722381		-0.0166075	0.00124828		0.0166121	0.011371		-0.0166063	0.000776848		0.0166128	0.0116747		-0.0166072	0.0016499		0.016614	0.0147698		-0.0166078	0.00190955		0.0166145	0.0133245		-0.0166073	0.00152756		0.0166144
	0.0178963	0.00247705		-0.0178895	-0.00052713		0.0178968	0.00249254		-0.0178896	-0.0005314		0.0178968	0.000310804		-0.0178894	0.000956226		0.0178962	0.00787747		-0.0178903	0.000179318		0.017894	0.0124503		-0.0178885	-0.000934838		0.0178953	0.0128693		-0.0178899	-0.00026831		0.0178965	0.0161702		-0.0178903	-0.000403478		0.0178968	0.0145485		-0.0178898	-0.00050223		0.0178967
	0.0192229	0.00263415		-0.0192161	-0.000781736		0.0192239	0.0026615		-0.0192155	-0.000771086		0.0192235	0.000326521		-0.0192165	0.00092332		0.0192234	0.00849563		-0.0192165	-0.000851369		0.0192208	0.01347		-0.0192151	-0.00257393		0.0192217	0.0139822		-0.019216	-0.0020832		0.0192236	0.0175022		-0.0192164	-0.00262048		0.0192241	0.0157172		-0.0192165	-0.00242309		0.0192239
	0.020579	0.00278879		-0.0205722	-0.000998094		0.0205793	0.00279663		-0.020572	-0.000984737		0.0205791	0.000347494		-0.0205725	0.000900191		0.0205792	0.00907391		-0.0205728	-0.00181855		0.0205763	0.0144182		-0.0205712	-0.0041126		0.0205777	0.0150335		-0.020572	-0.00380642		0.0205792	0.0187541		-0.0205732	-0.00468263		0.020579	0.0168025		-0.0205724	-0.00421071		0.0205795
	0.0219662	0.00292401		-0.0219591	-0.00120366		0.0219666	0.00295176		-0.0219592	-0.00120851		0.021966	0.000367161		-0.021959	0.000852196		0.0219664	0.00962549		-0.0219597	-0.00272566		0.0219631	0.0153125		-0.021958	-0.00554651		0.0219644	0.016036		-0.0219592	-0.00542412		0.0219659	0.0199376		-0.0219599	-0.00661576		0.0219663	0.0178371		-0.0219592	-0.00589844		0.0219667
	0.0233973	0.0030396		-0.0233909	-0.00138857		0.023398	0.00306405		-0.0233907	-0.0014018		0.0233973	0.000374725		-0.0233906	0.000819749		0.0233975	0.010133		-0.023391	-0.00358054		0.0233942	0.0161675		-0.0233897	-0.00690043		0.0233956	0.0169525		-0.0233911	-0.00694846		0.0233973	0.0210526		-0.0233917	-0.00844238		0.023398	0.0187797		-0.0233913	-0.007467		0.023398
	0.0248588	0.00315686		-0.0248524	-0.00158372		0.0248595	0.00319197		-0.0248519	-0.0015734		0.0248593	0.000418074		-0.0248528	0.000799142		0.0248593	0.010637		-0.0248524	-0.00440919		0.0248558	0.0169639		-0.024851	-0.00816491		0.0248571	0.0178351		-0.0248523	-0.00835954		0.0248587	0.0220931		-0.0248531	-0.0101389		0.0248596	0.0196913		-0.0248524	-0.00894337		0.0248596
	0.0263638	0.00329386		-0.0263572	-0.0017386		0.0263645	0.0033116		-0.0263571	-0.00174948		0.026364	0.000425571		-0.026358	0.000767972		0.0263637	0.0111181		-0.0263577	-0.00515739		0.0263601	0.0177185		-0.026356	-0.00935576		0.0263618	0.0186686		-0.0263576	-0.00969249		0.0263637	0.023074		-0.0263578	-0.0117547		0.0263643	0.0205687		-0.0263576	-0.0103441		0.0263643
	0.0278987	0.00339133		-0.0278929	-0.00188489		0.0278991	0.00341009		-0.0278921	-0.00189359		0.0278995	0.000429359		-0.0278931	0.000746047		0.0278992	0.0115545		-0.0278938	-0.00587527		0.0278947	0.0184173		-0.0278916	-0.0104601		0.0278964	0.0194445		-0.0278927	-0.0109467		0.0278986	0.023992		-0.0278929	-0.0132522		0.0278996	0.0213473		-0.0278934	-0.0116267		0.0278993
	0.0294937	0.00346911		-0.0294875	-0.00203722		0.0294943	0.00351007		-0.0294876	-0.00204108		0.029494	0.000455474		-0.029488	0.000702387		0.0294943	0.0119887		-0.0294884	-0.00654431		0.02949	0.0190881		-0.0294861	-0.011514		0.0294917	0.0201954		-0.0294874	-0.0121267		0.029494	0.0249005		-0.0294889	-0.0146657		0.0294944	0.0221198		-0.0294881	-0.012855		0.0294943
	0.0311315	0.00357433		-0.0311043	-0.00216662		0.0311328	0.00360769		-0.0311036	-0.00217844		0.0311336	0.000468363		-0.0311046	0.000679812		0.0311327	0.0124044		-0.031104	-0.00718865		0.0311273	0.0197281		-0.0311022	-0.0124734		0.0311284	0.0208849		-0.0311036	-0.0132179		0.0311308	0.0257487		-0.0311046	-0.0159803		0.0311323	0.022853		-0.0311037	-0.0139828		0.0311326
	0.0328244	0.00366112		-0.032797	-0.00227519		0.0328255	0.00369343		-0.0327978	-0.00229973		0.0328265	0.000487407		-0.0327981	0.000651689		0.032824	0.0127981		-0.0327986	-0.00779648		0.0328187	0.0203352		-0.032795	-0.0133972		0.0328213	0.0215698		-0.0327971	-0.0142582		0.0328229	0.0265647		-0.0327989	-0.0172415		0.0328252	0.0235507		-0.0327981	-0.0150759		0.0328246
	0.0345139	0.00373768		-0.0344864	-0.00239226		0.034514	0.00377903		-0.034486	-0.00241442		0.034515	0.000490589		-0.0344863	0.000634392		0.0345145	0.0131606		-0.0344862	-0.00836757		0.0345073	0.020914		-0.0344851	-0.0142474		0.0345083	0.0221784		-0.0344858	-0.015214		0.034513	0.0272975		-0.0344866	-0.0184089		0.034514	0.0241975		-0.0344864	-0.0160807		0.0345126
	0.0362542	0.00379759		-0.0362253	-0.00249196		0.0362541	0.00385257		-0.0362251	-0.00252129		0.0362552	0.000502144		-0.036226	0.000611122		0.0362545	0.0135067		-0.0362268	-0.00889608		0.0362485	0.0214322		-0.0362233	-0.0150445		0.0362497	0.0227947		-0.0362265	-0.016119		0.0362526	0.0280092		-0.0362263	-0.0194941		0.0362548	0.0248026		-0.0362258	-0.0170272		0.0362539
	0.0380915	0.00387169		-0.0380672	-0.00259568		0.0380933	0.00391063		-0.0380645	-0.00263029		0.0380927	0.00052643		-0.0380653	0.000568144		0.0380924	0.0138311		-0.038066	-0.00940815		0.0380853	0.0219343		-0.0380651	-0.0158278		0.0380899	0.0233471		-0.0380658	-0.0169815		0.0380921	0.0286795		-0.0380662	-0.0205419		0.0380933	0.0253797		-0.0380664	-0.0179548		0.0380925
	0.0399291	0.0039307		-0.0399022	-0.00269054		0.0399309	0.00397441		-0.0399023	-0.00271628		0.0399311	0.000548458		-0.0399028	0.000566476		0.0399306	0.0141427		-0.0399033	-0.00991142		0.0399264	0.0223972		-0.0398994	-0.0165417		0.0399272	0.0238744		-0.039902	-0.0177788		0.0399282	0.0293135		-0.0399027	-0.0215182		0.0399317	0.0259299		-0.0399021	-0.0188029		0.0399308
	0.0418193	0.00398924		-0.0417918	-0.00277836		0.041821	0.00403866		-0.0417915	-0.00281221		0.0418197	0.000556362		-0.0417902	0.00053427		0.0418195	0.0144163		-0.0417915	-0.0103401		0.0418139	0.0228357		-0.0417884	-0.017211		0.0418157	0.0243509		-0.0417912	-0.0185202		0.0418197	0.0298865		-0.0417916	-0.0224631		0.0418208	0.0264283		-0.0417911	-0.0196117		0.0418204
	0.0438041	0.00403627		-0.0437777	-0.00284787		0.0438058	0.00408648		-0.0437775	-0.00288085		0.043806	0.000561172		-0.0437779	0.000501811		0.0438046	0.0147153		-0.0437783	-0.0107984		0.0437981	0.0232459		-0.0437761	-0.0178509		0.0438012	0.0248129		-0.0437781	-0.0192456		0.0438053	0.0304598		-0.0437787	-0.0233558		0.0438082	0.0269085		-0.0437779	-0.0203916		0.0438061
	0.0457979	0.00408534		-0.0457702	-0.00292635		0.0457992	0.00413118		-0.04577	-0.00295656		0.0457985	0.000589237		-0.045771	0.000481035		0.0457989	0.0149747		-0.0457712	-0.0112036		0.0457908	0.0236414		-0.0457687	-0.018444		0.0457934	0.0252393		-0.0457703	-0.0199029		0.0457972	0.0309872		-0.0457714	-0.0241601		0.0457995	0.0273857		-0.0457717	-0.0211225		0.0457984
	0.0478345	0.00412976		-0.0478066	-0.00301013		0.0478351	0.0041898		-0.0478059	-0.00303621		0.0478364	0.000590293		-0.0478076	0.000457852		0.0478337	0.0152283		-0.0478086	-0.0115965		0.047828	0.0239958		-0.0478059	-0.0190208		0.04783	0.0256638		-0.0478081	-0.0205221		0.0478339	0.0314867		-0.0478079	-0.0249543		0.0478361	0.02783		-0.0478085	-0.0218142		0.0478354
	0.0499689	0.00417881		-0.0499443	-0.00307259		0.0499711	0.0042354		-0.0499442	-0.00310443		0.0499706	0.000614013		-0.0499439	0.000443675		0.0499713	0.0154628		-0.0499462	-0.0119668		0.0499627	0.0243477		-0.0499423	-0.0195499		0.0499659	0.0260518		-0.0499442	-0.0211081		0.04997	0.0319675		-0.0499453	-0.025708		0.0499714	0.0282423		-0.049945	-0.0224573		0.0499714
	0.0521092	0.0042098		-0.0520845	-0.0031364		0.0521116	0.00427165		-0.0520839	-0.00317189		0.0521115	0.000617195		-0.0520856	0.000415632		0.0521106	0.0156801		-0.0520848	-0.0123215		0.0521041	0.0246653		-0.0520813	-0.0200649		0.052106	0.0264119		-0.0520852	-0.0216646		0.0521105	0.0324158		-0.0520862	-0.0263909		0.0521108	0.0286259		-0.0520852	-0.0230915		0.0521113
	0.0543444	0.00425442		-0.0543195	-0.00319814		0.054347	0.00430153		-0.0543196	-0.00323504		0.0543471	0.000627357		-0.05432	0.000389487		0.054346	0.0158875		-0.0543205	-0.0126598		0.0543387	0.0249787		-0.054318	-0.0205364		0.0543398	0.0267482		-0.054319	-0.0221849		0.0543445	0.0328284		-0.0543215	-0.0270726		0.0543469	0.0290111		-0.05432	-0.0236781		0.0543457
	0.0566292	0.00430276		-0.0566039	-0.0032488		0.0566325	0.00433655		-0.0566046	-0.00329911		0.0566309	0.000650526		-0.0566055	0.000358245		0.0566305	0.0160988		-0.0566064	-0.0129857		0.0566225	0.025269		-0.0566027	-0.0209838		0.0566247	0.0270685		-0.0566038	-0.0226929		0.0566319	0.03325		-0.0566047	-0.0277082		0.0566314	0.0293569		-0.0566038	-0.0242445		0.0566307
	0.0589691	0.00431842		-0.0589435	-0.00330334		0.0589711	0.00438713		-0.0589433	-0.00335308		0.0589707	0.000658588		-0.0589452	0.000348105		0.0589704	0.0162859		-0.0589449	-0.0132939		0.0589623	0.0255304		-0.0589415	-0.0214189		0.0589653	0.0273562		-0.0589439	-0.0231573		0.0589701	0.0336081		-0.0589452	-0.0283037		0.0589707	0.029686		-0.0589445	-0.0247818		0.0589722
	0.0613555	0.00435999		-0.0613294	-0.00336829		0.0613575	0.00441798		-0.0613286	-0.00340618		0.0613557	0.000668569		-0.0613289	0.000323901		0.0613566	0.0164689		-0.0613288	-0.0135777		0.0613472	0.0257884		-0.0613268	-0.0218271		0.0613494	0.0276407		-0.0613279	-0.0235837		0.0613556	0.033982		-0.0613303	-0.0288866		0.0613568	0.0299871		-0.0613297	-0.0253133		0.0613561
	0.0638372	0.0043756		-0.0638148	-0.00342423		0.0638406	0.0044567		-0.0638135	-0.00345128		0.0638395	0.00068951		-0.0638139	0.000300631		0.0638399	0.0166371		-0.0638175	-0.0138715		0.0638299	0.0260363		-0.0638111	-0.0222195		0.0638365	0.0279091		-0.0638147	-0.0240089		0.0638385	0.0343118		-0.0638152	-0.0294403		0.0638376	0.0303069		-0.0638148	-0.0257988		0.0638396
	0.0663715	0.00440087		-0.0663478	-0.00347552		0.0663746	0.00448343		-0.0663466	-0.00351339		0.0663743	0.000696201		-0.0663478	0.000280707		0.0663736	0.0167949		-0.0663479	-0.0141438		0.0663644	0.0262515		-0.0663443	-0.0226059		0.0663705	0.0281494		-0.0663469	-0.0243913		0.0663728	0.0346316		-0.0663489	-0.0299533		0.0663738	0.0305909		-0.0663485	-0.0262798		0.0663718
	0.0689566	0.00443517		-0.0689329	-0.00350195		0.0689587	0.00449587		-0.0689328	-0.00355688		0.0689585	0.000702676		-0.0689324	0.000254498		0.0689586	0.0169523		-0.0689338	-0.014394		0.0689481	0.0264636		-0.0689306	-0.0229379		0.0689566	0.0283875		-0.0689331	-0.024761		0.0689571	0.0349315		-0.0689346	-0.0304602		0.0689606	0.0308588		-0.068934	-0.026735		0.0689587
	0.0716418	0.00446107		-0.0716162	-0.00355361		0.0716458	0.00452135		-0.0716154	-0.00359308		0.0716447	0.000733147		-0.071617	0.00024257		0.0716452	0.0170973		-0.0716187	-0.0146411		0.0716347	0.0266657		-0.071614	-0.0232804		0.0716404	0.0286017		-0.0716162	-0.0251346		0.0716443	0.0352363		-0.0716181	-0.03092		0.0716457	0.0311302		-0.0716161	-0.0271896		0.0716449
	0.0743737	0.00448292		-0.0743504	-0.00361375		0.0743784	0.00455977		-0.0743508	-0.00364876		0.0743763	0.000730194		-0.0743504	0.000217736		0.0743756	0.017236		-0.0743527	-0.0148719		0.0743654	0.0268697		-0.0743495	-0.0236058		0.0743714	0.0288164		-0.0743522	-0.0254641		0.0743744	0.0355073		-0.0743537	-0.0313899		0.0743779	0.0313722		-0.0743505	-0.027601		0.0743752
	0.0772095	0.00450357		-0.0771861	-0.00365208		0.0772122	0.00458055		-0.0771856	-0.0036818		0.0772108	0.000744205		-0.0771864	0.000193089		0.0772099	0.0173774		-0.0771882	-0.015108		0.0771988	0.0270591		-0.0771837	-0.0239172		0.0772086	0.0290096		-0.0771861	-0.0257872		0.0772084	0.0357823		-0.0771861	-0.0318414		0.0772122	0.0316176		-0.0771858	-0.0280113		0.0772107
	0.0800901	0.00452926		-0.0800688	-0.00368988		0.0800947	0.00460276		-0.0800678	-0.00370857		0.0800933	0.000755405		-0.080068	0.000166648		0.0800932	0.0175103		-0.0800687	-0.0153367		0.08008	0.0272396		-0.0800657	-0.0242075		0.0800897	0.029192		-0.0800669	-0.0260996		0.0800919	0.0360341		-0.0800698	-0.0322562		0.0800948	0.0318432		-0.0800691	-0.0284055		0.0800932
	0.0830241	0.0045502		-0.0830038	-0.00372835		0.083029	0.0046229		-0.0830032	-0.00377435		0.083027	0.000770511		-0.0830036	0.000146201		0.0830285	0.0176274		-0.083004	-0.0155398		0.0830154	0.0274032		-0.0829992	-0.0244857		0.0830252	0.0293729		-0.0830016	-0.0263793		0.0830274	0.0362737		-0.0830043	-0.0326786		0.0830304	0.0320724		-0.0830025	-0.0287647		0.083029
	0.0860547	0.00456586		-0.0860336	-0.00377317		0.0860582	0.0046333		-0.0860339	-0.00380755		0.0860583	0.000779601		-0.0860336	0.000118611		0.0860575	0.0177532		-0.0860334	-0.015744		0.0860439	0.0275662		-0.0860303	-0.0247572		0.0860542	0.0295474		-0.0860333	-0.0266631		0.0860577	0.0365177		-0.0860347	-0.0330537		0.0860586	0.0322943		-0.0860343	-0.0291238		0.0860578
	0.0891854	0.00459091		-0.0891651	-0.0038101		0.0891882	0.00465335		-0.089164	-0.00384554		0.0891875	0.000798909		-0.0891654	0.000100983		0.0891866	0.017871		-0.0891634	-0.0159437		0.0891754	0.0277293		-0.0891595	-0.0250293		0.0891839	0.0297033		-0.0891637	-0.0269393		0.0891874	0.0367401		-0.089165	-0.0334402		0.0891873	0.0325056		-0.089163	-0.0294777		0.0891875
	0.0923633	0.00460481		-0.0923407	-0.00382812		0.0923685	0.00469203		-0.092342	-0.00388583		0.0923669	0.000801663		-0.0923418	8.11781e-05		0.0923668	0.0179974		-0.0923427	-0.0161387		0.0923525	0.0278826		-0.0923373	-0.0252746		0.0923626	0.0298699		-0.0923418	-0.0271941		0.0923645	0.0369569		-0.0923441	-0.0337932		0.0923677	0.0326845		-0.0923435	-0.0298195		0.0923682
	0.0956951	0.00463943		-0.0956741	-0.00387398		0.0956978	0.00469242		-0.0956741	-0.00392101		0.0956975	0.000819158		-0.0956737	5.36853e-05		0.0956962	0.0181052		-0.0956746	-0.016326		0.0956844	0.0280193		-0.0956704	-0.0255172		0.095694	0.0300158		-0.0956745	-0.027437		0.0956962	0.0371762		-0.0956758	-0.0341524		0.0957005	0.0329055		-0.0956758	-0.0301749		0.095697
	0.0990214	0.00464472		-0.0990034	-0.00391313		0.0990291	0.00472836		-0.0990041	-0.00396633		0.0990271	0.000832135		-0.099004	2.99261e-05		0.0990253	0.0182119		-0.0990043	-0.0165082		0.0990139	0.028173		-0.0989984	-0.0257496		0.0990236	0.0301658		-0.099002	-0.0276824		0.0990244	0.0373765		-0.0990045	-0.0344886		0.099028	0.0330908		-0.0990047	-0.0304865		0.0990267
	0.102492	0.00467266		-0.102415	-0.00397146		0.102497	0.00475467		-0.102417	-0.00401278		0.102503	0.000849339		-0.102415	-1.71017e-06		0.102495	0.0183421		-0.10242	-0.0167299		0.102484	0.0283368		-0.10241	-0.0260269		0.102491	0.0303369		-0.102416	-0.0279543		0.102491	0.0376351		-0.102414	-0.0348778		0.102501	0.0333179		-0.102417	-0.0308489		0.102495
	0.106075	0.0047054		-0.105995	-0.00399312		0.10608	0.00477267		-0.105994	-0.00403874		0.106081	0.000860621		-0.105997	-2.29744e-05		0.106074	0.018448		-0.105995	-0.0168972		0.106062	0.0284845		-0.105988	-0.026237		0.106071	0.0304942		-0.105995	-0.0281895		0.106073	0.0378362		-0.105996	-0.03521		0.106081	0.0335273		-0.105991	-0.0311612		0.106078
	0.10979	0.00471153		-0.109723	-0.00402896		0.1098	0.00478261		-0.109716	-0.00406671		0.1098	0.000875374		-0.10972	-4.24666e-05		0.109798	0.0185649		-0.109726	-0.0170565		0.109778	0.0286256		-0.109713	-0.02645		0.109791	0.0306225		-0.109721	-0.0284033		0.109795	0.0380333		-0.109722	-0.0355121		0.109801	0.0337099		-0.10972	-0.0314541		0.109798
	0.113526	0.00473726		-0.113445	-0.0040596		0.113534	0.00481501		-0.113444	-0.00410029		0.11353	0.000883474		-0.113447	-6.93043e-05		0.113526	0.0186561		-0.113446	-0.0172199		0.113513	0.0287367		-0.113437	-0.0266635		0.113526	0.0307478		-0.113448	-0.0286069		0.113527	0.0382145		-0.11345	-0.0358091		0.113529	0.0338922		-0.113444	-0.031752		0.113526
	0.1174	0.00475189		-0.11732	-0.00409459		0.117408	0.0048124		-0.117319	-0.00415416		0.117405	0.000913234		-0.11732	-9.82201e-05		0.117404	0.0187519		-0.117322	-0.0173926		0.117388	0.0288594		-0.117317	-0.0268548		0.1174	0.0308696		-0.117321	-0.0288124		0.117402	0.0383945		-0.117321	-0.0361053		0.117408	0.0340608		-0.11732	-0.0320248		0.117403
	0.12127	0.00477524		-0.121192	-0.0041202		0.121279	0.00483913		-0.121191	-0.0041756		0.12128	0.000917695		-0.121193	-0.000113419		0.121275	0.0188429		-0.121194	-0.0175417		0.121259	0.0289649		-0.121187	-0.0270456		0.121272	0.0309833		-0.121192	-0.0290121		0.121272	0.038563		-0.121193	-0.0363832		0.121278	0.0342128		-0.121193	-0.0322803		0.121274
	0.125303	0.00478705		-0.125216	-0.00415722		0.125309	0.00485434		-0.125213	-0.00417988		0.125306	0.000944558		-0.125218	-0.000146686		0.125305	0.0189438		-0.125218	-0.0176838		0.125288	0.029094		-0.125215	-0.0272322		0.125301	0.031092		-0.125216	-0.0292061		0.125304	0.0387339		-0.12522	-0.0366408		0.125307	0.0343828		-0.125217	-0.0325426		0.125302
	0.129467	0.00480564		-0.129396	-0.00418149		0.129477	0.0048916		-0.129395	-0.00423785		0.129473	0.000958685		-0.129394	-0.000172657		0.129473	0.0190243		-0.129398	-0.0178399		0.129456	0.0291988		-0.129389	-0.027413		0.129465	0.0312099		-0.129394	-0.0293827		0.129474	0.0389028		-0.129397	-0.036905		0.129473	0.0345246		-0.129393	-0.032794		0.129473
	0.133804	0.00482285		-0.133725	-0.00422208		0.133811	0.00488781		-0.133723	-0.00427644		0.133809	0.000974814		-0.133725	-0.000209651		0.133809	0.0191203		-0.133726	-0.0179763		0.133789	0.0293039		-0.133722	-0.027576		0.133803	0.0313194		-0.133724	-0.0295593		0.133806	0.0390578		-0.133733	-0.0371704		0.133811	0.0346924		-0.133725	-0.0330544		0.133807
	0.138129	0.00482653		-0.138049	-0.00424472		0.138137	0.00490114		-0.138049	-0.00430247		0.138136	0.000986118		-0.138048	-0.000240652		0.138129	0.0191999		-0.138053	-0.0181228		0.138118	0.029392		-0.138044	-0.0277561		0.13813	0.031438		-0.138054	-0.0297512		0.13813	0.0392208		-0.138055	-0.0374224		0.138135	0.0348507		-0.138051	-0.0332892		0.13813
	0.142598	0.00485138		-0.14252	-0.00427555		0.142607	0.00492893		-0.142519	-0.00434403		0.142604	0.000992434		-0.142519	-0.000263281		0.142603	0.0192786		-0.142521	-0.0182463		0.142583	0.0294867		-0.142515	-0.0279158		0.142598	0.0315504		-0.142521	-0.0299216		0.142599	0.039363		-0.142524	-0.0376647		0.142605	0.034984		-0.142521	-0.0335132		0.142603
	0.147217	0.00486813		-0.147144	-0.00430487		0.147225	0.00493244		-0.147139	-0.00436873		0.147224	0.00100677		-0.147143	-0.000307697		0.147222	0.0193719		-0.147148	-0.0183719		0.147205	0.0295904		-0.147133	-0.0280629		0.147218	0.0316395		-0.14714	-0.0300953		0.147223	0.0395108		-0.147143	-0.0378797		0.147228	0.0351152		-0.147144	-0.0337401		0.147218
	0.151991	0.00487791		-0.15191	-0.00434099		0.151997	0.00495563		-0.151908	-0.004395		0.151995	0.00104003		-0.151911	-0.000328547		0.151996	0.0194336		-0.151916	-0.0185004		0.151973	0.0296945		-0.1519	-0.0282236		0.151988	0.0317361		-0.15191	-0.03025		0.151999	0.0396531		-0.151912	-0.0381198		0.152	0.0352551		-0.151911	-0.033954		0.151993
	0.156769	0.00490282		-0.156689	-0.00436627		0.156777	0.00495472		-0.156689	-0.00442493		0.156773	0.00104465		-0.156688	-0.000365495		0.156774	0.0195156		-0.156693	-0.0186226		0.15675	0.0297748		-0.156682	-0.0283673		0.156768	0.0318299		-0.156687	-0.0303974		0.156771	0.0397811		-0.156696	-0.0383199		0.156776	0.0353859		-0.15669	-0.0341388		0.15677
	0.16183	0.00491173		-0.161756	-0.00438902		0.161839	0.00498269		-0.161755	-0.00446513		0.161837	0.00106755		-0.161758	-0.000398321		0.161836	0.0195872		-0.161759	-0.0187295		0.161812	0.0298582		-0.161746	-0.0285169		0.161826	0.0319316		-0.161757	-0.0305568		0.161832	0.0399117		-0.161761	-0.0385234		0.16184	0.0355211		-0.161756	-0.0343698		0.161833
	0.166901	0.00492376		-0.166829	-0.00442298		0.166909	0.00500098		-0.166827	-0.00449079		0.166904	0.00105962		-0.166827	-0.000413692		0.166907	0.0196687		-0.16683	-0.0188328		0.166885	0.0299462		-0.16682	-0.0286374		0.1669	0.0320165		-0.166824	-0.030699		0.166906	0.0400515		-0.166832	-0.038727		0.166907	0.035639		-0.16683	-0.0345463		0.166899
	0.172125	0.00493957		-0.172048	-0.00444185		0.17213	0.00500869		-0.172048	-0.00451406		0.172128	0.00108587		-0.17205	-0.000455246		0.172127	0.019721		-0.172056	-0.018943		0.172106	0.0300313		-0.172041	-0.028774		0.172125	0.0321021		-0.172051	-0.0308428		0.172125	0.0401597		-0.172052	-0.0389124		0.172132	0.0357733		-0.172052	-0.0347164		0.172124
	0.177488	0.0049555		-0.177415	-0.00447648		0.177493	0.00502893		-0.17741	-0.00453205		0.177495	0.0011147		-0.177414	-0.000479208		0.177493	0.0197837		-0.177416	-0.0190421		0.177466	0.0301077		-0.177405	-0.0288951		0.177489	0.0321915		-0.177411	-0.0309631		0.177493	0.0402694		-0.177418	-0.0390896		0.177494	0.0358662		-0.177412	-0.0348855		0.177493
	0.183159	0.0049736		-0.183082	-0.00450681		0.183166	0.005053		-0.183079	-0.00455999		0.183168	0.00112299		-0.183083	-0.000511395		0.183164	0.0198428		-0.183086	-0.0191389		0.183139	0.0301783		-0.183073	-0.0290239		0.183161	0.0322709		-0.183082	-0.0311044		0.183165	0.0403871		-0.183087	-0.0392697		0.183171	0.0359693		-0.183087	-0.0350597		0.183163
	0.188813	0.00498994		-0.188743	-0.00451903		0.188818	0.00506907		-0.188743	-0.00457757		0.18882	0.00114213		-0.188741	-0.000545192		0.188818	0.019908		-0.188745	-0.0192343		0.188793	0.0302601		-0.188731	-0.0291445		0.188815	0.0323553		-0.188744	-0.0312291		0.188815	0.0404849		-0.188748	-0.0394346		0.188822	0.0360709		-0.188741	-0.0352009		0.188817
	0.194633	0.00498905		-0.194557	-0.0045706		0.19464	0.00506868		-0.194557	-0.00461331		0.194637	0.00115766		-0.194558	-0.000576515		0.194637	0.0199648		-0.194561	-0.0193283		0.194607	0.0303229		-0.194546	-0.0292469		0.194631	0.0324285		-0.194559	-0.031349		0.194633	0.0405929		-0.194561	-0.0395814		0.194639	0.0361698		-0.194558	-0.0353562		0.194635
	0.200591	0.00500972		-0.200513	-0.00458249		0.200597	0.00508714		-0.200519	-0.00465615		0.200597	0.00116974		-0.200513	-0.000612275		0.200599	0.0200162		-0.200519	-0.0193978		0.20057	0.0304034		-0.200507	-0.0293585		0.200589	0.0325022		-0.200513	-0.0314634		0.200596	0.0406775		-0.200521	-0.0397386		0.200599	0.0362785		-0.200514	-0.0354976		0.200597
	0.206703	0.00502858		-0.206626	-0.00460616		0.206706	0.00510701		-0.20663	-0.00466915		0.206709	0.00118977		-0.206628	-0.000640762		0.206709	0.0200594		-0.206634	-0.0194751		0.206681	0.0304493		-0.206619	-0.0294532		0.206702	0.0325588		-0.206636	-0.0315771		0.206709	0.0407764		-0.206636	-0.039872		0.206715	0.0363707		-0.206628	-0.0356334		0.206703
	0.212965	0.0050421		-0.212898	-0.00463572		0.212979	0.00511573		-0.212897	-0.00470186		0.21298	0.00119165		-0.212897	-0.000667912		0.212974	0.0201213		-0.212904	-0.0195718		0.212947	0.0305132		-0.212887	-0.0295565		0.212967	0.0326286		-0.212897	-0.0316775		0.212972	0.0408542		-0.212903	-0.0400274		0.21298	0.0364423		-0.212896	-0.0357595		0.212974
	0.219522	0.00505628		-0.219455	-0.00466585		0.219533	0.00515428		-0.219456	-0.00473401		0.21953	0.00122222		-0.219458	-0.00071868		0.219529	0.0201681		-0.219461	-0.0196317		0.2195	0.0305821		-0.219445	-0.0296487		0.219523	0.0326956		-0.219453	-0.0317793		0.21953	0.0409498		-0.219459	-0.040155		0.219533	0.0365268		-0.219456	-0.0358754		0.219525
	0.226077	0.00505146		-0.226009	-0.0046891		0.226087	0.0051559		-0.226009	-0.00475074		0.226088	0.00122945		-0.226012	-0.000741326		0.226086	0.0202225		-0.226015	-0.0197062		0.226054	0.0306255		-0.226002	-0.0297419		0.226077	0.0327514		-0.226011	-0.0318837		0.226084	0.0410229		-0.226015	-0.0402767		0.226091	0.036592		-0.226013	-0.0359811		0.226077
	0.232945	0.00506844		-0.232876	-0.00472139		0.232954	0.00514906		-0.232879	-0.00478077		0.232956	0.00124485		-0.232877	-0.000771955		0.232953	0.0202591		-0.232881	-0.0197709		0.232922	0.0306901		-0.232869	-0.0298249		0.232946	0.0328125		-0.232876	-0.0319809		0.232954	0.041106		-0.232886	-0.0404074		0.232961	0.0366718		-0.232878	-0.0361147		0.232952
	0.239945	0.00509013		-0.239881	-0.0047237		0.239956	0.00515768		-0.239881	-0.00480184		0.239962	0.00124669		-0.239882	-0.000810082		0.239954	0.0203019		-0.23989	-0.0198243		0.239923	0.0307346		-0.239876	-0.0299124		0.239948	0.0328677		-0.23988	-0.0320632		0.239954	0.0411866		-0.23989	-0.0405165		0.239957	0.0367333		-0.239882	-0.036202		0.239953
	0.247099	0.00510042		-0.247033	-0.00475812		0.24711	0.00519181		-0.247029	-0.00483137		0.247109	0.0012654		-0.247031	-0.000835587		0.247111	0.0203459		-0.247032	-0.0198919		0.247074	0.0307818		-0.247022	-0.0299917		0.247098	0.0329167		-0.247033	-0.0321589		0.24711	0.0412557		-0.247038	-0.0406209		0.247113	0.0368135		-0.247028	-0.0363053		0.247104
	0.254414	0.00510424		-0.254342	-0.00477505		0.254423	0.00518839		-0.254341	-0.00485811		0.25442	0.00128082		-0.254348	-0.000863424		0.25442	0.0203754		-0.254349	-0.019936		0.254381	0.0308319		-0.254337	-0.0300751		0.254406	0.032967		-0.254345	-0.0322247		0.25442	0.0413125		-0.254352	-0.040723		0.254419	0.0368805		-0.254343	-0.0364022		0.254415
	0.262006	0.00510911		-0.261946	-0.00480374		0.26202	0.00521623		-0.261943	-0.00486888		0.262021	0.00129954		-0.261948	-0.000893142		0.262018	0.0204209		-0.261949	-0.0200108		0.261985	0.0308863		-0.26194	-0.0301449		0.262011	0.0330111		-0.261946	-0.0323249		0.262018	0.0413794		-0.261952	-0.0408178		0.262021	0.0369297		-0.261945	-0.0364878		0.262015
	0.269755	0.00513046		-0.269688	-0.00481827		0.269769	0.00523136		-0.269694	-0.00491007		0.269763	0.00130644		-0.269697	-0.000920344		0.269765	0.0204412		-0.269701	-0.020058		0.269728	0.0309339		-0.269682	-0.0302379		0.269752	0.0330643		-0.269692	-0.0323992		0.269767	0.0414445		-0.269699	-0.0409216		0.269768	0.0369886		-0.269692	-0.0365703		0.269766
	0.277802	0.00513369		-0.277735	-0.00483904		0.277813	0.0052459		-0.277733	-0.00491384		0.277813	0.00132428		-0.277737	-0.000950486		0.277807	0.020496		-0.277745	-0.0201123		0.277776	0.0309662		-0.277726	-0.0302976		0.277799	0.0331072		-0.277737	-0.0324706		0.277813	0.0415106		-0.277746	-0.0410154		0.277813	0.0370478		-0.277734	-0.036647		0.277807
	0.285846	0.00515036		-0.285786	-0.00485783		0.285857	0.00525099		-0.285787	-0.00493789		0.285854	0.00133615		-0.285787	-0.000970253		0.285852	0.0205152		-0.285788	-0.0201528		0.285814	0.0310203		-0.285774	-0.0303665		0.285845	0.0331655		-0.285782	-0.0325387		0.285855	0.0415649		-0.285796	-0.0410962		0.285857	0.0370982		-0.285781	-0.0367324		0.285852
	0.294349	0.00516388		-0.294283	-0.00489796		0.294355	0.00526472		-0.294282	-0.00497696		0.294361	0.00134627		-0.29429	-0.000990068		0.294358	0.0205531		-0.294291	-0.0202117		0.294319	0.0310696		-0.294276	-0.0304333		0.294349	0.0332017		-0.294284	-0.032605		0.294352	0.0416158		-0.294297	-0.0411911		0.294361	0.0371347		-0.294282	-0.0368057		0.294357
	0.302995	0.0051553		-0.302928	-0.00489991		0.303002	0.00526263		-0.302931	-0.00498285		0.302996	0.00135603		-0.302936	-0.00102498		0.302999	0.020578		-0.302935	-0.0202498		0.30296	0.0310979		-0.30292	-0.0304977		0.302989	0.0332517		-0.302932	-0.0326839		0.302999	0.0416714		-0.302943	-0.0412692		0.302998	0.0371909		-0.30293	-0.0368651		0.302994
	0.311761	0.00520516		-0.311476	-0.00493494		0.311776	0.0053119		-0.311469	-0.00501852		0.311782	0.00135409		-0.311469	-0.00103317		0.311769	0.0206453		-0.311487	-0.0203126		0.31173	0.031192		-0.311455	-0.0305934		0.31176	0.0333294		-0.311474	-0.0327649		0.311756	0.0417831		-0.311478	-0.0413866		0.311773	0.03729		-0.311474	-0.0369797		0.311769
	0.321228	0.00521326		-0.320949	-0.00496886		0.321242	0.00531461		-0.320948	-0.00503564		0.321242	0.00137558		-0.320959	-0.00107189		0.321228	0.0206673		-0.320963	-0.0203578		0.321183	0.0312289		-0.320938	-0.0306523		0.321224	0.0333728		-0.320961	-0.0328285		0.32123	0.0418285		-0.320961	-0.041454		0.321234	0.0373395		-0.32095	-0.037028		0.321228
	0.330174	0.005207		-0.329902	-0.0049952		0.330186	0.00531788		-0.329891	-0.00506087		0.330197	0.00138493		-0.329892	-0.00108457		0.330189	0.020695		-0.329903	-0.0203991		0.330146	0.0312599		-0.32988	-0.030714		0.330168	0.0334004		-0.3299	-0.0328766		0.330178	0.0418712		-0.329905	-0.0415162		0.330178	0.0373776		-0.329895	-0.0370922		0.330174
	0.339586	0.00524266		-0.339327	-0.00500362		0.339624	0.00533839		-0.339337	-0.00508212		0.339605	0.00139298		-0.339333	-0.00110931		0.339597	0.0207189		-0.339329	-0.0204268		0.33955	0.031295		-0.339316	-0.0307654		0.339579	0.0334351		-0.339317	-0.0329464		0.339592	0.0419217		-0.339335	-0.0415876		0.339597	0.0374132		-0.339323	-0.037133		0.339599
	0.349533	0.00524628		-0.349266	-0.00502142		0.34955	0.00534287		-0.349261	-0.00511236		0.349545	0.00141362		-0.349258	-0.00113917		0.349544	0.0207428		-0.349275	-0.0204673		0.349496	0.0313332		-0.349232	-0.0308213		0.349529	0.0334768		-0.349264	-0.0330087		0.349533	0.0419612		-0.349271	-0.0416642		0.349541	0.0374681		-0.349252	-0.0372074		0.349536
	0.359976	0.00525066		-0.359712	-0.0050435		0.36	0.00536443		-0.359705	-0.00511773		0.359988	0.00142779		-0.359698	-0.001151		0.359975	0.020766		-0.35971	-0.0205173		0.359926	0.0313641		-0.359689	-0.0308745		0.359963	0.0335248		-0.359697	-0.0330648		0.359975	0.0420119		-0.359703	-0.0417112		0.35998	0.0374993		-0.359696	-0.0372545		0.359974
	0.3699	0.00526321		-0.369638	-0.00505404		0.369914	0.00536633		-0.369629	-0.00513758		0.369909	0.00143904		-0.369646	-0.00115987		0.369907	0.0207784		-0.369644	-0.020539		0.369851	0.0314009		-0.369613	-0.0309292		0.369887	0.0335388		-0.369627	-0.0331277		0.369899	0.0420538		-0.369639	-0.0417889		0.369919	0.0375435		-0.36963	-0.0373046		0.369899
	0.380828	0.00527938		-0.38056	-0.00507211		0.380866	0.005366		-0.380572	-0.00516446		0.380846	0.00145378		-0.380568	-0.00119121		0.380837	0.0208139		-0.380575	-0.0205823		0.380795	0.0314342		-0.380551	-0.0309894		0.380827	0.0335866		-0.380569	-0.0331768		0.38084	0.0421053		-0.380574	-0.0418417		0.380842	0.0375833		-0.380576	-0.037356		0.380837
	0.391754	0.00529869		-0.391487	-0.00510049		0.391773	0.00539661		-0.391498	-0.00518907		0.391767	0.00145145		-0.391483	-0.00121874		0.391756	0.0208372		-0.391503	-0.0206164		0.391707	0.031458		-0.391467	-0.0310337		0.39174	0.0336072		-0.391493	-0.033229		0.391758	0.0421434		-0.391504	-0.0418957		0.391763	0.0376044		-0.391491	-0.0374255		0.391761
	0.402681	0.00529549		-0.40241	-0.00510161		0.402703	0.00541632		-0.402413	-0.00520375		0.402689	0.00145776		-0.402405	-0.00123227		0.402677	0.0208491		-0.402417	-0.020643		0.402629	0.031491		-0.402389	-0.0310742		0.402672	0.0336467		-0.40241	-0.0332754		0.402682	0.0421645		-0.402417	-0.0419421		0.402682	0.0376501		-0.402409	-0.0374604		0.402682
	0.4141	0.00530726		-0.413836	-0.0051175		0.414128	0.00540975		-0.413838	-0.00521351		0.414108	0.00147395		-0.413824	-0.00125345		0.414113	0.0208883		-0.413837	-0.0206716		0.414057	0.0315191		-0.413808	-0.0311311		0.414096	0.033662		-0.413828	-0.033323		0.414107	0.0422214		-0.413839	-0.0420122		0.414113	0.0376748		-0.413826	-0.0374993		0.414103
	0.426042	0.0053232		-0.425768	-0.00513374		0.426064	0.00542653		-0.425768	-0.00522802		0.426051	0.0014933		-0.425768	-0.00126334		0.426046	0.0209067		-0.425777	-0.0207033		0.425975	0.031551		-0.425744	-0.0311836		0.426022	0.0336911		-0.425768	-0.0333564		0.42604	0.0422476		-0.425781	-0.042061		0.426058	0.0377053		-0.425763	-0.0375518		0.426048
	0.437942	0.0053235		-0.437665	-0.00515558		0.437956	0.00543429		-0.437674	-0.00524788		0.437953	0.00148541		-0.437662	-0.00129196		0.437944	0.020931		-0.437679	-0.0207428		0.437876	0.0315811		-0.437641	-0.0312239		0.437921	0.0337292		-0.437667	-0.0333898		0.437937	0.0422833		-0.437675	-0.0421125		0.437943	0.0377311		-0.437657	-0.0376056		0.437932
	0.450412	0.00534275		-0.450132	-0.00517662		0.450426	0.00543806		-0.450138	-0.00526392		0.450421	0.00149389		-0.450136	-0.00129497		0.450415	0.0209399		-0.450152	-0.0207601		0.450359	0.0316212		-0.450127	-0.0312628		0.450389	0.0337591		-0.450126	-0.0334423		0.450426	0.0423154		-0.45015	-0.0421645		0.450419	0.0377715		-0.450133	-0.0376356		0.450411
	0.463306	0.00534648		-0.463033	-0.00519468		0.463318	0.00543932		-0.463042	-0.00527964		0.463323	0.00150498		-0.463036	-0.00131315		0.463305	0.0209579		-0.463052	-0.0207823		0.463283	0.0316378		-0.463015	-0.031308		0.463295	0.0337786		-0.463039	-0.0334796		0.463313	0.0423537		-0.463054	-0.0422106		0.463309	0.0378078		-0.463032	-0.0376815		0.463306
	0.476226	0.00536085		-0.475957	-0.00520978		0.476243	0.00547354		-0.475962	-0.00531153		0.476245	0.00150944		-0.475966	-0.00132679		0.476235	0.0209735		-0.475977	-0.020822		0.476202	0.0316689		-0.475942	-0.0313493		0.476225	0.0338076		-0.475965	-0.0335243		0.476239	0.0423801		-0.47598	-0.0422448		0.476236	0.0378389		-0.475951	-0.0377057		0.476224
	0.489627	0.00535505		-0.489372	-0.00521092		0.489665	0.00547709		-0.489383	-0.00532159		0.489652	0.00151521		-0.489381	-0.00134696		0.489631	0.0209957		-0.489392	-0.0208438		0.489604	0.0316956		-0.489353	-0.0313931		0.48962	0.0338198		-0.489378	-0.0335633		0.489642	0.0424177		-0.48939	-0.0422942		0.489644	0.037851		-0.489381	-0.0377381		0.489634
	0.503526	0.00537313		-0.503274	-0.0052315		0.503557	0.00547674		-0.503274	-0.005335		0.503545	0.00154106		-0.503269	-0.00136658		0.503537	0.0210143		-0.503281	-0.0208736		0.50351	0.0317271		-0.503255	-0.0314413		0.503518	0.033852		-0.503267	-0.0336011		0.503542	0.0424357		-0.503287	-0.042332		0.503548	0.0378869		-0.503265	-0.0377823		0.503534
	0.517472	0.00538536		-0.517204	-0.00524157		0.517506	0.00549316		-0.517208	-0.00535662		0.517484	0.00153541		-0.517203	-0.00139325		0.517472	0.0210195		-0.517227	-0.0208851		0.517439	0.0317565		-0.51719	-0.0314806		0.517454	0.033873		-0.517208	-0.0336313		0.517477	0.0424602		-0.517223	-0.0423826		0.517478	0.0379074		-0.517208	-0.0378106		0.517464
	0.531865	0.00539645		-0.531614	-0.00526866		0.531885	0.00548506		-0.531614	-0.00537727		0.531886	0.00154348		-0.531623	-0.00139005		0.531872	0.0210409		-0.531626	-0.0209169		0.531836	0.0317702		-0.531595	-0.0315226		0.531847	0.03389		-0.531612	-0.033675		0.531876	0.0424968		-0.531624	-0.0424107		0.53188	0.0379205		-0.531612	-0.0378627		0.531865
	0.546768	0.00540438		-0.546512	-0.00528254		0.546787	0.00550858		-0.546509	-0.00538864		0.546791	0.00155134		-0.546513	-0.00141044		0.546773	0.0210656		-0.546523	-0.0209415		0.546738	0.0317915		-0.546492	-0.0315567		0.54676	0.0339155		-0.546512	-0.0337154		0.546777	0.0425403		-0.546534	-0.0424489		0.546777	0.0379629		-0.54651	-0.0378974		0.546765
	0.562168	0.00541543		-0.561906	-0.00531086		0.562189	0.00552048		-0.5619	-0.00540537		0.562188	0.00156273		-0.561908	-0.00142777		0.562181	0.0210704		-0.561917	-0.020953		0.562149	0.0318292		-0.56189	-0.0315963		0.562168	0.0339419		-0.561896	-0.0337513		0.562177	0.042553		-0.561926	-0.0424874		0.56219	0.0379686		-0.56191	-0.0379205		0.562183
	0.578106	0.00542704		-0.577844	-0.00532366		0.578133	0.0055359		-0.577841	-0.0054335		0.578124	0.00157446		-0.577847	-0.00144206		0.578119	0.0210836		-0.577847	-0.0209885		0.578072	0.03185		-0.577811	-0.0316316		0.578088	0.0339657		-0.577835	-0.0337873		0.578119	0.0425852		-0.577861	-0.0425275		0.578121	0.037983		-0.57784	-0.0379492		0.578108
	0.593977	0.0054301		-0.593725	-0.00533418		0.594004	0.00553773		-0.593716	-0.00545936		0.593997	0.00159326		-0.593718	-0.00145323		0.593983	0.0210997		-0.593734	-0.0210159		0.59393	0.0318638		-0.593702	-0.0316707		0.593973	0.0339839		-0.593731	-0.033822		0.593991	0.0426134		-0.593731	-0.042569		0.593996	0.0380154		-0.593706	-0.0379886		0.59397
	0.610384	0.00544017		-0.610123	-0.00534893		0.610414	0.00553237		-0.610126	-0.00544273		0.610408	0.00157928		-0.610127	-0.00145875		0.610391	0.0211194		-0.610142	-0.021038		0.610354	0.0318854		-0.610096	-0.0317054		0.610381	0.0340026		-0.610128	-0.03386		0.610401	0.0426362		-0.610142	-0.0426026		0.610407	0.0380371		-0.610129	-0.0380083		0.610383
	0.627252	0.00543485		-0.627004	-0.00537296		0.627273	0.00554792		-0.627005	-0.00545897		0.627278	0.00159384		-0.627012	-0.00148603		0.627261	0.0211286		-0.627014	-0.021055		0.627215	0.0319195		-0.626976	-0.0317446		0.62726	0.0340174		-0.627006	-0.0338685		0.627272	0.0426503		-0.627024	-0.0426476		0.627277	0.0380674		-0.627003	-0.0380392		0.627271
	0.64463	0.00546591		-0.644383	-0.00537283		0.644657	0.00556463		-0.64438	-0.00547241		0.644655	0.00160327		-0.644383	-0.00149701		0.644643	0.0211363		-0.644391	-0.0210781		0.644592	0.0319322		-0.644358	-0.03178		0.64463	0.0340521		-0.644388	-0.0339156		0.644644	0.0427033		-0.644406	-0.0426661		0.644642	0.0380801		-0.644382	-0.0380483		0.644629
	0.662509	0.00547097		-0.662263	-0.00537512		0.662537	0.00557542		-0.662265	-0.00547803		0.662531	0.00161486		-0.662259	-0.00151028		0.662515	0.0211539		-0.662272	-0.0210957		0.662461	0.0319567		-0.662233	-0.0318018		0.662502	0.0340553		-0.662269	-0.0339417		0.662523	0.042705		-0.662281	-0.0427091		0.662527	0.0380884		-0.662263	-0.0380959		0.662508
	0.680896	0.00546729		-0.680641	-0.00541262		0.680917	0.00557851		-0.680654	-0.00549936		0.680912	0.00160991		-0.680644	-0.00151166		0.680909	0.0211758		-0.68066	-0.0211109		0.680856	0.0319743		-0.680615	-0.0318418		0.680891	0.0340766		-0.680647	-0.03398		0.680916	0.0427358		-0.680665	-0.0427368		0.680909	0.0381134		-0.680639	-0.0381214		0.680902
	0.699773	0.00548005		-0.699517	-0.00541205		0.699804	0.00557204		-0.699522	-0.00552426		0.699805	0.00161903		-0.699519	-0.00152694		0.699783	0.0211709		-0.699535	-0.0211362		0.699733	0.0319981		-0.699486	-0.0318742		0.699764	0.0341035		-0.69951	-0.0340081		0.699794	0.0427514		-0.699533	-0.0427725		0.699794	0.0381268		-0.699511	-0.0381391		0.699776
	0.719138	0.00549105		-0.718895	-0.00542455		0.719171	0.00559001		-0.718907	-0.00551501		0.719175	0.00162994		-0.718903	-0.00153376		0.719153	0.021186		-0.718906	-0.0211611		0.719104	0.0320113		-0.718864	-0.0319075		0.71914	0.0341088		-0.718903	-0.0340307		0.71916	0.0427915		-0.718912	-0.0427964		0.719163	0.0381635		-0.718885	-0.0381796		0.719151
	0.739013	0.00550179		-0.738791	-0.00543823		0.739034	0.0055806		-0.738771	-0.00554573		0.739038	0.00165608		-0.738787	-0.00155777		0.739026	0.0211909		-0.738792	-0.0211725		0.738972	0.0320296		-0.738756	-0.0319355		0.739016	0.0341363		-0.73878	-0.0340583		0.739028	0.0428029		-0.738801	-0.0428467		0.739035	0.0381614		-0.738786	-0.038203		0.739027
	0.759351	0.00549181		-0.75913	-0.00544418		0.759379	0.0056173		-0.759137	-0.00556546		0.759381	0.00164962		-0.759142	-0.00157181		0.759365	0.0211988		-0.759146	-0.0212042		0.75932	0.0320628		-0.759116	-0.0319753		0.75936	0.0341584		-0.75914	-0.0340859		0.759391	0.0428329		-0.759153	-0.0428738		0.759379	0.0381992		-0.75913	-0.038228		0.759369
	0.780229	0.00551145		-0.779998	-0.00544361		0.780275	0.00561418		-0.780022	-0.00556987		0.780261	0.00164376		-0.780021	-0.00157691		0.780246	0.0212111		-0.780034	-0.0212121		0.780203	0.0320769		-0.779981	-0.0320094		0.780248	0.0341758		-0.780012	-0.0341045		0.780262	0.0428515		-0.780026	-0.0428874		0.78027	0.0382025		-0.780001	-0.0382513		0.780255
	0.8016	0.00552041		-0.801373	-0.005489		0.801629	0.00561445		-0.801378	-0.00557788		0.801627	0.00165573		-0.801377	-0.00157595		0.80162	0.0212446		-0.801383	-0.0212402		0.801562	0.032099		-0.801343	-0.0320312		0.8016	0.0341818		-0.801365	-0.0341183		0.801621	0.0428571		-0.801397	-0.0429138		0.80163	0.038221		-0.801369	-0.0382809		0.801607
	0.823448	0.00552143		-0.823206	-0.00550038		0.823476	0.00562804		-0.823211	-0.00557683		0.823463	0.00165942		-0.823211	-0.00159666		0.823466	0.0212463		-0.823211	-0.0212451		0.823402	0.0321179		-0.82317	-0.0320558		0.823452	0.0341977		-0.823202	-0.034173		0.823463	0.04289		-0.823215	-0.0429417		0.823471	0.0382621		-0.823202	-0.0383012		0.823459
	0.84631	0.00552778		-0.846084	-0.00549267		0.846324	0.00562882		-0.846071	-0.00560088		0.846322	0.00167638		-0.846066	-0.00160574		0.846315	0.0212465		-0.846089	-0.0212726		0.846271	0.0321223		-0.846034	-0.0320872		0.846304	0.0342329		-0.846061	-0.0341832		0.846314	0.0429075		-0.846096	-0.0429771		0.846324	0.0382519		-0.846067	-0.0383086		0.846327
	0.869154	0.00554715		-0.868944	-0.00549796		0.869174	0.00564267		-0.868933	-0.00560127		0.869174	0.00168771		-0.868941	-0.00162289		0.869147	0.0212593		-0.868937	-0.0212948		0.869104	0.0321457		-0.868899	-0.0321125		0.869142	0.0342366		-0.868934	-0.0342197		0.869169	0.042923		-0.86895	-0.042991		0.869175	0.0382586		-0.868923	-0.0383419		0.869167
	0.892978	0.00555146		-0.892767	-0.00552407		0.893009	0.00563588		-0.892775	-0.00562024		0.893008	0.00167004		-0.892772	-0.00163723		0.892995	0.0212748		-0.892783	-0.021306		0.892932	0.0321716		-0.892734	-0.0321595		0.892988	0.0342524		-0.892761	-0.0342355		0.893006	0.042952		-0.892789	-0.0430399		0.893002	0.0382929		-0.892757	-0.0383652		0.893003
	0.91729	0.00554876		-0.917079	-0.00553821		0.917321	0.00565027		-0.917079	-0.00563486		0.917328	0.00168318		-0.917074	-0.00164476		0.91731	0.0212752		-0.917104	-0.0213114		0.917266	0.0321926		-0.91705	-0.032175		0.9173	0.0342761		-0.917074	-0.0342503		0.917314	0.0429688		-0.917106	-0.0430536		0.917324	0.0383057		-0.917062	-0.0383773		0.917306
	0.942623	0.00554338		-0.942401	-0.00553213		0.942645	0.00565731		-0.942409	-0.00564804		0.942643	0.0016959		-0.942399	-0.00165222		0.942628	0.0212888		-0.942427	-0.0213347		0.942579	0.0322133		-0.942377	-0.032198		0.942623	0.0342914		-0.942396	-0.0342894		0.942638	0.0429888		-0.942428	-0.0430727		0.942638	0.0383444		-0.942396	-0.0384068		0.942653
	0.968481	0.00556078		-0.968249	-0.00555464		0.968521	0.00566332		-0.96826	-0.00565819		0.968513	0.00169058		-0.968247	-0.00167409		0.968484	0.0212968		-0.96827	-0.0213428		0.968445	0.03223		-0.96823	-0.0322244		0.968479	0.0342893		-0.968254	-0.0343062		0.968494	0.0430053		-0.968274	-0.0431013		0.96851	0.038326		-0.968248	-0.0384278		0.9685
	0.994791	0.00557014		-0.994562	-0.00555489		0.994801	0.00565248		-0.994571	-0.00565747		0.994803	0.0017193		-0.994562	-0.0016675		0.994785	0.0213011		-0.994581	-0.021383		0.99473	0.0322535		-0.994537	-0.0322596		0.99477	0.0343156		-0.994557	-0.0343315		0.994815	0.0430534		-0.994591	-0.0431183		0.994818	0.0383626		-0.994569	-0.038426		0.994802
	1.02157	0.00556225		-1.02069	-0.00555132		1.02159	0.00567469		-1.02069	-0.00567206		1.02162	0.00170198		-1.02069	-0.00167324		1.02157	0.0213157		-1.02073	-0.0213588		1.02151	0.0322579		-1.02065	-0.0322707		1.02154	0.0343358		-1.02072	-0.0343357		1.02159	0.0430325		-1.02073	-0.0431358		1.02159	0.0383537		-1.02068	-0.0384554		1.02157
	1.04982	0.00557366		-1.04907	-0.00557053		1.0499	0.00568985		-1.04905	-0.00567962		1.04989	0.00171214		-1.04903	-0.00168326		1.04984	0.0213326		-1.04908	-0.0213904		1.04979	0.0322733		-1.04898	-0.0322786		1.04984	0.0343395		-1.04902	-0.0343707		1.04985	0.043059		-1.04907	-0.0431601		1.04988	0.0383859		-1.04901	-0.0384575		1.04985
	1.0782	0.00557929		-1.07733	-0.00557933		1.07821	0.00569445		-1.07735	-0.00567832		1.07823	0.00172175		-1.07735	-0.00169625		1.0782	0.0213281		-1.07734	-0.0214085		1.07812	0.0323065		-1.0773	-0.0322933		1.07816	0.0343691		-1.07735	-0.0343793		1.07819	0.0430808		-1.07733	-0.0431742		1.0782	0.0384069		-1.0773	-0.0384794		1.07821
	1.10791	0.00559289		-1.10715	-0.00557842		1.10799	0.00569913		-1.10712	-0.00568963		1.108	0.00173389		-1.10713	-0.00168874		1.10795	0.0213269		-1.10715	-0.0214204		1.10789	0.0323058		-1.10706	-0.0323185		1.10792	0.034384		-1.10711	-0.0343977		1.10796	0.0431031		-1.10717	-0.0432082		1.10796	0.0384294		-1.10711	-0.0384971		1.10793
	1.13776	0.00559118		-1.13696	-0.00560358		1.13783	0.00570044		-1.13696	-0.00568573		1.13782	0.00172759		-1.13696	-0.00172256		1.13777	0.0213544		-1.13698	-0.0214248		1.13773	0.032318		-1.13689	-0.0323507		1.13776	0.0343989		-1.13694	-0.0344127		1.13779	0.0431185		-1.137	-0.0432111		1.13783	0.0384423		-1.13694	-0.0385111		1.13779
	1.16895	0.0055874		-1.16825	-0.00560767		1.16903	0.00571849		-1.16825	-0.00569903		1.16905	0.0017393		-1.16822	-0.00171591		1.16899	0.0213597		-1.16826	-0.0214299		1.16895	0.0323385		-1.16819	-0.0323652		1.16898	0.0344121		-1.16826	-0.034424		1.16901	0.0431387		-1.16827	-0.0432113		1.16904	0.0384445		-1.16824	-0.0385153		1.16902
	1.20027	0.00561954		-1.19945	-0.00559786		1.20035	0.00570867		-1.19945	-0.0057015		1.20033	0.00175256		-1.19945	-0.00172952		1.20029	0.0213823		-1.19948	-0.0214436		1.20022	0.0323622		-1.1994	-0.0323686		1.20027	0.0344103		-1.19949	-0.0344476		1.20033	0.0431537		-1.1995	-0.0432384		1.20034	0.0384485		-1.19945	-0.0385155		1.20033
	1.23306	0.00560091		-1.23226	-0.00561032		1.23311	0.00571913		-1.23222	-0.0057117		1.23311	0.00175646		-1.23223	-0.00174103		1.23309	0.0213804		-1.23227	-0.0214534		1.23302	0.0323705		-1.23218	-0.0323933		1.23305	0.0344335		-1.23225	-0.0344605		1.23309	0.0431615		-1.23226	-0.0432401		1.23314	0.0384653		-1.23223	-0.0385405		1.23309
	1.26581	0.00560707		-1.26506	-0.00560849		1.2659	0.00571953		-1.26505	-0.00574486		1.26591	0.00176711		-1.26505	-0.00175483		1.26585	0.0214026		-1.26507	-0.0214652		1.26576	0.0323748		-1.26502	-0.0324105		1.26584	0.0344472		-1.26504	-0.0344718		1.26586	0.0431841		-1.2651	-0.0432753		1.26591	0.0384806		-1.26507	-0.0385283		1.26587
	1.3001	0.00561862		-1.29931	-0.00563216		1.30013	0.00571875		-1.29931	-0.00573235		1.30015	0.00177116		-1.2993	-0.00174939		1.30012	0.0214006		-1.29931	-0.021472		1.30002	0.0323861		-1.29924	-0.0324205		1.30004	0.0344454		-1.29927	-0.0344872		1.30013	0.043201		-1.29932	-0.0432731		1.30012	0.038485		-1.2993	-0.0385277		1.30011
	1.33592	0.00561348		-1.33504	-0.00564279		1.33599	0.00571651		-1.33502	-0.0057134		1.336	0.00177353		-1.33504	-0.00176147		1.33597	0.0214056		-1.33507	-0.0214821		1.33585	0.0324022		-1.33501	-0.0324206		1.33594	0.0344601		-1.33506	-0.034492		1.33594	0.043198		-1.33506	-0.0432869		1.33597	0.0384947		-1.33504	-0.0385485		1.33596
	1.37172	0.0056408		-1.37093	-0.00564176		1.37178	0.00573071		-1.37094	-0.00574679		1.37177	0.00177362		-1.37089	-0.00176528		1.37175	0.0214223		-1.37094	-0.0214722		1.37165	0.0324133		-1.37086	-0.0324307		1.37171	0.0344616		-1.37088	-0.0345042		1.37173	0.0432147		-1.37095	-0.0432803		1.37178	0.0385114		-1.37085	-0.0385604		1.37178
	1.40891	0.00563348		-1.40812	-0.00563596		1.40895	0.0057254		-1.4081	-0.00574369		1.409	0.00178078		-1.40811	-0.00179054		1.40891	0.0214395		-1.40811	-0.0214863		1.40881	0.0324279		-1.40804	-0.0324497		1.40888	0.034493		-1.40811	-0.0344988		1.40893	0.043225		-1.40814	-0.0432908		1.40892	0.0385183		-1.40811	-0.0385499		1.40893
	1.44622	0.00562656		-1.44542	-0.0056349		1.44624	0.00574786		-1.44544	-0.00573366		1.44626	0.00178845		-1.44543	-0.00177275		1.44626	0.0214243		-1.44546	-0.0214683		1.44616	0.0324149		-1.44539	-0.0324567		1.44616	0.0344815		-1.44541	-0.0345078		1.44624	0.0432255		-1.44546	-0.0432872		1.44627	0.0385078		-1.44541	-0.0385692		1.44623
	1.48635	0.00562334		-1.48559	-0.00564551		1.48638	0.00576748		-1.48557	-0.00574477		1.48644	0.00179918		-1.48559	-0.00177092		1.48639	0.0214523		-1.4856	-0.021484		1.48632	0.0324448		-1.4855	-0.0324575		1.48635	0.0344778		-1.48558	-0.0345216		1.48639	0.0432338		-1.48561	-0.0433039		1.48644	0.0385215		-1.4856	-0.038582		1.48638
	1.52665	0.00566497		-1.52584	-0.00564954		1.52671	0.00574578		-1.52581	-0.00575692		1.52672	0.00180736		-1.52584	-0.00178177		1.52669	0.0214485		-1.52586	-0.0214879		1.52661	0.0324429		-1.52578	-0.0324688		1.52668	0.0344961		-1.5258	-0.0345308		1.52668	0.0432484		-1.52586	-0.0433002		1.52672	0.0385394		-1.52582	-0.0385632		1.52666
[truncated: 34 more columns]

## Sheet: L1
MicroMag 2900/3900 Data File (Series 0016.002)									Field (T) L1	Magnetization (Am²)		IRM	Field (T) L1	Magnetization (Am²)	DCD	Field (T) L1	Magnetization (Am²)		MicroMag 2900/3900 Data File (Series 0016.002)
Direct moment vs. field; Hysteresis loop									1.01708	0.0448532			5.11537e-07	-0.000337488		5.66063e-07	0.00559901		Remanence curves: IRM + DCD
									1.00911	0.0449161			0.000848724	-0.000325312		-0.000847811	0.00528485
INSTRUMENT									1.00088	0.0449462			0.00171804	-0.000283423		-0.00171759	0.00495051		INSTRUMENT
Configuration VSM									0.992705	0.0449676			0.00261076	-0.000214932		-0.00261085	0.00456987		Configuration VSM
Temperature control None									0.984533	0.0449791			0.00353037	-0.000139694		-0.00352854	0.00419604		Temperature control None
Hardware version 0004									0.97635	0.0449844			0.00446963	-2.23783e-05		-0.00446774	0.00377799		Hardware version 0004
Software version 03/06/2013									0.968245	0.044993			0.0054334	0.000136122		-0.0054322	0.00335257		Software version 03/06/2013
Units of measure Hybrid SI									0.960097	0.0449984			0.00642742	0.000334257		-0.00642581	0.00292184		Units of measure Hybrid SI
Temperature in Kelvin									0.951929	0.0450079			0.00744601	0.000559471		-0.00744435	0.00248985		Temperature in Kelvin
									0.943793	0.045008			0.00848957	0.000782449		-0.0084883	0.00208119
SAMPLE									0.93567	0.0450125			0.00955825	0.00102486		-0.00955652	0.00167539		SAMPLE
Mass +165.0000E-06									0.927538	0.0450099			0.0106663	0.00124278		-0.0106584	0.00131772		Mass +165.0000E-06
Volume N/A									0.919405	0.045012			0.0117985	0.00145702		-0.011791	0.000960171		Volume N/A
Demagnetizing factor N/A									0.911273	0.045008			0.0129455	0.00168636		-0.0129385	0.000649959		Demagnetizing factor N/A
									0.903138	0.0450045			0.014139	0.00188802		-0.0141314	0.000320879
SETTINGS									0.895012	0.0450013			0.0153621	0.00209858		-0.0153551	1.79847e-05		SETTINGS
Field range N/A									0.886894	0.0450014			0.0166141	0.00227786		-0.0166073	-0.000255854		Field range N/A
Field (command) N/A									0.87874	0.0449972			0.0178963	0.00247705		-0.0178895	-0.00052713		Field (command) N/A
Moment range +50.00000E-06									0.870609	0.0449929			0.0192229	0.00263415		-0.0192161	-0.000781736		Moment range +50.00000E-06
Averaging time +200.0000E-03									0.862444	0.0449884			0.020579	0.00278879		-0.0205722	-0.000998094		Averaging time +100.0000E-03
Temperature (command) N/A									0.854329	0.0449817			0.0219662	0.00292401		-0.0219591	-0.00120366		Temperature (command) N/A
Tmprtr difference correction No									0.84621	0.0449806			0.0233973	0.0030396		-0.0233909	-0.00138857		Tmprtr difference correction No
Orientation 0.000000E+00									0.838081	0.044979			0.0248588	0.00315686		-0.0248524	-0.00158372		Orientation 0.000000E+00
Vibration amplitude 1.0									0.829945	0.044973			0.0263638	0.00329386		-0.0263572	-0.0017386		Vibration amplitude 1.0
Calibration factor +7.379622E+00									0.82178	0.04497			0.0278987	0.00339133		-0.0278929	-0.00188489		Calibration factor +8.036534E+00
Operating frequency +83.00000E+00									0.813648	0.0449635			0.0294937	0.00346911		-0.0294875	-0.00203722		Operating frequency +83.00000E+00
Sweep mode Continuous									0.805519	0.0449598			0.0311315	0.00357433		-0.0311043	-0.00216662
Pause after sweep increment +300.0000E-03									0.797387	0.0449471			0.0328244	0.00366112		-0.032797	-0.00227519		MEASUREMENT
									0.789251	0.0449458			0.0345139	0.00373768		-0.0344864	-0.00239226		Description ""
MEASUREMENT									0.781124	0.0449362			0.0362542	0.00379759		-0.0362253	-0.00249196		Field (measured) N/A
Description ""									0.772986	0.0449316			0.0380915	0.00387169		-0.0380672	-0.00259568		Temperature (measured) N/A
Field (measured) N/A									0.764845	0.0449302			0.0399291	0.0039307		-0.0399022	-0.00269054		Averages (completed) N/A
Temperature (measured) N/A									0.756685	0.0449192			0.0418193	0.00398924		-0.0417918	-0.00277836		Measured on 04/13/2022 19:39
Averages (completed) 3									0.748552	0.0449177			0.0438041	0.00403627		-0.0437777	-0.00284787		Elapsed time +2.300460E+03
Measured on 02/21/2022 14:47									0.740407	0.04491			0.0457979	0.00408534		-0.0457702	-0.00292635
Elapsed time +494.7031E+00									0.732288	0.0449042			0.0478345	0.00412976		-0.0478066	-0.00301013		PROCESSING
									0.724139	0.044892			0.0499689	0.00417881		-0.0499443	-0.00307259		Background subtraction No
PROCESSING									0.716035	0.0448843			0.0521092	0.0042098		-0.0520845	-0.0031364		Delta-m processing No
Background subtraction No									0.707892	0.0448805			0.0543444	0.00425442		-0.0543195	-0.00319814		Demagnetizing factor No
Delta-m processing N/A									0.699743	0.044874			0.0566292	0.00430276		-0.0566039	-0.0032488		Normalization by mass
Demagnetizing factor No									0.691599	0.0448659			0.0589691	0.00431842		-0.0589435	-0.00330334		Normalization factor +6.060610E+03
Normalization by mass									0.683467	0.0448571			0.0613555	0.00435999		-0.0613294	-0.00336829		Offset (field) No
Normalization factor +6.060610E+03									0.675323	0.0448506			0.0638372	0.0043756		-0.0638148	-0.00342423		Offset (moment) No
Offset (field) No									0.667237	0.0448529			0.0663715	0.00440087		-0.0663478	-0.00347552		Pole saturation No
Offset (moment) No									0.659065	0.044838			0.0689566	0.00443517		-0.0689329	-0.00350195		Slope correction No
Pole saturation No									0.650944	0.0448349			0.0716418	0.00446107		-0.0716162	-0.00355361
Slope correction -25.40128E-06									0.64281	0.044821			0.0743737	0.00448292		-0.0743504	-0.00361375		VIEWPORT
									0.634669	0.0448119			0.0772095	0.00450357		-0.0771861	-0.00365208		Left -1.500000E+00
VIEWPORT									0.626515	0.0448034			0.0800901	0.00452926		-0.0800688	-0.00368988		Right +1.500000E+00
Left -1.000000E+00									0.61841	0.0447955			0.0830241	0.0045502		-0.0830038	-0.00372835		Bottom -310.0000E-03
Right +1.000000E+00									0.610283	0.0447857			0.0860547	0.00456586		-0.0860336	-0.00377317		Top +310.0000E-03
Bottom -310.0000E-03									0.602138	0.0447827			0.0891854	0.00459091		-0.0891651	-0.0038101		Show X-axis? Yes
Top +310.0000E-03									0.594002	0.0447712			0.0923633	0.00460481		-0.0923407	-0.00382812		Show Y-axis? Yes
Show X-axis? Yes									0.585887	0.0447565			0.0956951	0.00463943		-0.0956741	-0.00387398
Show Y-axis? Yes									0.577742	0.0447471			0.0990214	0.00464472		-0.0990034	-0.00391313		CHARACTERIZATION
									0.569575	0.0447458			0.102492	0.00467266		-0.102415	-0.00397146		Initial slope N/A
CHARACTERIZATION									0.561426	0.0447307			0.106075	0.0047054		-0.105995	-0.00399312		Saturation N/A
Initial slope N/A									0.553324	0.0447182			0.10979	0.00471153		-0.109723	-0.00402896		Remanence +5.599012E-03
Saturation +44.86375E-03									0.545167	0.0447017			0.113526	0.00473726		-0.113445	-0.0040596		Coercivity (direct) N/A
Remanence +2.804992E-03									0.537033	0.0446875			0.1174	0.00475189		-0.11732	-0.00409459		Coercivity (remanent) +15.43732E-03
Coercivity +4.744085E-03									0.5289	0.044672			0.12127	0.00477524		-0.121192	-0.0041202		S* (direct) N/A
S* +38.11038E-06									0.52077	0.0446568			0.125303	0.00478705		-0.125216	-0.00415722		S* (DCD) -553.8116E-03
									0.512631	0.044642			0.129467	0.00480564		-0.129396	-0.00418149
SCRIPT									0.504431	0.044632			0.133804	0.00482285		-0.133725	-0.00422208		SCRIPT
Averages (target) 3									0.49633	0.0446138			0.138129	0.00482653		-0.138049	-0.00424472		Include IRM? Yes
Averaging time +200.0000E-03									0.488213	0.0445954			0.142598	0.00485138		-0.14252	-0.00427555		Include DCD? Yes
Demagnetize? Yes									0.480076	0.044578			0.147217	0.00486813		-0.147144	-0.00430487		Include direct moment? No
Maximum field +1.000000E+00									0.471937	0.0445605			0.151991	0.00487791		-0.15191	-0.00434099		Demagnetize before measuring? Yes
Field increment +7.999999E-03									0.463811	0.0445374			0.156769	0.00490282		-0.156689	-0.00436627		Field sequence Nonlinear
Hysteresis loop? Yes									0.455683	0.0445129			0.16183	0.00491173		-0.161756	-0.00438902		Initial (non-zero) field +833.3332E-06
Initial magnetization? No									0.447531	0.0444942			0.166901	0.00492376		-0.166829	-0.00442298		Final field +1.500000E+00
Pause +1.000000E+00									0.439375	0.0444778			0.172125	0.00493957		-0.172048	-0.00444185		Number of points/curve 150
Saturate before measuring? No									0.431248	0.044456			0.177488	0.0049555		-0.177415	-0.00447648		Pause at applied field +1.000000E+00
Number of segments 2									0.423116	0.0444383			0.183159	0.0049736		-0.183082	-0.00450681		Slew rate to applied field +1.000000E+00
Number of data 502									0.415003	0.044412			0.188813	0.00498994		-0.188743	-0.00451903		Averaging time +100.0000E-03
									0.406846	0.0443866			0.194633	0.00498905		-0.194557	-0.0045706		Saturating field +1.500000E+00
Segment Averaging Initial Field Final Final									0.398709	0.0443628			0.200591	0.00500972		-0.200513	-0.00458249		Pause at saturating field +1.000000E+00
Number Time Field Increment Field Pause Index									0.390546	0.0443348			0.206703	0.00502858		-0.206626	-0.00460616		Saturating field applied Only once
(s) (T) (T) (T) (s)									0.382437	0.0442975			0.212965	0.0050421		-0.212898	-0.00463572		Slew rate to saturating field +1.000000E+00
0000001,+200.0000E-03,+1.000000E+00,+7.999999E-03,-1.000000E+00,+1.000000E+00,0000251									0.374312	0.0442657			0.219522	0.00505628		-0.219455	-0.00466585		Pause at zero field +1.000000E+00
0000002,+200.0000E-03,-1.000000E+00,+7.999999E-03,+1.000000E+00,+1.000000E+00,0000502									0.366172	0.0442275			0.226077	0.00505146		-0.226009	-0.0046891		Slew rate to zero field +1.000000E+00
									0.358046	0.0441958			0.232945	0.00506844		-0.232876	-0.00472139		Number of segments 2
Adjusted Adjusted Normalized									0.349901	0.0441584			0.239945	0.00509013		-0.239881	-0.0047237		Number of data 300
Field Moment Field Moment Moment									0.341766	0.0441153			0.247099	0.00510042		-0.247033	-0.00475812
(T) (Am²) (T) (Am²) (*)									0.333648	0.0440699			0.254414	0.00510424		-0.254342	-0.00477505		Segment Averaging Initial Field Final Final
1.01708	3.32359e-05	1.01708	7.40077e-06	0.0448532					0.325513	0.0440228			0.262006	0.00510911		-0.261946	-0.00480374		Number Time Field Increment Field Pause Index
1.00911	3.3042e-05	1.00911	7.41115e-06	0.0449161					0.317354	0.043968			0.269755	0.00513046		-0.269688	-0.00481827		(s) (T) (T) (T) (s)
1.00088	3.28476e-05	1.00088	7.41611e-06	0.0449462					0.30921	0.0439258			0.277802	0.00513369		-0.277735	-0.00483904		0000001,+100.0000E-03, 0.000000E+00,+833.3332E-06,+1.500000E+00,+1.000000E+00,0000150
0.992705	3.2637e-05	0.992705	7.41965e-06	0.0449676					0.301089	0.0438864			0.285846	0.00515036		-0.285786	-0.00485783		0000002,+100.0000E-03, 0.000000E+00,+833.3332E-06,-1.500000E+00,+1.000000E+00,0000300
0.984533	3.2434e-05	0.984533	7.42154e-06	0.0449791					0.292944	0.0438395			0.294349	0.00516388		-0.294283	-0.00489796
0.97635	3.2228e-05	0.97635	7.42243e-06	0.0449844					0.284797	0.0437705			0.302995	0.0051553		-0.302928	-0.00489991		Normalized
0.968245	3.20242e-05	0.968245	7.42385e-06	0.044993					0.276667	0.0437161			0.311761	0.00520516		-0.311476	-0.00493494		Field Remanence Remanence
0.960097	3.18176e-05	0.960097	7.42473e-06	0.0449984					0.268544	0.0436592			0.321228	0.00521326		-0.320949	-0.00496886		(T) (Am≤) (*)
0.951929	3.16066e-05	0.951929	7.4263e-06	0.0450079					0.260402	0.0436034			0.330174	0.005207		-0.329902	-0.0049952		5.11537e-07	-5.56855e-08	-0.000337488
0.943793	3.14031e-05	0.943793	7.42632e-06	0.045008					0.252211	0.0435504			0.339586	0.00524266		-0.339327	-0.00500362		0.000848724	-5.36764e-08	-0.000325312
0.93567	3.11951e-05	0.93567	7.42706e-06	0.0450125					0.244101	0.0434686			0.349533	0.00524628		-0.349266	-0.00502142		0.00171804	-4.67648e-08	-0.000283423
0.927538	3.09905e-05	0.927538	7.42662e-06	0.0450099					0.235959	0.0433961			0.359976	0.00525066		-0.359712	-0.0050435		0.00261076	-3.54637e-08	-0.000214932
0.919405	3.0783e-05	0.919405	7.42697e-06	0.045012					0.227838	0.0433289			0.3699	0.00526321		-0.369638	-0.00505404		0.00353037	-2.30495e-08	-0.000139694
0.911273	3.05746e-05	0.911273	7.42632e-06	0.045008					0.219694	0.043242			0.380828	0.00527938		-0.38056	-0.00507211		0.00446963	-3.69242e-09	-2.23783e-05
0.903138	3.03634e-05	0.903138	7.42574e-06	0.0450045					0.211564	0.0431483			0.391754	0.00529869		-0.391487	-0.00510049		0.0054334	2.24601e-08	0.000136122
0.895012	3.01581e-05	0.895012	7.42521e-06	0.0450013					0.203441	0.0430436			0.402681	0.00529549		-0.40241	-0.00510161		0.00642742	5.51525e-08	0.000334257
0.886894	2.9955e-05	0.886894	7.42523e-06	0.0450014					0.195322	0.0429473			0.4141	0.00530726		-0.413836	-0.0051175		0.00744601	9.23126e-08	0.000559471
0.87874	2.97421e-05	0.87874	7.42453e-06	0.0449972					0.187137	0.0428141			0.426042	0.0053232		-0.425768	-0.00513374		0.00848957	1.29104e-07	0.000782449
0.870609	2.95411e-05	0.870609	7.42383e-06	0.0449929					0.179005	0.0426641			0.437942	0.0053235		-0.437665	-0.00515558		0.00955825	1.69102e-07	0.00102486
0.862444	2.93296e-05	0.862444	7.42307e-06	0.0449884					0.170878	0.0425212			0.450412	0.00534275		-0.450132	-0.00517662		0.0106663	2.05058e-07	0.00124278
0.854329	2.91248e-05	0.854329	7.42198e-06	0.0449817					0.162736	0.0423421			0.463306	0.00534648		-0.463033	-0.00519468		0.0117985	2.40408e-07	0.00145702
0.84621	2.8914e-05	0.84621	7.4218e-06	0.0449806					0.154597	0.042156			0.476226	0.00536085		-0.475957	-0.00520978		0.0129455	2.7825e-07	0.00168636
0.838081	2.87141e-05	0.838081	7.42154e-06	0.044979					0.146462	0.0419303			0.489627	0.00535505		-0.489372	-0.00521092		0.014139	3.11524e-07	0.00188802
0.829945	2.85022e-05	0.829945	7.42055e-06	0.044973					0.138332	0.041675			0.503526	0.00537313		-0.503274	-0.0052315		0.0153621	3.46266e-07	0.00209858
0.82178	2.82944e-05	0.82178	7.42004e-06	0.04497					0.130192	0.0413888			0.517472	0.00538536		-0.517204	-0.00524157		0.0166141	3.75847e-07	0.00227786
0.813648	2.80877e-05	0.813648	7.41898e-06	0.0449635					0.122061	0.0410342			0.531865	0.00539645		-0.531614	-0.00526866		0.0178963	4.08712e-07	0.00247705
0.805519	2.78783e-05	0.805519	7.41836e-06	0.0449598					0.11394	0.0406141			0.546768	0.00540438		-0.546512	-0.00528254		0.0192229	4.34635e-07	0.00263415
0.797387	2.76731e-05	0.797387	7.41627e-06	0.0449471					0.105818	0.0400883			0.562168	0.00541543		-0.561906	-0.00531086		0.020579	4.6015e-07	0.00278879
0.789251	2.74656e-05	0.789251	7.41605e-06	0.0449458					0.0976681	0.0394649			0.578106	0.00542704		-0.577844	-0.00532366		0.0219662	4.82462e-07	0.00292401
0.781124	2.72588e-05	0.781124	7.41447e-06	0.0449362					0.0895355	0.0386894			0.593977	0.0054301		-0.593725	-0.00533418		0.0233973	5.01533e-07	0.0030396
0.772986	2.7048e-05	0.772986	7.41371e-06	0.0449316					0.0814084	0.0376397			0.610384	0.00544017		-0.610123	-0.00534893		0.0248588	5.20881e-07	0.00315686
0.764845	2.68412e-05	0.764845	7.41348e-06	0.0449302					0.0732745	0.036346			0.627252	0.00543485		-0.627004	-0.00537296		0.0263638	5.43486e-07	0.00329386
0.756685	2.66343e-05	0.756685	7.41166e-06	0.0449192					0.0651235	0.0346263			0.64463	0.00546591		-0.644383	-0.00537283		0.0278987	5.5957e-07	0.00339133
0.748552	2.64181e-05	0.748552	7.41141e-06	0.0449177					0.056967	0.0323559			0.662509	0.00547097		-0.662263	-0.00537512		0.0294937	5.72403e-07	0.00346911
0.740407	2.6215e-05	0.740407	7.41014e-06	0.04491					0.0488365	0.0294153			0.680896	0.00546729		-0.680641	-0.00541262		0.0311315	5.89764e-07	0.00357433
0.732288	2.60075e-05	0.732288	7.40919e-06	0.0449042					0.0407004	0.0256826			0.699773	0.00548005		-0.699517	-0.00541205		0.0328244	6.04085e-07	0.00366112
0.724139	2.58022e-05	0.724139	7.40717e-06	0.044892					0.032518	0.0214283			0.719138	0.00549105		-0.718895	-0.00542455		0.0345139	6.16716e-07	0.00373768
0.716035	2.56018e-05	0.716035	7.4059e-06	0.0448843					0.024417	0.0169568			0.739013	0.00550179		-0.738791	-0.00543823		0.0362542	6.26602e-07	0.00379759
0.707892	2.53846e-05	0.707892	7.40527e-06	0.0448805					0.0162992	0.0123343			0.759351	0.00549181		-0.75913	-0.00544418		0.0380915	6.38828e-07	0.00387169
0.699743	2.51831e-05	0.699743	7.40421e-06	0.044874					0.00817524	0.00758565			0.780229	0.00551145		-0.779998	-0.00544361		0.0399291	6.48566e-07	0.0039307
0.691599	2.49714e-05	0.691599	7.40287e-06	0.0448659					3.15135e-05	0.00280098			0.8016	0.00552041		-0.801373	-0.005489		0.0418193	6.58224e-07	0.00398924
0.683467	2.47653e-05	0.683467	7.40142e-06	0.0448571					-0.00812582	-0.00201322			0.823448	0.00552143		-0.823206	-0.00550038		0.0438041	6.65984e-07	0.00403627
0.675323	2.45512e-05	0.675323	7.40035e-06	0.0448506					-0.016249	-0.00681495			0.84631	0.00552778		-0.846084	-0.00549267		0.0457979	6.7408e-07	0.00408534
0.667237	2.43441e-05	0.667237	7.40072e-06	0.0448529					-0.0243784	-0.011535			0.869154	0.00554715		-0.868944	-0.00549796		0.0478345	6.8141e-07	0.00412976
0.659065	2.41405e-05	0.659065	7.39827e-06	0.044838					-0.0325165	-0.0161489			0.892978	0.00555146		-0.892767	-0.00552407		0.0499689	6.89503e-07	0.00417881
0.650944	2.39386e-05	0.650944	7.39775e-06	0.0448349					-0.040648	-0.0205756			0.91729	0.00554876		-0.917079	-0.00553821		0.0521092	6.94617e-07	0.0042098
0.64281	2.37204e-05	0.64281	7.39546e-06	0.044821					-0.0487774	-0.02471			0.942623	0.00554338		-0.942401	-0.00553213		0.0543444	7.01979e-07	0.00425442
0.634669	2.35106e-05	0.634669	7.39395e-06	0.0448119					-0.0568895	-0.0284242			0.968481	0.00556078		-0.968249	-0.00555464		0.0566292	7.09955e-07	0.00430276
0.626515	2.33025e-05	0.626515	7.39255e-06	0.0448034					-0.0650758	-0.0314382			0.994791	0.00557014		-0.994562	-0.00555489		0.0589691	7.1254e-07	0.00431842
0.61841	2.31084e-05	0.61841	7.39125e-06	0.0447955					-0.0731894	-0.0336647			1.02157	0.00556225		-1.02069	-0.00555132		0.0613555	7.19397e-07	0.00435999
0.610283	2.28938e-05	0.610283	7.38964e-06	0.0447857					-0.0813482	-0.0353441			1.04982	0.00557366		-1.04907	-0.00557053		0.0638372	7.21973e-07	0.0043756
0.602138	2.26878e-05	0.602138	7.38914e-06	0.0447827					-0.0894739	-0.0366249			1.0782	0.00557929		-1.07733	-0.00557933		0.0663715	7.26143e-07	0.00440087
0.594002	2.24732e-05	0.594002	7.38724e-06	0.0447712					-0.0976179	-0.0375979			1.10791	0.00559289		-1.10715	-0.00557842		0.0689566	7.31802e-07	0.00443517
0.585887	2.2265e-05	0.585887	7.38482e-06	0.0447565					-0.105741	-0.0383987			1.13776	0.00559118		-1.13696	-0.00560358		0.0716418	7.36077e-07	0.00446107
0.577742	2.20619e-05	0.577742	7.38327e-06	0.0447471					-0.113876	-0.039031			1.16895	0.0055874		-1.16825	-0.00560767		0.0743737	7.39681e-07	0.00448292
0.569575	2.18518e-05	0.569575	7.38305e-06	0.0447458					-0.122028	-0.0395733			1.20027	0.00561954		-1.19945	-0.00559786		0.0772095	7.43089e-07	0.00450357
0.561426	2.16358e-05	0.561426	7.38055e-06	0.0447307					-0.130156	-0.0400172			1.23306	0.00560091		-1.23226	-0.00561032		0.0800901	7.47328e-07	0.00452926
0.553324	2.14366e-05	0.553324	7.3785e-06	0.0447182					-0.138294	-0.0403883			1.26581	0.00560707		-1.26506	-0.00560849		0.0830241	7.50782e-07	0.0045502
0.545167	2.1232e-05	0.545167	7.37577e-06	0.0447017					-0.146412	-0.0407084			1.3001	0.00561862		-1.29931	-0.00563216		0.0860547	7.53367e-07	0.00456586
0.537033	2.10127e-05	0.537033	7.37344e-06	0.0446875					-0.154533	-0.0409886			1.33592	0.00561348		-1.33504	-0.00564279		0.0891854	7.57499e-07	0.00459091
0.5289	2.08036e-05	0.5289	7.37088e-06	0.044672					-0.162676	-0.0412378			1.37172	0.0056408		-1.37093	-0.00564176		0.0923633	7.59794e-07	0.00460481
0.52077	2.06006e-05	0.52077	7.36838e-06	0.0446568					-0.170816	-0.0414549			1.40891	0.00563348		-1.40812	-0.00563596		0.0956951	7.65505e-07	0.00463943
0.512631	2.03918e-05	0.512631	7.36592e-06	0.044642					-0.178941	-0.0416765			1.44622	0.00562656		-1.44542	-0.0056349		0.0990214	7.66378e-07	0.00464472
0.504431	2.01789e-05	0.504431	7.36427e-06	0.044632					-0.187087	-0.0418515			1.48635	0.00562334		-1.48559	-0.00564551		0.102492	7.70989e-07	0.00467266
0.49633	1.99696e-05	0.49633	7.36127e-06	0.0446138					-0.195249	-0.0420088			1.52665	0.00566497		-1.52584	-0.00564954		0.106075	7.7639e-07	0.0047054
0.488213	1.97589e-05	0.488213	7.35823e-06	0.0445954					-0.20338	-0.0421649									0.10979	7.77402e-07	0.00471153
0.480076	1.95434e-05	0.480076	7.35537e-06	0.044578					-0.211512	-0.0423012									0.113526	7.81648e-07	0.00473726
0.471937	1.93374e-05	0.471937	7.35248e-06	0.0445605					-0.219691	-0.0424376									0.1174	7.84062e-07	0.00475189
0.463811	1.91342e-05	0.463811	7.34866e-06	0.0445374					-0.227802	-0.0425582									0.12127	7.87914e-07	0.00477524
0.455683	1.89249e-05	0.455683	7.34462e-06	0.0445129					-0.235961	-0.0426691									0.125303	7.89863e-07	0.00478705
0.447531	1.87082e-05	0.447531	7.34154e-06	0.0444942					-0.244057	-0.0427676									0.129467	7.9293e-07	0.00480564
0.439375	1.85062e-05	0.439375	7.33883e-06	0.0444778					-0.252196	-0.0428453									0.133804	7.95769e-07	0.00482285
0.431248	1.82933e-05	0.431248	7.33524e-06	0.044456					-0.260352	-0.042941									0.138129	7.96376e-07	0.00482653
0.423116	1.80787e-05	0.423116	7.33231e-06	0.0444383					-0.268487	-0.0430323									0.142598	8.00477e-07	0.00485138
0.415003	1.78651e-05	0.415003	7.32798e-06	0.044412					-0.276607	-0.0431311									0.147217	8.0324e-07	0.00486813
0.406846	1.76525e-05	0.406846	7.32378e-06	0.0443866					-0.284747	-0.0432061									0.151991	8.04854e-07	0.00487791
0.398709	1.74484e-05	0.398709	7.31986e-06	0.0443628					-0.292882	-0.0432797									0.156769	8.08965e-07	0.00490282
0.390546	1.72444e-05	0.390546	7.31524e-06	0.0443348					-0.301017	-0.0433402									0.16183	8.10435e-07	0.00491173
0.382437	1.70324e-05	0.382437	7.30908e-06	0.0442975					-0.309137	-0.0433956									0.166901	8.12419e-07	0.00492376
0.374312	1.68205e-05	0.374312	7.30384e-06	0.0442657					-0.317296	-0.043456									0.172125	8.15028e-07	0.00493957
0.366172	1.65974e-05	0.366172	7.29753e-06	0.0442275					-0.325452	-0.0435248									0.177488	8.17658e-07	0.0049555
0.358046	1.63883e-05	0.358046	7.2923e-06	0.0441958					-0.333584	-0.0435805									0.183159	8.20644e-07	0.0049736
0.349901	1.6186e-05	0.349901	7.28613e-06	0.0441584					-0.341709	-0.0436291									0.188813	8.23339e-07	0.00498994
0.341766	1.59643e-05	0.341766	7.27902e-06	0.0441153					-0.349853	-0.0436812									0.194633	8.23192e-07	0.00498905
0.333648	1.57444e-05	0.333648	7.27153e-06	0.0440699					-0.357977	-0.0437452									0.200591	8.26603e-07	0.00500972
0.325513	1.55382e-05	0.325513	7.26376e-06	0.0440228					-0.366106	-0.0437962									0.206703	8.29714e-07	0.00502858
0.317354	1.53173e-05	0.317354	7.25472e-06	0.043968					-0.374258	-0.0438504									0.212965	8.31946e-07	0.0050421
0.30921	1.51086e-05	0.30921	7.24776e-06	0.0439258					-0.382385	-0.0438996									0.219522	8.34286e-07	0.00505628
0.301089	1.48873e-05	0.301089	7.24125e-06	0.0438864					-0.390517	-0.0439392									0.226077	8.3349e-07	0.00505146
0.292944	1.46654e-05	0.292944	7.23351e-06	0.0438395					-0.398647	-0.0439705									0.232945	8.36293e-07	0.00506844
0.284797	1.44545e-05	0.284797	7.22213e-06	0.0437705					-0.406775	-0.0440009									0.239945	8.3987e-07	0.00509013
0.276667	1.42417e-05	0.276667	7.21315e-06	0.0437161					-0.41491	-0.0440468									0.247099	8.41568e-07	0.00510042
0.268544	1.40238e-05	0.268544	7.20376e-06	0.0436592					-0.423051	-0.0440988									0.254414	8.422e-07	0.00510424
0.260402	1.3814e-05	0.260402	7.19456e-06	0.0436034					-0.431173	-0.0441289									0.262006	8.43002e-07	0.00510911
0.252211	1.36018e-05	0.252211	7.18581e-06	0.0435504					-0.439348	-0.0441644									0.269755	8.46526e-07	0.00513046
0.244101	1.3398e-05	0.244101	7.17232e-06	0.0434686					-0.447487	-0.0442148									0.277802	8.47059e-07	0.00513369
0.235959	1.31539e-05	0.235959	7.16035e-06	0.0433961					-0.455623	-0.0442401									0.285846	8.49808e-07	0.00515036
0.227838	1.29348e-05	0.227838	7.14927e-06	0.0433289					-0.463749	-0.0442644									0.294349	8.52039e-07	0.00516388
0.219694	1.27251e-05	0.219694	7.13492e-06	0.043242					-0.471892	-0.0442805									0.302995	8.50624e-07	0.0051553
0.211564	1.25058e-05	0.211564	7.11946e-06	0.0431483					-0.480029	-0.0443101									0.311761	8.5885e-07	0.00520516
0.203441	1.2306e-05	0.203441	7.10219e-06	0.0430436					-0.488157	-0.044334									0.321228	8.60187e-07	0.00521326
0.195322	1.20546e-05	0.195322	7.0863e-06	0.0429473					-0.496286	-0.0443614									0.330174	8.59154e-07	0.005207
0.187137	1.18238e-05	0.187137	7.06432e-06	0.0428141					-0.504425	-0.0443818									0.339586	8.65038e-07	0.00524266
0.179005	1.16137e-05	0.179005	7.03956e-06	0.0426641					-0.512579	-0.0444152									0.349533	8.65636e-07	0.00524628
0.170878	1.13791e-05	0.170878	7.016e-06	0.0425212					-0.520717	-0.0444379									0.359976	8.66359e-07	0.00525066
0.162736	1.11403e-05	0.162736	6.98644e-06	0.0423421					-0.528837	-0.0444522									0.3699	8.68429e-07	0.00526321
0.154597	1.09003e-05	0.154597	6.95573e-06	0.042156					-0.536973	-0.0444733									0.380828	8.71098e-07	0.00527938
0.146462	1.06862e-05	0.146462	6.91849e-06	0.0419303					-0.545098	-0.0445017									0.391754	8.74283e-07	0.00529869
0.138332	1.04501e-05	0.138332	6.87637e-06	0.041675					-0.553243	-0.0445115									0.402681	8.73755e-07	0.00529549
0.130192	1.01752e-05	0.130192	6.82916e-06	0.0413888					-0.561364	-0.0445246									0.4141	8.75698e-07	0.00530726
0.122061	9.93566e-06	0.122061	6.77064e-06	0.0410342					-0.569508	-0.044537									0.426042	8.78327e-07	0.0053232
0.11394	9.66771e-06	0.11394	6.70132e-06	0.0406141					-0.577677	-0.044562									0.437942	8.78377e-07	0.0053235
0.105818	9.40811e-06	0.105818	6.61456e-06	0.0400883					-0.585812	-0.0445741									0.450412	8.81553e-07	0.00534275
0.0976681	9.15297e-06	0.0976681	6.5117e-06	0.0394649					-0.593953	-0.0445939									0.463306	8.82169e-07	0.00534648
0.0895355	8.85471e-06	0.0895355	6.38375e-06	0.0386894					-0.602073	-0.0446104									0.476226	8.8454e-07	0.00536085
0.0814084	8.54462e-06	0.0814084	6.21055e-06	0.0376397					-0.610208	-0.0446265									0.489627	8.83583e-07	0.00535505
0.0732745	8.20817e-06	0.0732745	5.99709e-06	0.036346					-0.618331	-0.0446403									0.503526	8.86567e-07	0.00537313
0.0651235	7.84702e-06	0.0651235	5.71334e-06	0.0346263					-0.626468	-0.0446544									0.517472	8.88584e-07	0.00538536
0.056967	7.41329e-06	0.056967	5.33873e-06	0.0323559					-0.634612	-0.044666									0.531865	8.90414e-07	0.00539645
0.0488365	6.94907e-06	0.0488365	4.85352e-06	0.0294153					-0.642741	-0.0446876									0.546768	8.91723e-07	0.00540438
0.0407004	6.43785e-06	0.0407004	4.23762e-06	0.0256826					-0.650879	-0.0446951									0.562168	8.93546e-07	0.00541543
0.032518	5.73107e-06	0.032518	3.53567e-06	0.0214283					-0.659006	-0.0447027									0.578106	8.95461e-07	0.00542704
0.024417	4.94142e-06	0.024417	2.79787e-06	0.0169568					-0.667133	-0.0447128									0.593977	8.95967e-07	0.0054301
0.0162992	3.9183e-06	0.0162992	2.03516e-06	0.0123343					-0.675274	-0.0447285									0.610384	8.97627e-07	0.00544017
0.00817524	2.59443e-06	0.00817524	1.25163e-06	0.00758565					-0.683394	-0.0447367									0.627252	8.96749e-07	0.00543485
3.15135e-05	9.59545e-07	3.15135e-05	4.62161e-07	0.00280098					-0.691545	-0.0447482									0.64463	9.01874e-07	0.00546591
-0.00812582	-9.8405e-07	-0.00812582	-3.32182e-07	-0.00201322					-0.699687	-0.0447674									0.662509	9.02709e-07	0.00547097
-0.016249	-2.72472e-06	-0.016249	-1.12447e-06	-0.00681495					-0.707855	-0.0447729									0.680896	9.02102e-07	0.00546729
-0.0243784	-4.05383e-06	-0.0243784	-1.90327e-06	-0.011535					-0.715963	-0.0447779									0.699773	9.04208e-07	0.00548005
-0.0325165	-5.04388e-06	-0.0325165	-2.66456e-06	-0.0161489					-0.72409	-0.0447845									0.719138	9.06023e-07	0.00549105
-0.040648	-5.83716e-06	-0.040648	-3.39497e-06	-0.0205756					-0.73223	-0.0447866									0.739013	9.07794e-07	0.00550179
-0.0487774	-6.45023e-06	-0.0487774	-4.07714e-06	-0.02471					-0.740364	-0.0447992									0.759351	9.06149e-07	0.00549181
-0.0568895	-6.99086e-06	-0.0568895	-4.68998e-06	-0.0284242					-0.748494	-0.0448077									0.780229	9.09388e-07	0.00551145
-0.0650758	-7.44647e-06	-0.0650758	-5.18731e-06	-0.0314382					-0.756629	-0.0448197									0.8016	9.10868e-07	0.00552041
-0.0731894	-7.86353e-06	-0.0731894	-5.55467e-06	-0.0336647					-0.764792	-0.0448214									0.823448	9.11035e-07	0.00552143
-0.0813482	-8.22721e-06	-0.0813482	-5.83177e-06	-0.0353441					-0.772919	-0.0448362									0.84631	9.12082e-07	0.00552778
-0.0894739	-8.54544e-06	-0.0894739	-6.0431e-06	-0.0366249					-0.781051	-0.0448366									0.869154	9.1528e-07	0.00554715
-0.0976179	-8.85196e-06	-0.0976179	-6.20366e-06	-0.0375979					-0.789184	-0.0448426									0.892978	9.15991e-07	0.00555146
-0.105741	-9.15648e-06	-0.105741	-6.33578e-06	-0.0383987					-0.797318	-0.0448546									0.91729	9.15544e-07	0.00554876
-0.113876	-9.44427e-06	-0.113876	-6.44012e-06	-0.039031					-0.80545	-0.0448618									0.942623	9.14657e-07	0.00554338
-0.122028	-9.70052e-06	-0.122028	-6.52959e-06	-0.0395733					-0.813573	-0.0448685									0.968481	9.17528e-07	0.00556078
-0.130156	-9.98243e-06	-0.130156	-6.60283e-06	-0.0400172					-0.821709	-0.0448841									0.994791	9.19072e-07	0.00557014
-0.138294	-1.02417e-05	-0.138294	-6.66406e-06	-0.0403883					-0.829877	-0.0448956									1.02157	9.1777e-07	0.00556225
-0.146412	-1.04704e-05	-0.146412	-6.71689e-06	-0.0407084					-0.838011	-0.0449029									1.04982	9.19653e-07	0.00557366
-0.154533	-1.07283e-05	-0.154533	-6.76311e-06	-0.0409886					-0.846157	-0.0449091									1.0782	9.20582e-07	0.00557929
-0.162676	-1.09581e-05	-0.162676	-6.80424e-06	-0.0412378					-0.854267	-0.0449131									1.10791	9.22827e-07	0.00559289
-0.170816	-1.12109e-05	-0.170816	-6.84005e-06	-0.0414549					-0.862416	-0.0449152									1.13776	9.22544e-07	0.00559118
-0.178941	-1.14519e-05	-0.178941	-6.87662e-06	-0.0416765					-0.870545	-0.0449245									1.16895	9.21921e-07	0.0055874
-0.187087	-1.16867e-05	-0.187087	-6.90549e-06	-0.0418515					-0.87868	-0.0449343									1.20027	9.27224e-07	0.00561954
-0.195249	-1.19102e-05	-0.195249	-6.93144e-06	-0.0420088					-0.886816	-0.0449447									1.23306	9.2415e-07	0.00560091
-0.20338	-1.21245e-05	-0.20338	-6.9572e-06	-0.0421649					-0.894949	-0.044958									1.26581	9.25166e-07	0.00560707
-0.211512	-1.23531e-05	-0.211512	-6.9797e-06	-0.0423012					-0.90305	-0.0449605									1.3001	9.27071e-07	0.00561862
-0.219691	-1.25874e-05	-0.219691	-7.0022e-06	-0.0424376					-0.911192	-0.0449678									1.33592	9.26224e-07	0.00561348
-0.227802	-1.28316e-05	-0.227802	-7.0221e-06	-0.0425582					-0.919323	-0.0449759									1.37172	9.30732e-07	0.0056408
-0.235961	-1.30414e-05	-0.235961	-7.0404e-06	-0.0426691					-0.927452	-0.0449792									1.40891	9.29524e-07	0.00563348
-0.244057	-1.3269e-05	-0.244057	-7.05665e-06	-0.0427676					-0.935585	-0.0449765									1.44622	9.28381e-07	0.00562656
-0.252196	-1.34856e-05	-0.252196	-7.06947e-06	-0.0428453					-0.943708	-0.0449807									1.48635	9.2785e-07	0.00562334
-0.260352	-1.37103e-05	-0.260352	-7.08526e-06	-0.042941					-0.951866	-0.0449877									1.52665	9.34719e-07	0.00566497
-0.268487	-1.39279e-05	-0.268487	-7.10032e-06	-0.0430323					-0.960026	-0.0449963
-0.276607	-1.41477e-05	-0.276607	-7.11663e-06	-0.0431311					-0.968152	-0.0449908									5.66063e-07	9.23836e-07	0.00559901
-0.284747	-1.43695e-05	-0.284747	-7.129e-06	-0.0432061					-0.976273	-0.044992									-0.000847811	8.72e-07	0.00528485
-0.292882	-1.45905e-05	-0.292882	-7.14115e-06	-0.0432797					-0.984416	-0.0449899									-0.00171759	8.16834e-07	0.00495051
-0.301017	-1.47866e-05	-0.301017	-7.15113e-06	-0.0433402					-0.992544	-0.044991									-0.00261085	7.54027e-07	0.00456987
-0.309137	-1.50105e-05	-0.309137	-7.16027e-06	-0.0433956					-1.00067	-0.044979									-0.00352854	6.92346e-07	0.00419604
-0.317296	-1.52281e-05	-0.317296	-7.17023e-06	-0.043456					-1.00881	-0.0449781									-0.00446774	6.23368e-07	0.00377799
-0.325452	-1.54594e-05	-0.325452	-7.18159e-06	-0.0435248					-1.01688	-0.0448552									-0.0054322	5.53174e-07	0.00335257
-0.333584	-1.56822e-05	-0.333584	-7.19078e-06	-0.0435805															-0.00642581	4.82104e-07	0.00292184
-0.341709	-1.58897e-05	-0.341709	-7.19879e-06	-0.0436291					-1.01687	-0.0448616									-0.00744435	4.10825e-07	0.00248985
-0.349853	-1.6096e-05	-0.349853	-7.2074e-06	-0.0436812					-1.00896	-0.0447604									-0.0084883	3.43396e-07	0.00208119
-0.357977	-1.62964e-05	-0.357977	-7.21795e-06	-0.0437452					-1.00074	-0.0448161									-0.00955652	2.76439e-07	0.00167539
-0.366106	-1.65175e-05	-0.366106	-7.22637e-06	-0.0437962					-0.992552	-0.0448567									-0.0106584	2.17424e-07	0.00131772
-0.374258	-1.67499e-05	-0.374258	-7.23531e-06	-0.0438504					-0.984379	-0.0448873									-0.011791	1.58428e-07	0.000960171
-0.382385	-1.69572e-05	-0.382385	-7.24343e-06	-0.0438996					-0.97622	-0.0449097									-0.0129385	1.07243e-07	0.000649959
-0.390517	-1.71609e-05	-0.390517	-7.24997e-06	-0.0439392					-0.968041	-0.0449247									-0.0141314	5.29451e-08	0.000320879
-0.398647	-1.73912e-05	-0.398647	-7.25512e-06	-0.0439705					-0.959931	-0.0449224									-0.0153551	2.96748e-09	1.79847e-05
-0.406775	-1.76087e-05	-0.406775	-7.26014e-06	-0.0440009					-0.951713	-0.0449581									-0.0166073	-4.22158e-08	-0.000255854
-0.41491	-1.78135e-05	-0.41491	-7.26772e-06	-0.0440468					-0.943607	-0.0449787									-0.0178895	-8.69764e-08	-0.00052713
-0.423051	-1.80227e-05	-0.423051	-7.2763e-06	-0.0440988					-0.935473	-0.0449905									-0.0192161	-1.28986e-07	-0.000781736
-0.431173	-1.82392e-05	-0.431173	-7.28127e-06	-0.0441289					-0.927336	-0.0449974									-0.0205722	-1.64685e-07	-0.000998094
-0.439348	-1.84563e-05	-0.439348	-7.28713e-06	-0.0441644					-0.919189	-0.0450042									-0.0219591	-1.98603e-07	-0.00120366
-0.447487	-1.86585e-05	-0.447487	-7.29544e-06	-0.0442148					-0.91108	-0.0450108									-0.0233909	-2.29114e-07	-0.00138857
-0.455623	-1.88635e-05	-0.455623	-7.29961e-06	-0.0442401					-0.902925	-0.045012									-0.0248524	-2.61313e-07	-0.00158372
-0.463749	-1.90771e-05	-0.463749	-7.30361e-06	-0.0442644					-0.894807	-0.0450132									-0.0263572	-2.86869e-07	-0.0017386
-0.471892	-1.92977e-05	-0.471892	-7.30628e-06	-0.0442805					-0.886668	-0.0450154									-0.0278929	-3.11007e-07	-0.00188489
-0.480029	-1.95048e-05	-0.480029	-7.31117e-06	-0.0443101					-0.878504	-0.045013									-0.0294875	-3.36141e-07	-0.00203722
-0.488157	-1.97223e-05	-0.488157	-7.31511e-06	-0.044334					-0.870391	-0.045012									-0.0311043	-3.57491e-07	-0.00216662
-0.496286	-1.99425e-05	-0.496286	-7.31963e-06	-0.0443614					-0.862247	-0.0450111									-0.032797	-3.75406e-07	-0.00227519
-0.504425	-2.01371e-05	-0.504425	-7.323e-06	-0.0443818					-0.854106	-0.0450127									-0.0344864	-3.94722e-07	-0.00239226
-0.512579	-2.03516e-05	-0.512579	-7.3285e-06	-0.0444152					-0.845982	-0.0450041									-0.0362253	-4.11173e-07	-0.00249196
-0.520717	-2.05472e-05	-0.520717	-7.33224e-06	-0.0444379					-0.83785	-0.0449986									-0.0380672	-4.28288e-07	-0.00259568
-0.528837	-2.07645e-05	-0.528837	-7.33462e-06	-0.0444522					-0.8297	-0.044999									-0.0399022	-4.43939e-07	-0.00269054
-0.536973	-2.09725e-05	-0.536973	-7.3381e-06	-0.0444733					-0.821539	-0.0449949									-0.0417918	-4.58429e-07	-0.00277836
-0.545098	-2.11975e-05	-0.545098	-7.34278e-06	-0.0445017					-0.813401	-0.0449953									-0.0437777	-4.69899e-07	-0.00284787
-0.553243	-2.13997e-05	-0.553243	-7.34439e-06	-0.0445115					-0.805281	-0.0449876									-0.0457702	-4.82847e-07	-0.00292635
-0.561364	-2.16175e-05	-0.561364	-7.34655e-06	-0.0445246					-0.797149	-0.0449835									-0.0478066	-4.96671e-07	-0.00301013
-0.569508	-2.18151e-05	-0.569508	-7.34859e-06	-0.044537					-0.789013	-0.0449761									-0.0499443	-5.06977e-07	-0.00307259
-0.577677	-2.202e-05	-0.577677	-7.35272e-06	-0.044562					-0.780879	-0.0449721									-0.0520845	-5.17505e-07	-0.0031364
-0.585812	-2.22297e-05	-0.585812	-7.35472e-06	-0.0445741					-0.772745	-0.0449689									-0.0543195	-5.27693e-07	-0.00319814
-0.593953	-2.24525e-05	-0.593953	-7.35799e-06	-0.0445939					-0.764598	-0.0449615									-0.0566039	-5.36051e-07	-0.0032488
-0.602073	-2.26612e-05	-0.602073	-7.36071e-06	-0.0446104					-0.756443	-0.044961									-0.0589435	-5.4505e-07	-0.00330334
-0.610208	-2.28589e-05	-0.610208	-7.36337e-06	-0.0446265					-0.748283	-0.0449517									-0.0613294	-5.55768e-07	-0.00336829
-0.618331	-2.30711e-05	-0.618331	-7.36565e-06	-0.0446403					-0.740183	-0.0449451									-0.0638148	-5.64998e-07	-0.00342423
-0.626468	-2.32835e-05	-0.626468	-7.36797e-06	-0.0446544					-0.732037	-0.044941									-0.0663478	-5.73461e-07	-0.00347552
-0.634612	-2.3484e-05	-0.634612	-7.36989e-06	-0.044666					-0.723893	-0.0449346									-0.0689329	-5.77821e-07	-0.00350195
-0.642741	-2.369e-05	-0.642741	-7.37346e-06	-0.0446876					-0.715763	-0.0449322									-0.0716162	-5.86344e-07	-0.00355361
-0.650879	-2.3913e-05	-0.650879	-7.37468e-06	-0.0446951					-0.707638	-0.0449234									-0.0743504	-5.96268e-07	-0.00361375
-0.659006	-2.41172e-05	-0.659006	-7.37594e-06	-0.0447027					-0.699492	-0.0449187									-0.0771861	-6.02593e-07	-0.00365208
-0.667133	-2.4335e-05	-0.667133	-7.37761e-06	-0.0447128					-0.691339	-0.0449105									-0.0800688	-6.08829e-07	-0.00368988
-0.675274	-2.45416e-05	-0.675274	-7.3802e-06	-0.0447285					-0.683212	-0.0449058									-0.0830038	-6.15177e-07	-0.00372835
-0.683394	-2.47388e-05	-0.683394	-7.38154e-06	-0.0447367					-0.675075	-0.0448993									-0.0860336	-6.22573e-07	-0.00377317
-0.691545	-2.4951e-05	-0.691545	-7.38345e-06	-0.0447482					-0.666935	-0.0448891									-0.0891651	-6.28667e-07	-0.0038101
-0.699687	-2.51543e-05	-0.699687	-7.38662e-06	-0.0447674					-0.65881	-0.0448863									-0.0923407	-6.3164e-07	-0.00382812
-0.707855	-2.53689e-05	-0.707855	-7.38752e-06	-0.0447729					-0.650679	-0.0448773									-0.0956741	-6.39207e-07	-0.00387398
-0.715963	-2.55699e-05	-0.715963	-7.38834e-06	-0.0447779					-0.642553	-0.0448668									-0.0990034	-6.45666e-07	-0.00391313
-0.72409	-2.57839e-05	-0.72409	-7.38944e-06	-0.0447845					-0.634411	-0.0448583									-0.102415	-6.5529e-07	-0.00397146
-0.73223	-2.59928e-05	-0.73223	-7.38978e-06	-0.0447866					-0.626273	-0.0448547									-0.105995	-6.58865e-07	-0.00399312
-0.740364	-2.61997e-05	-0.740364	-7.39187e-06	-0.0447992					-0.618141	-0.0448459									-0.109723	-6.64777e-07	-0.00402896
-0.748494	-2.64082e-05	-0.748494	-7.39326e-06	-0.0448077					-0.610015	-0.0448374									-0.113445	-6.69834e-07	-0.0040596
-0.756629	-2.66141e-05	-0.756629	-7.39524e-06	-0.0448197					-0.601871	-0.0448278									-0.11732	-6.75607e-07	-0.00409459
-0.764792	-2.68131e-05	-0.764792	-7.39552e-06	-0.0448214					-0.593708	-0.0448183									-0.121192	-6.79833e-07	-0.0041202
-0.772919	-2.70288e-05	-0.772919	-7.39797e-06	-0.0448362					-0.585605	-0.0448113									-0.125216	-6.85941e-07	-0.00415722
-0.781051	-2.72382e-05	-0.781051	-7.39803e-06	-0.0448366					-0.577467	-0.0448019									-0.129396	-6.89946e-07	-0.00418149
-0.789184	-2.74497e-05	-0.789184	-7.39903e-06	-0.0448426					-0.569295	-0.044786									-0.133725	-6.96643e-07	-0.00422208
-0.797318	-2.76588e-05	-0.797318	-7.401e-06	-0.0448546					-0.561165	-0.0447819									-0.138049	-7.00379e-07	-0.00424472
-0.80545	-2.78656e-05	-0.80545	-7.4022e-06	-0.0448618					-0.553032	-0.044769									-0.14252	-7.05466e-07	-0.00427555
-0.813573	-2.80657e-05	-0.813573	-7.4033e-06	-0.0448685					-0.544893	-0.0447566									-0.147144	-7.10303e-07	-0.00430487
-0.821709	-2.82811e-05	-0.821709	-7.40588e-06	-0.0448841					-0.536758	-0.0447467									-0.15191	-7.16262e-07	-0.00434099
-0.829877	-2.84776e-05	-0.829877	-7.40777e-06	-0.0448956					-0.528626	-0.0447312									-0.156689	-7.20434e-07	-0.00436627
-0.838011	-2.86889e-05	-0.838011	-7.40898e-06	-0.0449029					-0.5205	-0.0447173									-0.161756	-7.24188e-07	-0.00438902
-0.846157	-2.89059e-05	-0.846157	-7.41e-06	-0.0449091					-0.51236	-0.0447069									-0.166829	-7.29791e-07	-0.00442298
-0.854267	-2.91124e-05	-0.854267	-7.41066e-06	-0.0449131					-0.504193	-0.0446909									-0.172048	-7.32905e-07	-0.00444185
-0.862416	-2.93223e-05	-0.862416	-7.411e-06	-0.0449152					-0.496042	-0.0446743									-0.177415	-7.38618e-07	-0.00447648
-0.870545	-2.95301e-05	-0.870545	-7.41253e-06	-0.0449245					-0.487939	-0.0446585									-0.183082	-7.43623e-07	-0.00450681
-0.87868	-2.97387e-05	-0.87868	-7.41415e-06	-0.0449343					-0.479777	-0.04464									-0.188743	-7.4564e-07	-0.00451903
-0.886816	-2.99415e-05	-0.886816	-7.41587e-06	-0.0449447					-0.471654	-0.0446159									-0.194557	-7.54149e-07	-0.0045706
-0.894949	-3.01485e-05	-0.894949	-7.41806e-06	-0.044958					-0.463529	-0.0446023									-0.200513	-7.56111e-07	-0.00458249
-0.90305	-3.03539e-05	-0.90305	-7.41848e-06	-0.0449605					-0.455403	-0.0445812									-0.206626	-7.60016e-07	-0.00460616
-0.911192	-3.05615e-05	-0.911192	-7.41969e-06	-0.0449678					-0.447255	-0.044556									-0.212898	-7.64894e-07	-0.00463572
-0.919323	-3.0767e-05	-0.919323	-7.42102e-06	-0.0449759					-0.4391	-0.044535									-0.219455	-7.69865e-07	-0.00466585
-0.927452	-3.09878e-05	-0.927452	-7.42156e-06	-0.0449792					-0.430968	-0.0445041									-0.226009	-7.73701e-07	-0.0046891
-0.935585	-3.11899e-05	-0.935585	-7.42112e-06	-0.0449765					-0.422831	-0.0444814									-0.232876	-7.7903e-07	-0.00472139
-0.943708	-3.13972e-05	-0.943708	-7.4218e-06	-0.0449807					-0.414682	-0.0444594									-0.239881	-7.79411e-07	-0.0047237
-0.951866	-3.15994e-05	-0.951866	-7.42297e-06	-0.0449877					-0.406551	-0.0444262									-0.247033	-7.8509e-07	-0.00475812
-0.960026	-3.18104e-05	-0.960026	-7.42439e-06	-0.0449963					-0.398422	-0.0443968									-0.254342	-7.87882e-07	-0.00477505
-0.968152	-3.20223e-05	-0.968152	-7.42347e-06	-0.0449908					-0.390293	-0.0443724									-0.261946	-7.92617e-07	-0.00480374
-0.976273	-3.22255e-05	-0.976273	-7.42368e-06	-0.044992					-0.38216	-0.0443428									-0.269688	-7.95013e-07	-0.00481827
-0.984416	-3.2426e-05	-0.984416	-7.42332e-06	-0.0449899					-0.374015	-0.0443146									-0.277735	-7.9844e-07	-0.00483904
-0.992544	-3.26348e-05	-0.992544	-7.42352e-06	-0.044991					-0.365886	-0.0442882									-0.285786	-8.01541e-07	-0.00485783
-1.00067	-3.28464e-05	-1.00067	-7.42153e-06	-0.044979					-0.357752	-0.0442598									-0.294283	-8.08164e-07	-0.00489796
-1.00881	-3.306e-05	-1.00881	-7.42139e-06	-0.0449781					-0.349619	-0.0442192									-0.302928	-8.08484e-07	-0.00489991
-1.01688	-3.3231e-05	-1.01688	-7.40111e-06	-0.0448552					-0.341466	-0.0441841									-0.311476	-8.14265e-07	-0.00493494
									-0.333364	-0.0441456									-0.320949	-8.19861e-07	-0.00496886
-1.01687	-3.32319e-05	-1.01687	-7.40216e-06	-0.0448616					-0.325216	-0.0440951									-0.329902	-8.24207e-07	-0.0049952
-1.00896	-3.29928e-05	-1.00896	-7.38546e-06	-0.0447604					-0.317057	-0.0440421									-0.339327	-8.25596e-07	-0.00500362
-1.00074	-3.28113e-05	-1.00074	-7.39465e-06	-0.0448161					-0.308912	-0.0439973									-0.349266	-8.28534e-07	-0.00502142
-0.992552	-3.26157e-05	-0.992552	-7.40135e-06	-0.0448567					-0.300787	-0.0439533									-0.359712	-8.32177e-07	-0.0050435
-0.984379	-3.24169e-05	-0.984379	-7.4064e-06	-0.0448873					-0.292661	-0.0439117									-0.369638	-8.33917e-07	-0.00505404
-0.97622	-3.22138e-05	-0.97622	-7.4101e-06	-0.0449097					-0.284537	-0.0438463									-0.38056	-8.36897e-07	-0.00507211
-0.968041	-3.20089e-05	-0.968041	-7.41256e-06	-0.0449247					-0.276383	-0.0437877									-0.391487	-8.41581e-07	-0.00510049
-0.959931	-3.18074e-05	-0.959931	-7.41219e-06	-0.0449224					-0.268253	-0.0437368									-0.40241	-8.41765e-07	-0.00510161
-0.951713	-3.15988e-05	-0.951713	-7.41808e-06	-0.0449581					-0.260122	-0.0436741									-0.413836	-8.44387e-07	-0.0051175
-0.943607	-3.13937e-05	-0.943607	-7.42147e-06	-0.0449787					-0.251957	-0.0435945									-0.425768	-8.47067e-07	-0.00513374
-0.935473	-3.11909e-05	-0.935473	-7.42343e-06	-0.0449905					-0.243816	-0.0435329									-0.437665	-8.5067e-07	-0.00515558
-0.927336	-3.09815e-05	-0.927336	-7.42457e-06	-0.0449974					-0.235687	-0.0434523									-0.450132	-8.54141e-07	-0.00517662
-0.919189	-3.07746e-05	-0.919189	-7.42569e-06	-0.0450042					-0.227555	-0.0433477									-0.463033	-8.57122e-07	-0.00519468
-0.91108	-3.05689e-05	-0.91108	-7.42677e-06	-0.0450108					-0.219413	-0.0432601									-0.475957	-8.59614e-07	-0.00520978
-0.902925	-3.03652e-05	-0.902925	-7.42698e-06	-0.045012					-0.211275	-0.0432022									-0.489372	-8.59801e-07	-0.00521092
-0.894807	-3.01586e-05	-0.894807	-7.42716e-06	-0.0450132					-0.203152	-0.0430946									-0.503274	-8.63197e-07	-0.0052315
-0.886668	-2.99489e-05	-0.886668	-7.42754e-06	-0.0450154					-0.195009	-0.0429848									-0.517204	-8.64858e-07	-0.00524157
-0.878504	-2.97404e-05	-0.878504	-7.42715e-06	-0.045013					-0.186842	-0.0428517									-0.531614	-8.69329e-07	-0.00526866
-0.870391	-2.9537e-05	-0.870391	-7.42697e-06	-0.045012					-0.178702	-0.0427208									-0.546512	-8.71618e-07	-0.00528254
-0.862247	-2.93321e-05	-0.862247	-7.42682e-06	-0.0450111					-0.170592	-0.0425796									-0.561906	-8.76291e-07	-0.00531086
-0.854106	-2.91234e-05	-0.854106	-7.4271e-06	-0.0450127					-0.162452	-0.0424165									-0.577844	-8.78404e-07	-0.00532366
-0.845982	-2.8916e-05	-0.845982	-7.42567e-06	-0.0450041					-0.15431	-0.0422102									-0.593725	-8.8014e-07	-0.00533418
-0.83785	-2.87097e-05	-0.83785	-7.42476e-06	-0.0449986					-0.146178	-0.0419954									-0.610123	-8.82573e-07	-0.00534893
-0.8297	-2.85013e-05	-0.8297	-7.42484e-06	-0.044999					-0.138044	-0.0417228									-0.627004	-8.86538e-07	-0.00537296
-0.821539	-2.82929e-05	-0.821539	-7.42415e-06	-0.0449949					-0.12991	-0.0414162									-0.644383	-8.86517e-07	-0.00537283
-0.813401	-2.80853e-05	-0.813401	-7.42422e-06	-0.0449953					-0.121738	-0.0410848									-0.662263	-8.86894e-07	-0.00537512
-0.805281	-2.78818e-05	-0.805281	-7.42296e-06	-0.0449876					-0.113631	-0.0406863									-0.680641	-8.93082e-07	-0.00541262
-0.797149	-2.76653e-05	-0.797149	-7.42228e-06	-0.0449835					-0.105509	-0.0401482									-0.699517	-8.92988e-07	-0.00541205
-0.789013	-2.7459e-05	-0.789013	-7.42105e-06	-0.0449761					-0.0973768	-0.0395177									-0.718895	-8.95049e-07	-0.00542455
-0.780879	-2.72592e-05	-0.780879	-7.42039e-06	-0.0449721					-0.0892457	-0.0387221									-0.738791	-8.97308e-07	-0.00543823
-0.772745	-2.70462e-05	-0.772745	-7.41986e-06	-0.0449689					-0.0811218	-0.0376886									-0.75913	-8.98289e-07	-0.00544418
-0.764598	-2.68448e-05	-0.764598	-7.41864e-06	-0.0449615					-0.0729949	-0.0363651									-0.779998	-8.98195e-07	-0.00544361
-0.756443	-2.66318e-05	-0.756443	-7.41855e-06	-0.044961					-0.0648356	-0.0346328									-0.801373	-9.05685e-07	-0.005489
-0.748283	-2.64259e-05	-0.748283	-7.41702e-06	-0.0449517					-0.0566573	-0.0323367									-0.823206	-9.07562e-07	-0.00550038
-0.740183	-2.62146e-05	-0.740183	-7.41594e-06	-0.0449451					-0.0485271	-0.0293361									-0.846084	-9.06291e-07	-0.00549267
-0.732037	-2.60105e-05	-0.732037	-7.41526e-06	-0.044941					-0.0404139	-0.0256072									-0.868944	-9.07164e-07	-0.00549796
-0.723893	-2.58057e-05	-0.723893	-7.4142e-06	-0.0449346					-0.0322993	-0.0213924									-0.892767	-9.11471e-07	-0.00552407
-0.715763	-2.55932e-05	-0.715763	-7.41382e-06	-0.0449322					-0.024148	-0.01691									-0.917079	-9.13805e-07	-0.00553821
-0.707638	-2.53916e-05	-0.707638	-7.41236e-06	-0.0449234					-0.0160159	-0.0122629									-0.942401	-9.12802e-07	-0.00553213
-0.699492	-2.51826e-05	-0.699492	-7.41159e-06	-0.0449187					-0.00785223	-0.00747276									-0.968249	-9.16514e-07	-0.00555464
-0.691339	-2.49687e-05	-0.691339	-7.41023e-06	-0.0449105					0.000265066	-0.0026708									-0.994562	-9.16556e-07	-0.00555489
-0.683212	-2.47583e-05	-0.683212	-7.40945e-06	-0.0449058					0.00841458	0.00215685									-1.02069	-9.15967e-07	-0.00555132
-0.675075	-2.45562e-05	-0.675075	-7.40838e-06	-0.0448993					0.0165314	0.0069575									-1.04907	-9.19136e-07	-0.00557053
-0.666935	-2.43493e-05	-0.666935	-7.4067e-06	-0.0448891					0.0246596	0.0116753									-1.07733	-9.2059e-07	-0.00557933
-0.65881	-2.41414e-05	-0.65881	-7.40624e-06	-0.0448863					0.032809	0.016282									-1.10715	-9.20439e-07	-0.00557842
-0.650679	-2.39341e-05	-0.650679	-7.40475e-06	-0.0448773					0.0409351	0.0207032									-1.13696	-9.24589e-07	-0.00560358
-0.642553	-2.37262e-05	-0.642553	-7.40302e-06	-0.0448668					0.0490663	0.0248645									-1.16825	-9.25265e-07	-0.00560767
-0.634411	-2.3517e-05	-0.634411	-7.40162e-06	-0.0448583					0.0571982	0.0285392									-1.19945	-9.23646e-07	-0.00559786
-0.626273	-2.33078e-05	-0.626273	-7.40103e-06	-0.0448547					0.0653687	0.0315263									-1.23226	-9.25702e-07	-0.00561032
-0.618141	-2.31e-05	-0.618141	-7.39958e-06	-0.0448459					0.0735156	0.0337617									-1.26506	-9.254e-07	-0.00560849
-0.610015	-2.28956e-05	-0.610015	-7.39817e-06	-0.0448374					0.0816371	0.0354314									-1.29931	-9.29307e-07	-0.00563216
-0.601871	-2.26861e-05	-0.601871	-7.39658e-06	-0.0448278					0.0897779	0.036721									-1.33504	-9.31061e-07	-0.00564279
-0.593708	-2.24772e-05	-0.593708	-7.39501e-06	-0.0448183					0.0979152	0.0377123									-1.37093	-9.30891e-07	-0.00564176
-0.585605	-2.22687e-05	-0.585605	-7.39386e-06	-0.0448113					0.10604	0.0384823									-1.40812	-9.29933e-07	-0.00563596
-0.577467	-2.20612e-05	-0.577467	-7.3923e-06	-0.0448019					0.114168	0.0391177									-1.44542	-9.29759e-07	-0.0056349
-0.569295	-2.18501e-05	-0.569295	-7.38968e-06	-0.044786					0.12231	0.0396394									-1.48559	-9.31508e-07	-0.00564551
-0.561165	-2.16434e-05	-0.561165	-7.389e-06	-0.0447819					0.130467	0.040089									-1.52584	-9.32174e-07	-0.00564954
-0.553032	-2.1434e-05	-0.553032	-7.38688e-06	-0.044769					0.138574	0.0404665
-0.544893	-2.12259e-05	-0.544893	-7.38483e-06	-0.0447566					0.146721	0.0408042									MicroMag 2900/3900 Data File ends
-0.536758	-2.10218e-05	-0.536758	-7.38319e-06	-0.0447467					0.154829	0.0410728
-0.528626	-2.08129e-05	-0.528626	-7.38064e-06	-0.0447312					0.162979	0.0413382
-0.5205	-2.05933e-05	-0.5205	-7.37835e-06	-0.0447173					0.171119	0.0415965
-0.51236	-2.03949e-05	-0.51236	-7.37663e-06	-0.0447069					0.179243	0.0417971
-0.504193	-2.01824e-05	-0.504193	-7.37399e-06	-0.0446909					0.187367	0.0419787
-0.496042	-1.99717e-05	-0.496042	-7.37126e-06	-0.0446743					0.195544	0.0421453
-0.487939	-1.9768e-05	-0.487939	-7.36864e-06	-0.0446585					0.203677	0.0422926
-0.479777	-1.95515e-05	-0.479777	-7.36559e-06	-0.04464					0.211801	0.0424292
-0.471654	-1.93435e-05	-0.471654	-7.36162e-06	-0.0446159					0.219938	0.042564
-0.463529	-1.91382e-05	-0.463529	-7.35938e-06	-0.0446023					0.228077	0.0427027
-0.455403	-1.89257e-05	-0.455403	-7.35589e-06	-0.0445812					0.2362	0.0427977
-0.447255	-1.87133e-05	-0.447255	-7.35174e-06	-0.044556					0.244335	0.0429206
-0.4391	-1.85014e-05	-0.4391	-7.34826e-06	-0.044535					0.252505	0.0430263
-0.430968	-1.8293e-05	-0.430968	-7.34317e-06	-0.0445041					0.260642	0.0431155
-0.422831	-1.80819e-05	-0.422831	-7.33943e-06	-0.0444814					0.268796	0.0432189
-0.414682	-1.78705e-05	-0.414682	-7.3358e-06	-0.0444594					0.276905	0.0432851
-0.406551	-1.76614e-05	-0.406551	-7.33032e-06	-0.0444262					0.285048	0.043361
-0.398422	-1.74457e-05	-0.398422	-7.32546e-06	-0.0443968					0.293177	0.0434567
-0.390293	-1.72362e-05	-0.390293	-7.32143e-06	-0.0443724					0.301313	0.0435155
-0.38216	-1.70203e-05	-0.38216	-7.31655e-06	-0.0443428					0.309444	0.0435908
-0.374015	-1.68126e-05	-0.374015	-7.31191e-06	-0.0443146					0.3176	0.0436724
-0.365886	-1.66048e-05	-0.365886	-7.30755e-06	-0.0442882					0.325744	0.043739
-0.357752	-1.63856e-05	-0.357752	-7.30287e-06	-0.0442598					0.333885	0.0437872
-0.349619	-1.61747e-05	-0.349619	-7.29616e-06	-0.0442192					0.342018	0.0438616
-0.341466	-1.59699e-05	-0.341466	-7.29038e-06	-0.0441841					0.350186	0.0439216
-0.333364	-1.57538e-05	-0.333364	-7.28403e-06	-0.0441456					0.358285	0.0439669
-0.325216	-1.55439e-05	-0.325216	-7.27568e-06	-0.0440951					0.366395	0.044019
-0.317057	-1.53357e-05	-0.317057	-7.26694e-06	-0.0440421					0.374539	0.0440687
-0.308912	-1.51234e-05	-0.308912	-7.25954e-06	-0.0439973					0.382668	0.0441213
-0.300787	-1.48991e-05	-0.300787	-7.25229e-06	-0.0439533					0.390807	0.0441786
-0.292661	-1.46845e-05	-0.292661	-7.24542e-06	-0.0439117					0.398936	0.0442043
-0.284537	-1.4472e-05	-0.284537	-7.23464e-06	-0.0438463					0.407071	0.0442504
-0.276383	-1.4237e-05	-0.276383	-7.22497e-06	-0.0437877					0.415203	0.0442926
-0.268253	-1.40116e-05	-0.268253	-7.21656e-06	-0.0437368					0.423337	0.04433
-0.260122	-1.38127e-05	-0.260122	-7.20621e-06	-0.0436741					0.431467	0.0443592
-0.251957	-1.35999e-05	-0.251957	-7.19309e-06	-0.0435945					0.439588	0.044397
-0.243816	-1.33895e-05	-0.243816	-7.18293e-06	-0.0435329					0.447773	0.0444324
-0.235687	-1.31552e-05	-0.235687	-7.16962e-06	-0.0434523					0.455886	0.0444732
-0.227555	-1.2936e-05	-0.227555	-7.15236e-06	-0.0433477					0.464027	0.0445035
-0.219413	-1.27313e-05	-0.219413	-7.13791e-06	-0.0432601					0.472158	0.0445337
-0.211275	-1.25123e-05	-0.211275	-7.12835e-06	-0.0432022					0.4803	0.0445604
-0.203152	-1.22795e-05	-0.203152	-7.1106e-06	-0.0430946					0.488434	0.0445897
-0.195009	-1.20733e-05	-0.195009	-7.09249e-06	-0.0429848					0.496562	0.0446147
-0.186842	-1.18353e-05	-0.186842	-7.07052e-06	-0.0428517					0.50473	0.0446332
-0.178702	-1.15871e-05	-0.178702	-7.04892e-06	-0.0427208					0.512871	0.0446699
-0.170592	-1.1365e-05	-0.170592	-7.02563e-06	-0.0425796					0.520995	0.0447005
-0.162452	-1.11725e-05	-0.162452	-6.99872e-06	-0.0424165					0.529115	0.044719
-0.15431	-1.09119e-05	-0.15431	-6.96468e-06	-0.0422102					0.537243	0.0447405
-0.146178	-1.06757e-05	-0.146178	-6.92923e-06	-0.0419954					0.545384	0.0447593
-0.138044	-1.04338e-05	-0.138044	-6.88425e-06	-0.0417228					0.553524	0.0447929
-0.12991	-1.01941e-05	-0.12991	-6.83367e-06	-0.0414162					0.561652	0.0448081
-0.121738	-9.9416e-06	-0.121738	-6.77899e-06	-0.0410848					0.569787	0.0448297
-0.113631	-9.69584e-06	-0.113631	-6.71324e-06	-0.0406863					0.577947	0.0448396
-0.105509	-9.4145e-06	-0.105509	-6.62445e-06	-0.0401482					0.58609	0.0448568
-0.0973768	-9.13786e-06	-0.0973768	-6.52041e-06	-0.0395177					0.594225	0.0448739
-0.0892457	-8.83475e-06	-0.0892457	-6.38914e-06	-0.0387221					0.602383	0.0448977
-0.0811218	-8.53024e-06	-0.0811218	-6.21862e-06	-0.0376886					0.61049	0.0449199
-0.0729949	-8.21923e-06	-0.0729949	-6.00024e-06	-0.0363651					0.618629	0.0449343
-0.0648356	-7.84997e-06	-0.0648356	-5.71441e-06	-0.0346328					0.626744	0.0449451
-0.0566573	-7.42023e-06	-0.0566573	-5.33556e-06	-0.0323367					0.634877	0.0449598
-0.0485271	-6.96147e-06	-0.0485271	-4.84046e-06	-0.0293361					0.643015	0.044969
-0.0404139	-6.41513e-06	-0.0404139	-4.22519e-06	-0.0256072					0.651137	0.0449972
-0.0322993	-5.72348e-06	-0.0322993	-3.52975e-06	-0.0213924					0.659268	0.0450087
-0.024148	-4.9077e-06	-0.024148	-2.79014e-06	-0.01691					0.667404	0.0450268
-0.0160159	-3.88043e-06	-0.0160159	-2.02339e-06	-0.0122629					0.675543	0.0450295
-0.00785223	-2.57503e-06	-0.00785223	-1.23301e-06	-0.00747276					0.683667	0.0450504
0.000265066	-8.88885e-07	0.000265066	-4.40681e-07	-0.0026708					0.691795	0.0450594
0.00841458	1.02738e-06	0.00841458	3.55881e-07	0.00215685					0.699953	0.0450875
0.0165314	2.75162e-06	0.0165314	1.14799e-06	0.0069575					0.708104	0.0450918
0.0246596	4.06655e-06	0.0246596	1.92643e-06	0.0116753					0.716227	0.0451049
0.032809	5.06513e-06	0.032809	2.68653e-06	0.016282					0.72436	0.0451155
0.0409351	5.86485e-06	0.0409351	3.41602e-06	0.0207032					0.732491	0.0451254
0.0490663	6.50927e-06	0.0490663	4.10264e-06	0.0248645					0.740618	0.0451404
0.0571982	7.02007e-06	0.0571982	4.70897e-06	0.0285392					0.748738	0.0451575
0.0653687	7.47931e-06	0.0653687	5.20184e-06	0.0315263					0.756892	0.0451612
0.0735156	7.88077e-06	0.0735156	5.57067e-06	0.0337617					0.76504	0.0451765
0.0816371	8.22961e-06	0.0816371	5.84617e-06	0.0354314					0.773165	0.0451827
0.0897779	8.57493e-06	0.0897779	6.05896e-06	0.036721					0.781294	0.0452042
0.0979152	8.88801e-06	0.0979152	6.22252e-06	0.0377123					0.789432	0.0452075
0.10604	9.1554e-06	0.10604	6.34958e-06	0.0384823					0.797567	0.0452239
0.114168	9.44584e-06	0.114168	6.45441e-06	0.0391177					0.805702	0.0452316
0.12231	9.72642e-06	0.12231	6.5405e-06	0.0396394					0.813814	0.0452433
0.130467	9.99735e-06	0.130467	6.61467e-06	0.040089					0.821961	0.0452542
0.138574	1.02632e-05	0.138574	6.67696e-06	0.0404665					0.830118	0.0452639
0.146721	1.05082e-05	0.146721	6.73268e-06	0.0408042					0.838241	0.045273
0.154829	1.07473e-05	0.154829	6.777e-06	0.0410728					0.846361	0.0452827
0.162979	1.09892e-05	0.162979	6.8208e-06	0.0413382					0.854495	0.0452892
0.171119	1.12228e-05	0.171119	6.86342e-06	0.0415965					0.862639	0.0452977
0.179243	1.14803e-05	0.179243	6.89652e-06	0.0417971					0.870778	0.045309
0.187367	1.16978e-05	0.187367	6.92648e-06	0.0419787					0.878895	0.0453218
0.195544	1.19479e-05	0.195544	6.95396e-06	0.0421453					0.887032	0.0453275
0.203677	1.21632e-05	0.203677	6.97827e-06	0.0422926					0.895179	0.045337
0.211801	1.23909e-05	0.211801	7.00081e-06	0.0424292					0.903296	0.0453453
0.219938	1.26514e-05	0.219938	7.02306e-06	0.042564					0.911424	0.0453591
0.228077	1.28507e-05	0.228077	7.04593e-06	0.0427027					0.91955	0.0453659
0.2362	1.30633e-05	0.2362	7.06162e-06	0.0427977					0.927661	0.0453778
0.244335	1.32952e-05	0.244335	7.0819e-06	0.0429206					0.935805	0.0453863
0.252505	1.35147e-05	0.252505	7.09934e-06	0.0430263					0.943932	0.0454046
0.260642	1.37293e-05	0.260642	7.11405e-06	0.0431155					0.952074	0.0454215
0.268796	1.39598e-05	0.268796	7.13112e-06	0.0432189					0.960224	0.0454263
0.276905	1.41875e-05	0.276905	7.14204e-06	0.0432851					0.968355	0.0454273
0.285048	1.43881e-05	0.285048	7.15456e-06	0.043361					0.976509	0.0454375
0.293177	1.46233e-05	0.293177	7.17035e-06	0.0434567					0.984622	0.045447
0.301313	1.48584e-05	0.301313	7.18005e-06	0.0435155					0.992755	0.0454542
0.309444	1.50566e-05	0.309444	7.19247e-06	0.0435908					1.00088	0.0454641
0.3176	1.52742e-05	0.3176	7.20594e-06	0.0436724					1.00901	0.0454493
0.325744	1.54917e-05	0.325744	7.21693e-06	0.043739					1.01708	0.0453088
0.333885	1.57089e-05	0.333885	7.22489e-06	0.0437872
0.342018	1.59441e-05	0.342018	7.23716e-06	0.0438616
0.350186	1.61306e-05	0.350186	7.24705e-06	0.0439216
0.358285	1.63583e-05	0.358285	7.25453e-06	0.0439669
0.366395	1.65813e-05	0.366395	7.26313e-06	0.044019
0.374539	1.67885e-05	0.374539	7.27134e-06	0.0440687
0.382668	1.69937e-05	0.382668	7.28001e-06	0.0441213
0.390807	1.7219e-05	0.390807	7.28947e-06	0.0441786
0.398936	1.74262e-05	0.398936	7.29371e-06	0.0442043
0.407071	1.76475e-05	0.407071	7.30131e-06	0.0442504
0.415203	1.78596e-05	0.415203	7.30827e-06	0.0442926
0.423337	1.80686e-05	0.423337	7.31444e-06	0.04433
0.431467	1.82862e-05	0.431467	7.31926e-06	0.0443592
0.439588	1.85018e-05	0.439588	7.32551e-06	0.044397
0.447773	1.87086e-05	0.447773	7.33135e-06	0.0444324
0.455886	1.8914e-05	0.455886	7.33807e-06	0.0444732
0.464027	1.91252e-05	0.464027	7.34308e-06	0.0445035
0.472158	1.93459e-05	0.472158	7.34805e-06	0.0445337
0.4803	1.95503e-05	0.4803	7.35247e-06	0.0445604
0.488434	1.97568e-05	0.488434	7.3573e-06	0.0445897
0.496562	1.99764e-05	0.496562	7.36142e-06	0.0446147
0.50473	2.01936e-05	0.50473	7.36447e-06	0.0446332
0.512871	2.04014e-05	0.512871	7.37053e-06	0.0446699
0.520995	2.06139e-05	0.520995	7.37557e-06	0.0447005
0.529115	2.08153e-05	0.529115	7.37863e-06	0.044719
0.537243	2.10286e-05	0.537243	7.38217e-06	0.0447405
0.545384	2.12442e-05	0.545384	7.38529e-06	0.0447593
0.553524	2.1444e-05	0.553524	7.39082e-06	0.0447929
0.561652	2.16708e-05	0.561652	7.39334e-06	0.0448081
0.569787	2.18761e-05	0.569787	7.3969e-06	0.0448297
0.577947	2.20808e-05	0.577947	7.39854e-06	0.0448396
0.58609	2.22904e-05	0.58609	7.40137e-06	0.0448568
0.594225	2.24858e-05	0.594225	7.40419e-06	0.0448739
0.602383	2.27171e-05	0.602383	7.40812e-06	0.0448977
0.61049	2.29186e-05	0.61049	7.41178e-06	0.0449199
0.618629	2.31314e-05	0.618629	7.41416e-06	0.0449343
0.626744	2.33323e-05	0.626744	7.41593e-06	0.0449451
0.634877	2.3539e-05	0.634877	7.41836e-06	0.0449598
0.643015	2.37457e-05	0.643015	7.41989e-06	0.044969
0.651137	2.39753e-05	0.651137	7.42453e-06	0.0449972
0.659268	2.41743e-05	0.659268	7.42643e-06	0.0450087
0.667404	2.43864e-05	0.667404	7.42942e-06	0.0450268
0.675543	2.45921e-05	0.675543	7.42987e-06	0.0450295
0.683667	2.47997e-05	0.683667	7.43331e-06	0.0450504
0.691795	2.50064e-05	0.691795	7.4348e-06	0.0450594
0.699953	2.52181e-05	0.699953	7.43943e-06	0.0450875
0.708104	2.5428e-05	0.708104	7.44015e-06	0.0450918
0.716227	2.56409e-05	0.716227	7.44231e-06	0.0451049
0.72436	2.58354e-05	0.72436	7.44405e-06	0.0451155
0.732491	2.60582e-05	0.732491	7.44568e-06	0.0451254
0.740618	2.62545e-05	0.740618	7.44817e-06	0.0451404
0.748738	2.64716e-05	0.748738	7.45098e-06	0.0451575
0.756892	2.66767e-05	0.756892	7.4516e-06	0.0451612
0.76504	2.68868e-05	0.76504	7.45411e-06	0.0451765
0.773165	2.70965e-05	0.773165	7.45514e-06	0.0451827
0.781294	2.73018e-05	0.781294	7.45869e-06	0.0452042
0.789432	2.75159e-05	0.789432	7.45923e-06	0.0452075
0.797567	2.77285e-05	0.797567	7.46193e-06	0.0452239
0.805702	2.79211e-05	0.805702	7.46321e-06	0.0452316
0.813814	2.81364e-05	0.813814	7.46514e-06	0.0452433
0.821961	2.83473e-05	0.821961	7.46694e-06	0.0452542
0.830118	2.85593e-05	0.830118	7.46854e-06	0.0452639
0.838241	2.87617e-05	0.838241	7.47005e-06	0.045273
0.846361	2.89708e-05	0.846361	7.47163e-06	0.0452827
0.854495	2.91772e-05	0.854495	7.47272e-06	0.0452892
0.862639	2.93868e-05	0.862639	7.47411e-06	0.0452977
0.870778	2.95949e-05	0.870778	7.47598e-06	0.045309
0.878895	2.98043e-05	0.878895	7.4781e-06	0.0453218
0.887032	3.00072e-05	0.887032	7.47903e-06	0.0453275
0.895179	3.02163e-05	0.895179	7.4806e-06	0.045337
0.903296	3.04335e-05	0.903296	7.48197e-06	0.0453453
0.911424	3.06297e-05	0.911424	7.48424e-06	0.0453591
0.91955	3.08406e-05	0.91955	7.48538e-06	0.0453659
0.927661	3.10535e-05	0.927661	7.48734e-06	0.0453778
0.935805	3.12605e-05	0.935805	7.48874e-06	0.0453863
0.943932	3.14675e-05	0.943932	7.49175e-06	0.0454046
0.952074	3.16748e-05	0.952074	7.49454e-06	0.0454215
0.960224	3.18892e-05	0.960224	7.49534e-06	0.0454263
0.968355	3.20909e-05	0.968355	7.4955e-06	0.0454273
0.976509	3.23028e-05	0.976509	7.49718e-06	0.0454375
0.984622	3.25107e-05	0.984622	7.49875e-06	0.045447
0.992755	3.27276e-05	0.992755	7.49993e-06	0.0454542
1.00088	3.29335e-05	1.00088	7.50158e-06	0.0454641
1.00901	3.31417e-05	1.00901	7.49914e-06	0.0454493
1.01708	3.3311e-05	1.01708	7.47594e-06	0.0453088
MicroMag 2900/3900 Data File ends

## Sheet: L2
MicroMag 2900/3900 Data File (Series 0016.002)									Field (T) L2	Magnetization (Am²)		IRM	Field (T) L2	Magnetization (Am²)	DCD	Field (T) L2	Magnetization (Am²)		MicroMag 2900/3900 Data File (Series 0016.002)
Direct moment vs. field; Hysteresis loop									1.01708	0.0448532			4.35429e-07	-0.000342145		3.67593e-07	0.00570171		Remanence curves: IRM + DCD
									1.00911	0.0449161			0.000848893	-0.000324992		-0.00084784	0.00539711
INSTRUMENT									1.00088	0.0449462			0.0017179	-0.000291061		-0.00171775	0.00504185		INSTRUMENT
Configuration VSM									0.992705	0.0449676			0.00261093	-0.000241435		-0.00261092	0.00466435		Configuration VSM
Temperature control None									0.984533	0.0449791			0.00353055	-0.000146125		-0.00352842	0.00427189		Temperature control None
Hardware version 0004									0.97635	0.0449844			0.00446982	-3.05947e-05		-0.0044679	0.00386622		Hardware version 0004
Software version 03/06/2013									0.968245	0.044993			0.00543375	0.000132261		-0.00543205	0.00344747		Software version 03/06/2013
Units of measure Hybrid SI									0.960097	0.0449984			0.00642738	0.000333117		-0.00642583	0.00301376		Units of measure Hybrid SI
Temperature in Kelvin									0.951929	0.0450079			0.00744624	0.000550726		-0.00744452	0.00258363		Temperature in Kelvin
									0.943793	0.045008			0.00848966	0.000766532		-0.00848836	0.00214501
SAMPLE									0.93567	0.0450125			0.00955807	0.00101532		-0.00955652	0.00173255		SAMPLE
Mass +165.0000E-06									0.927538	0.0450099			0.0106667	0.00123619		-0.0106581	0.00135575		Mass +151.3000E-06
Volume N/A									0.919405	0.045012			0.0117987	0.00147816		-0.011791	0.00099258		Volume N/A
Demagnetizing factor N/A									0.911273	0.045008			0.0129458	0.00168641		-0.0129387	0.000638148		Demagnetizing factor N/A
									0.903138	0.0450045			0.0141398	0.00190478		-0.0141317	0.000320048
SETTINGS									0.895012	0.0450013			0.0153627	0.00211142		-0.0153545	1.05728e-05		SETTINGS
Field range N/A									0.886894	0.0450014			0.0166146	0.00232295		-0.0166071	-0.000266229		Field range N/A
Field (command) N/A									0.87874	0.0449972			0.0178968	0.00249254		-0.0178896	-0.0005314		Field (command) N/A
Moment range +50.00000E-06									0.870609	0.0449929			0.0192239	0.0026615		-0.0192155	-0.000771086		Moment range +50.00000E-06
Averaging time +200.0000E-03									0.862444	0.0449884			0.0205793	0.00279663		-0.020572	-0.000984737		Averaging time +100.0000E-03
Temperature (command) N/A									0.854329	0.0449817			0.0219666	0.00295176		-0.0219592	-0.00120851		Temperature (command) N/A
Tmprtr difference correction No									0.84621	0.0449806			0.023398	0.00306405		-0.0233907	-0.0014018		Tmprtr difference correction No
Orientation 0.000000E+00									0.838081	0.044979			0.0248595	0.00319197		-0.0248519	-0.0015734		Orientation 0.000000E+00
Vibration amplitude 1.0									0.829945	0.044973			0.0263645	0.0033116		-0.0263571	-0.00174948		Vibration amplitude 1.0
Calibration factor +7.379622E+00									0.82178	0.04497			0.0278991	0.00341009		-0.0278921	-0.00189359		Calibration factor +7.711778E+00
Operating frequency +83.00000E+00									0.813648	0.0449635			0.0294943	0.00351007		-0.0294876	-0.00204108		Operating frequency +83.00000E+00
Sweep mode Continuous									0.805519	0.0449598			0.0311328	0.00360769		-0.0311036	-0.00217844
Pause after sweep increment +300.0000E-03									0.797387	0.0449471			0.0328255	0.00369343		-0.0327978	-0.00229973		MEASUREMENT
									0.789251	0.0449458			0.034514	0.00377903		-0.034486	-0.00241442		Description ""
MEASUREMENT									0.781124	0.0449362			0.0362541	0.00385257		-0.0362251	-0.00252129		Field (measured) N/A
Description ""									0.772986	0.0449316			0.0380933	0.00391063		-0.0380645	-0.00263029		Temperature (measured) N/A
Field (measured) N/A									0.764845	0.0449302			0.0399309	0.00397441		-0.0399023	-0.00271628		Averages (completed) N/A
Temperature (measured) N/A									0.756685	0.0449192			0.041821	0.00403866		-0.0417915	-0.00281221		Measured on 04/07/2022 15:12
Averages (completed) 3									0.748552	0.0449177			0.0438058	0.00408648		-0.0437775	-0.00288085		Elapsed time +2.300949E+03
Measured on 02/21/2022 14:47									0.740407	0.04491			0.0457992	0.00413118		-0.04577	-0.00295656
Elapsed time +494.7031E+00									0.732288	0.0449042			0.0478351	0.0041898		-0.0478059	-0.00303621		PROCESSING
									0.724139	0.044892			0.0499711	0.0042354		-0.0499442	-0.00310443		Background subtraction No
PROCESSING									0.716035	0.0448843			0.0521116	0.00427165		-0.0520839	-0.00317189		Delta-m processing No
Background subtraction No									0.707892	0.0448805			0.054347	0.00430153		-0.0543196	-0.00323504		Demagnetizing factor No
Delta-m processing N/A									0.699743	0.044874			0.0566325	0.00433655		-0.0566046	-0.00329911		Normalization by mass
Demagnetizing factor No									0.691599	0.0448659			0.0589711	0.00438713		-0.0589433	-0.00335308		Normalization factor +6.609390E+03
Normalization by mass									0.683467	0.0448571			0.0613575	0.00441798		-0.0613286	-0.00340618		Offset (field) No
Normalization factor +6.060610E+03									0.675323	0.0448506			0.0638406	0.0044567		-0.0638135	-0.00345128		Offset (moment) No
Offset (field) No									0.667237	0.0448529			0.0663746	0.00448343		-0.0663466	-0.00351339		Pole saturation No
Offset (moment) No									0.659065	0.044838			0.0689587	0.00449587		-0.0689328	-0.00355688		Slope correction No
Pole saturation No									0.650944	0.0448349			0.0716458	0.00452135		-0.0716154	-0.00359308
Slope correction -25.40128E-06									0.64281	0.044821			0.0743784	0.00455977		-0.0743508	-0.00364876		VIEWPORT
									0.634669	0.0448119			0.0772122	0.00458055		-0.0771856	-0.0036818		Left -1.500000E+00
VIEWPORT									0.626515	0.0448034			0.0800947	0.00460276		-0.0800678	-0.00370857		Right +1.500000E+00
Left -1.000000E+00									0.61841	0.0447955			0.083029	0.0046229		-0.0830032	-0.00377435		Bottom -340.0000E-03
Right +1.000000E+00									0.610283	0.0447857			0.0860582	0.0046333		-0.0860339	-0.00380755		Top +340.0000E-03
Bottom -310.0000E-03									0.602138	0.0447827			0.0891882	0.00465335		-0.089164	-0.00384554		Show X-axis? Yes
Top +310.0000E-03									0.594002	0.0447712			0.0923685	0.00469203		-0.092342	-0.00388583		Show Y-axis? Yes
Show X-axis? Yes									0.585887	0.0447565			0.0956978	0.00469242		-0.0956741	-0.00392101
Show Y-axis? Yes									0.577742	0.0447471			0.0990291	0.00472836		-0.0990041	-0.00396633		CHARACTERIZATION
									0.569575	0.0447458			0.102497	0.00475467		-0.102417	-0.00401278		Initial slope N/A
CHARACTERIZATION									0.561426	0.0447307			0.10608	0.00477267		-0.105994	-0.00403874		Saturation N/A
Initial slope N/A									0.553324	0.0447182			0.1098	0.00478261		-0.109716	-0.00406671		Remanence +5.701707E-03
Saturation +44.86375E-03									0.545167	0.0447017			0.113534	0.00481501		-0.113444	-0.00410029		Coercivity (direct) N/A
Remanence +2.804992E-03									0.537033	0.0446875			0.117408	0.0048124		-0.117319	-0.00415416		Coercivity (remanent) +15.40239E-03
Coercivity +4.744085E-03									0.5289	0.044672			0.121279	0.00483913		-0.121191	-0.0041756		S* (direct) N/A
S* +38.11038E-06									0.52077	0.0446568			0.125309	0.00485434		-0.125213	-0.00417988		S* (DCD) -577.9635E-03
									0.512631	0.044642			0.129477	0.0048916		-0.129395	-0.00423785
SCRIPT									0.504431	0.044632			0.133811	0.00488781		-0.133723	-0.00427644		SCRIPT
Averages (target) 3									0.49633	0.0446138			0.138137	0.00490114		-0.138049	-0.00430247		Include IRM? Yes
Averaging time +200.0000E-03									0.488213	0.0445954			0.142607	0.00492893		-0.142519	-0.00434403		Include DCD? Yes
Demagnetize? Yes									0.480076	0.044578			0.147225	0.00493244		-0.147139	-0.00436873		Include direct moment? No
Maximum field +1.000000E+00									0.471937	0.0445605			0.151997	0.00495563		-0.151908	-0.004395		Demagnetize before measuring? Yes
Field increment +7.999999E-03									0.463811	0.0445374			0.156777	0.00495472		-0.156689	-0.00442493		Field sequence Nonlinear
Hysteresis loop? Yes									0.455683	0.0445129			0.161839	0.00498269		-0.161755	-0.00446513		Initial (non-zero) field +833.3332E-06
Initial magnetization? No									0.447531	0.0444942			0.166909	0.00500098		-0.166827	-0.00449079		Final field +1.500000E+00
Pause +1.000000E+00									0.439375	0.0444778			0.17213	0.00500869		-0.172048	-0.00451406		Number of points/curve 150
Saturate before measuring? No									0.431248	0.044456			0.177493	0.00502893		-0.17741	-0.00453205		Pause at applied field +1.000000E+00
Number of segments 2									0.423116	0.0444383			0.183166	0.005053		-0.183079	-0.00455999		Slew rate to applied field +1.000000E+00
Number of data 502									0.415003	0.044412			0.188818	0.00506907		-0.188743	-0.00457757		Averaging time +100.0000E-03
									0.406846	0.0443866			0.19464	0.00506868		-0.194557	-0.00461331		Saturating field +1.500000E+00
Segment Averaging Initial Field Final Final									0.398709	0.0443628			0.200597	0.00508714		-0.200519	-0.00465615		Pause at saturating field +1.000000E+00
Number Time Field Increment Field Pause Index									0.390546	0.0443348			0.206706	0.00510701		-0.20663	-0.00466915		Saturating field applied Only once
(s) (T) (T) (T) (s)									0.382437	0.0442975			0.212979	0.00511573		-0.212897	-0.00470186		Slew rate to saturating field +1.000000E+00
0000001,+200.0000E-03,+1.000000E+00,+7.999999E-03,-1.000000E+00,+1.000000E+00,0000251									0.374312	0.0442657			0.219533	0.00515428		-0.219456	-0.00473401		Pause at zero field +1.000000E+00
0000002,+200.0000E-03,-1.000000E+00,+7.999999E-03,+1.000000E+00,+1.000000E+00,0000502									0.366172	0.0442275			0.226087	0.0051559		-0.226009	-0.00475074		Slew rate to zero field +1.000000E+00
									0.358046	0.0441958			0.232954	0.00514906		-0.232879	-0.00478077		Number of segments 2
Adjusted Adjusted Normalized									0.349901	0.0441584			0.239956	0.00515768		-0.239881	-0.00480184		Number of data 300
Field Moment Field Moment Moment									0.341766	0.0441153			0.24711	0.00519181		-0.247029	-0.00483137
(T) (Am²) (T) (Am²) (*)									0.333648	0.0440699			0.254423	0.00518839		-0.254341	-0.00485811		Segment Averaging Initial Field Final Final
1.01708	3.32359e-05	1.01708	7.40077e-06	0.0448532					0.325513	0.0440228			0.26202	0.00521623		-0.261943	-0.00486888		Number Time Field Increment Field Pause Index
1.00911	3.3042e-05	1.00911	7.41115e-06	0.0449161					0.317354	0.043968			0.269769	0.00523136		-0.269694	-0.00491007		(s) (T) (T) (T) (s)
1.00088	3.28476e-05	1.00088	7.41611e-06	0.0449462					0.30921	0.0439258			0.277813	0.0052459		-0.277733	-0.00491384		1	0.1	0	0.000833333	1.5	1	150
0.992705	3.2637e-05	0.992705	7.41965e-06	0.0449676					0.301089	0.0438864			0.285857	0.00525099		-0.285787	-0.00493789		2	0.1	0	0.000833333	-1.5	1	300
0.984533	3.2434e-05	0.984533	7.42154e-06	0.0449791					0.292944	0.0438395			0.294355	0.00526472		-0.294282	-0.00497696
0.97635	3.2228e-05	0.97635	7.42243e-06	0.0449844					0.284797	0.0437705			0.303002	0.00526263		-0.302931	-0.00498285		Normalized
0.968245	3.20242e-05	0.968245	7.42385e-06	0.044993					0.276667	0.0437161			0.311776	0.0053119		-0.311469	-0.00501852		Field Remanence Remanence
0.960097	3.18176e-05	0.960097	7.42473e-06	0.0449984					0.268544	0.0436592			0.321242	0.00531461		-0.320948	-0.00503564		(T) (Am≤) (*)
0.951929	3.16066e-05	0.951929	7.4263e-06	0.0450079					0.260402	0.0436034			0.330186	0.00531788		-0.329891	-0.00506087		4.35429e-07	-5.17665e-08	-0.000342145
0.943793	3.14031e-05	0.943793	7.42632e-06	0.045008					0.252211	0.0435504			0.339624	0.00533839		-0.339337	-0.00508212		0.000848893	-4.91712e-08	-0.000324992
0.93567	3.11951e-05	0.93567	7.42706e-06	0.0450125					0.244101	0.0434686			0.34955	0.00534287		-0.349261	-0.00511236		0.0017179	-4.40374e-08	-0.000291061
0.927538	3.09905e-05	0.927538	7.42662e-06	0.0450099					0.235959	0.0433961			0.36	0.00536443		-0.359705	-0.00511773		0.00261093	-3.65291e-08	-0.000241435
0.919405	3.0783e-05	0.919405	7.42697e-06	0.045012					0.227838	0.0433289			0.369914	0.00536633		-0.369629	-0.00513758		0.00353055	-2.21087e-08	-0.000146125
0.911273	3.05746e-05	0.911273	7.42632e-06	0.045008					0.219694	0.043242			0.380866	0.005366		-0.380572	-0.00516446		0.00446982	-4.62897e-09	-3.05947e-05
0.903138	3.03634e-05	0.903138	7.42574e-06	0.0450045					0.211564	0.0431483			0.391773	0.00539661		-0.391498	-0.00518907		0.00543375	2.00111e-08	0.000132261
0.895012	3.01581e-05	0.895012	7.42521e-06	0.0450013					0.203441	0.0430436			0.402703	0.00541632		-0.402413	-0.00520375		0.00642738	5.04005e-08	0.000333117
0.886894	2.9955e-05	0.886894	7.42523e-06	0.0450014					0.195322	0.0429473			0.414128	0.00540975		-0.413838	-0.00521351		0.00744624	8.33248e-08	0.000550726
0.87874	2.97421e-05	0.87874	7.42453e-06	0.0449972					0.187137	0.0428141			0.426064	0.00542653		-0.425768	-0.00522802		0.00848966	1.15976e-07	0.000766532
0.870609	2.95411e-05	0.870609	7.42383e-06	0.0449929					0.179005	0.0426641			0.437956	0.00543429		-0.437674	-0.00524788		0.00955807	1.53618e-07	0.00101532
0.862444	2.93296e-05	0.862444	7.42307e-06	0.0449884					0.170878	0.0425212			0.450426	0.00543806		-0.450138	-0.00526392		0.0106667	1.87035e-07	0.00123619
0.854329	2.91248e-05	0.854329	7.42198e-06	0.0449817					0.162736	0.0423421			0.463318	0.00543932		-0.463042	-0.00527964		0.0117987	2.23646e-07	0.00147816
0.84621	2.8914e-05	0.84621	7.4218e-06	0.0449806					0.154597	0.042156			0.476243	0.00547354		-0.475962	-0.00531153		0.0129458	2.55154e-07	0.00168641
0.838081	2.87141e-05	0.838081	7.42154e-06	0.044979					0.146462	0.0419303			0.489665	0.00547709		-0.489383	-0.00532159		0.0141398	2.88193e-07	0.00190478
0.829945	2.85022e-05	0.829945	7.42055e-06	0.044973					0.138332	0.041675			0.503557	0.00547674		-0.503274	-0.005335		0.0153627	3.19458e-07	0.00211142
0.82178	2.82944e-05	0.82178	7.42004e-06	0.04497					0.130192	0.0413888			0.517506	0.00549316		-0.517208	-0.00535662		0.0166146	3.51463e-07	0.00232295
0.813648	2.80877e-05	0.813648	7.41898e-06	0.0449635					0.122061	0.0410342			0.531885	0.00548506		-0.531614	-0.00537727		0.0178968	3.7712e-07	0.00249254
0.805519	2.78783e-05	0.805519	7.41836e-06	0.0449598					0.11394	0.0406141			0.546787	0.00550858		-0.546509	-0.00538864		0.0192239	4.02684e-07	0.0026615
0.797387	2.76731e-05	0.797387	7.41627e-06	0.0449471					0.105818	0.0400883			0.562189	0.00552048		-0.5619	-0.00540537		0.0205793	4.2313e-07	0.00279663
0.789251	2.74656e-05	0.789251	7.41605e-06	0.0449458					0.0976681	0.0394649			0.578133	0.0055359		-0.577841	-0.0054335		0.0219666	4.46601e-07	0.00295176
0.781124	2.72588e-05	0.781124	7.41447e-06	0.0449362					0.0895355	0.0386894			0.594004	0.00553773		-0.593716	-0.00545936		0.023398	4.6359e-07	0.00306405
0.772986	2.7048e-05	0.772986	7.41371e-06	0.0449316					0.0814084	0.0376397			0.610414	0.00553237		-0.610126	-0.00544273		0.0248595	4.82944e-07	0.00319197
0.764845	2.68412e-05	0.764845	7.41348e-06	0.0449302					0.0732745	0.036346			0.627273	0.00554792		-0.627005	-0.00545897		0.0263645	5.01044e-07	0.0033116
0.756685	2.66343e-05	0.756685	7.41166e-06	0.0449192					0.0651235	0.0346263			0.644657	0.00556463		-0.64438	-0.00547241		0.0278991	5.15946e-07	0.00341009
0.748552	2.64181e-05	0.748552	7.41141e-06	0.0449177					0.056967	0.0323559			0.662537	0.00557542		-0.662265	-0.00547803		0.0294943	5.31073e-07	0.00351007
0.740407	2.6215e-05	0.740407	7.41014e-06	0.04491					0.0488365	0.0294153			0.680917	0.00557851		-0.680654	-0.00549936		0.0311328	5.45844e-07	0.00360769
0.732288	2.60075e-05	0.732288	7.40919e-06	0.0449042					0.0407004	0.0256826			0.699804	0.00557204		-0.699522	-0.00552426		0.0328255	5.58815e-07	0.00369343
0.724139	2.58022e-05	0.724139	7.40717e-06	0.044892					0.032518	0.0214283			0.719171	0.00559001		-0.718907	-0.00551501		0.034514	5.71767e-07	0.00377903
0.716035	2.56018e-05	0.716035	7.4059e-06	0.0448843					0.024417	0.0169568			0.739034	0.0055806		-0.738771	-0.00554573		0.0362541	5.82893e-07	0.00385257
0.707892	2.53846e-05	0.707892	7.40527e-06	0.0448805					0.0162992	0.0123343			0.759379	0.0056173		-0.759137	-0.00556546		0.0380933	5.91679e-07	0.00391063
0.699743	2.51831e-05	0.699743	7.40421e-06	0.044874					0.00817524	0.00758565			0.780275	0.00561418		-0.780022	-0.00556987		0.0399309	6.01328e-07	0.00397441
0.691599	2.49714e-05	0.691599	7.40287e-06	0.0448659					3.15135e-05	0.00280098			0.801629	0.00561445		-0.801378	-0.00557788		0.041821	6.11048e-07	0.00403866
0.683467	2.47653e-05	0.683467	7.40142e-06	0.0448571					-0.00812582	-0.00201322			0.823476	0.00562804		-0.823211	-0.00557683		0.0438058	6.18283e-07	0.00408648
0.675323	2.45512e-05	0.675323	7.40035e-06	0.0448506					-0.016249	-0.00681495			0.846324	0.00562882		-0.846071	-0.00560088		0.0457992	6.25047e-07	0.00413118
0.667237	2.43441e-05	0.667237	7.40072e-06	0.0448529					-0.0243784	-0.011535			0.869174	0.00564267		-0.868933	-0.00560127		0.0478351	6.33916e-07	0.0041898
0.659065	2.41405e-05	0.659065	7.39827e-06	0.044838					-0.0325165	-0.0161489			0.893009	0.00563588		-0.892775	-0.00562024		0.0499711	6.40815e-07	0.0042354
0.650944	2.39386e-05	0.650944	7.39775e-06	0.0448349					-0.040648	-0.0205756			0.917321	0.00565027		-0.917079	-0.00563486		0.0521116	6.463e-07	0.00427165
0.64281	2.37204e-05	0.64281	7.39546e-06	0.044821					-0.0487774	-0.02471			0.942645	0.00565731		-0.942409	-0.00564804		0.054347	6.50821e-07	0.00430153
0.634669	2.35106e-05	0.634669	7.39395e-06	0.0448119					-0.0568895	-0.0284242			0.968521	0.00566332		-0.96826	-0.00565819		0.0566325	6.5612e-07	0.00433655
0.626515	2.33025e-05	0.626515	7.39255e-06	0.0448034					-0.0650758	-0.0314382			0.994801	0.00565248		-0.994571	-0.00565747		0.0589711	6.63772e-07	0.00438713
0.61841	2.31084e-05	0.61841	7.39125e-06	0.0447955					-0.0731894	-0.0336647			1.02159	0.00567469		-1.02069	-0.00567206		0.0613575	6.68439e-07	0.00441798
0.610283	2.28938e-05	0.610283	7.38964e-06	0.0447857					-0.0813482	-0.0353441			1.0499	0.00568985		-1.04905	-0.00567962		0.0638406	6.74298e-07	0.0044567
0.602138	2.26878e-05	0.602138	7.38914e-06	0.0447827					-0.0894739	-0.0366249			1.07821	0.00569445		-1.07735	-0.00567832		0.0663746	6.78343e-07	0.00448343
0.594002	2.24732e-05	0.594002	7.38724e-06	0.0447712					-0.0976179	-0.0375979			1.10799	0.00569913		-1.10712	-0.00568963		0.0689587	6.80224e-07	0.00449587
0.585887	2.2265e-05	0.585887	7.38482e-06	0.0447565					-0.105741	-0.0383987			1.13783	0.00570044		-1.13696	-0.00568573		0.0716458	6.8408e-07	0.00452135
0.577742	2.20619e-05	0.577742	7.38327e-06	0.0447471					-0.113876	-0.039031			1.16903	0.00571849		-1.16825	-0.00569903		0.0743784	6.89893e-07	0.00455977
0.569575	2.18518e-05	0.569575	7.38305e-06	0.0447458					-0.122028	-0.0395733			1.20035	0.00570867		-1.19945	-0.0057015		0.0772122	6.93037e-07	0.00458055
0.561426	2.16358e-05	0.561426	7.38055e-06	0.0447307					-0.130156	-0.0400172			1.23311	0.00571913		-1.23222	-0.0057117		0.0800947	6.96397e-07	0.00460276
0.553324	2.14366e-05	0.553324	7.3785e-06	0.0447182					-0.138294	-0.0403883			1.2659	0.00571953		-1.26505	-0.00574486		0.083029	6.99444e-07	0.0046229
0.545167	2.1232e-05	0.545167	7.37577e-06	0.0447017					-0.146412	-0.0407084			1.30013	0.00571875		-1.29931	-0.00573235		0.0860582	7.01017e-07	0.0046333
0.537033	2.10127e-05	0.537033	7.37344e-06	0.0446875					-0.154533	-0.0409886			1.33599	0.00571651		-1.33502	-0.0057134		0.0891882	7.04051e-07	0.00465335
0.5289	2.08036e-05	0.5289	7.37088e-06	0.044672					-0.162676	-0.0412378			1.37178	0.00573071		-1.37094	-0.00574679		0.0923685	7.09904e-07	0.00469203
0.52077	2.06006e-05	0.52077	7.36838e-06	0.0446568					-0.170816	-0.0414549			1.40895	0.0057254		-1.4081	-0.00574369		0.0956978	7.09963e-07	0.00469242
0.512631	2.03918e-05	0.512631	7.36592e-06	0.044642					-0.178941	-0.0416765			1.44624	0.00574786		-1.44544	-0.00573366		0.0990291	7.15401e-07	0.00472836
0.504431	2.01789e-05	0.504431	7.36427e-06	0.044632					-0.187087	-0.0418515			1.48638	0.00576748		-1.48557	-0.00574477		0.102497	7.19381e-07	0.00475467
0.49633	1.99696e-05	0.49633	7.36127e-06	0.0446138					-0.195249	-0.0420088			1.52671	0.00574578		-1.52581	-0.00575692		0.10608	7.22104e-07	0.00477267
0.488213	1.97589e-05	0.488213	7.35823e-06	0.0445954					-0.20338	-0.0421649									0.1098	7.23608e-07	0.00478261
0.480076	1.95434e-05	0.480076	7.35537e-06	0.044578					-0.211512	-0.0423012									0.113534	7.28511e-07	0.00481501
0.471937	1.93374e-05	0.471937	7.35248e-06	0.0445605					-0.219691	-0.0424376									0.117408	7.28115e-07	0.0048124
0.463811	1.91342e-05	0.463811	7.34866e-06	0.0445374					-0.227802	-0.0425582									0.121279	7.3216e-07	0.00483913
0.455683	1.89249e-05	0.455683	7.34462e-06	0.0445129					-0.235961	-0.0426691									0.125309	7.34461e-07	0.00485434
0.447531	1.87082e-05	0.447531	7.34154e-06	0.0444942					-0.244057	-0.0427676									0.129477	7.40098e-07	0.0048916
0.439375	1.85062e-05	0.439375	7.33883e-06	0.0444778					-0.252196	-0.0428453									0.133811	7.39525e-07	0.00488781
0.431248	1.82933e-05	0.431248	7.33524e-06	0.044456					-0.260352	-0.042941									0.138137	7.41541e-07	0.00490114
0.423116	1.80787e-05	0.423116	7.33231e-06	0.0444383					-0.268487	-0.0430323									0.142607	7.45746e-07	0.00492893
0.415003	1.78651e-05	0.415003	7.32798e-06	0.044412					-0.276607	-0.0431311									0.147225	7.46277e-07	0.00493244
0.406846	1.76525e-05	0.406846	7.32378e-06	0.0443866					-0.284747	-0.0432061									0.151997	7.49787e-07	0.00495563
0.398709	1.74484e-05	0.398709	7.31986e-06	0.0443628					-0.292882	-0.0432797									0.156777	7.49648e-07	0.00495472
0.390546	1.72444e-05	0.390546	7.31524e-06	0.0443348					-0.301017	-0.0433402									0.161839	7.5388e-07	0.00498269
0.382437	1.70324e-05	0.382437	7.30908e-06	0.0442975					-0.309137	-0.0433956									0.166909	7.56648e-07	0.00500098
0.374312	1.68205e-05	0.374312	7.30384e-06	0.0442657					-0.317296	-0.043456									0.17213	7.57815e-07	0.00500869
0.366172	1.65974e-05	0.366172	7.29753e-06	0.0442275					-0.325452	-0.0435248									0.177493	7.60876e-07	0.00502893
0.358046	1.63883e-05	0.358046	7.2923e-06	0.0441958					-0.333584	-0.0435805									0.183166	7.64518e-07	0.005053
0.349901	1.6186e-05	0.349901	7.28613e-06	0.0441584					-0.341709	-0.0436291									0.188818	7.6695e-07	0.00506907
0.341766	1.59643e-05	0.341766	7.27902e-06	0.0441153					-0.349853	-0.0436812									0.19464	7.66891e-07	0.00506868
0.333648	1.57444e-05	0.333648	7.27153e-06	0.0440699					-0.357977	-0.0437452									0.200597	7.69684e-07	0.00508714
0.325513	1.55382e-05	0.325513	7.26376e-06	0.0440228					-0.366106	-0.0437962									0.206706	7.7269e-07	0.00510701
0.317354	1.53173e-05	0.317354	7.25472e-06	0.043968					-0.374258	-0.0438504									0.212979	7.74009e-07	0.00511573
0.30921	1.51086e-05	0.30921	7.24776e-06	0.0439258					-0.382385	-0.0438996									0.219533	7.79843e-07	0.00515428
0.301089	1.48873e-05	0.301089	7.24125e-06	0.0438864					-0.390517	-0.0439392									0.226087	7.80087e-07	0.0051559
0.292944	1.46654e-05	0.292944	7.23351e-06	0.0438395					-0.398647	-0.0439705									0.232954	7.79052e-07	0.00514906
0.284797	1.44545e-05	0.284797	7.22213e-06	0.0437705					-0.406775	-0.0440009									0.239956	7.80357e-07	0.00515768
0.276667	1.42417e-05	0.276667	7.21315e-06	0.0437161					-0.41491	-0.0440468									0.24711	7.85521e-07	0.00519181
0.268544	1.40238e-05	0.268544	7.20376e-06	0.0436592					-0.423051	-0.0440988									0.254423	7.85003e-07	0.00518839
0.260402	1.3814e-05	0.260402	7.19456e-06	0.0436034					-0.431173	-0.0441289									0.26202	7.89215e-07	0.00521623
0.252211	1.36018e-05	0.252211	7.18581e-06	0.0435504					-0.439348	-0.0441644									0.269769	7.91503e-07	0.00523136
0.244101	1.3398e-05	0.244101	7.17232e-06	0.0434686					-0.447487	-0.0442148									0.277813	7.93704e-07	0.0052459
0.235959	1.31539e-05	0.235959	7.16035e-06	0.0433961					-0.455623	-0.0442401									0.285857	7.94475e-07	0.00525099
0.227838	1.29348e-05	0.227838	7.14927e-06	0.0433289					-0.463749	-0.0442644									0.294355	7.96551e-07	0.00526472
0.219694	1.27251e-05	0.219694	7.13492e-06	0.043242					-0.471892	-0.0442805									0.303002	7.96236e-07	0.00526263
0.211564	1.25058e-05	0.211564	7.11946e-06	0.0431483					-0.480029	-0.0443101									0.311776	8.03689e-07	0.0053119
0.203441	1.2306e-05	0.203441	7.10219e-06	0.0430436					-0.488157	-0.044334									0.321242	8.041e-07	0.00531461
0.195322	1.20546e-05	0.195322	7.0863e-06	0.0429473					-0.496286	-0.0443614									0.330186	8.04595e-07	0.00531788
0.187137	1.18238e-05	0.187137	7.06432e-06	0.0428141					-0.504425	-0.0443818									0.339624	8.07698e-07	0.00533839
0.179005	1.16137e-05	0.179005	7.03956e-06	0.0426641					-0.512579	-0.0444152									0.34955	8.08376e-07	0.00534287
0.170878	1.13791e-05	0.170878	7.016e-06	0.0425212					-0.520717	-0.0444379									0.36	8.11638e-07	0.00536443
0.162736	1.11403e-05	0.162736	6.98644e-06	0.0423421					-0.528837	-0.0444522									0.369914	8.11925e-07	0.00536633
0.154597	1.09003e-05	0.154597	6.95573e-06	0.042156					-0.536973	-0.0444733									0.380866	8.11876e-07	0.005366
0.146462	1.06862e-05	0.146462	6.91849e-06	0.0419303					-0.545098	-0.0445017									0.391773	8.16507e-07	0.00539661
0.138332	1.04501e-05	0.138332	6.87637e-06	0.041675					-0.553243	-0.0445115									0.402703	8.19488e-07	0.00541632
0.130192	1.01752e-05	0.130192	6.82916e-06	0.0413888					-0.561364	-0.0445246									0.414128	8.18495e-07	0.00540975
0.122061	9.93566e-06	0.122061	6.77064e-06	0.0410342					-0.569508	-0.044537									0.426064	8.21033e-07	0.00542653
0.11394	9.66771e-06	0.11394	6.70132e-06	0.0406141					-0.577677	-0.044562									0.437956	8.22208e-07	0.00543429
0.105818	9.40811e-06	0.105818	6.61456e-06	0.0400883					-0.585812	-0.0445741									0.450426	8.22778e-07	0.00543806
0.0976681	9.15297e-06	0.0976681	6.5117e-06	0.0394649					-0.593953	-0.0445939									0.463318	8.22968e-07	0.00543932
0.0895355	8.85471e-06	0.0895355	6.38375e-06	0.0386894					-0.602073	-0.0446104									0.476243	8.28146e-07	0.00547354
0.0814084	8.54462e-06	0.0814084	6.21055e-06	0.0376397					-0.610208	-0.0446265									0.489665	8.28683e-07	0.00547709
0.0732745	8.20817e-06	0.0732745	5.99709e-06	0.036346					-0.618331	-0.0446403									0.503557	8.2863e-07	0.00547674
0.0651235	7.84702e-06	0.0651235	5.71334e-06	0.0346263					-0.626468	-0.0446544									0.517506	8.31115e-07	0.00549316
0.056967	7.41329e-06	0.056967	5.33873e-06	0.0323559					-0.634612	-0.044666									0.531885	8.2989e-07	0.00548506
0.0488365	6.94907e-06	0.0488365	4.85352e-06	0.0294153					-0.642741	-0.0446876									0.546787	8.33448e-07	0.00550858
0.0407004	6.43785e-06	0.0407004	4.23762e-06	0.0256826					-0.650879	-0.0446951									0.562189	8.35248e-07	0.00552048
0.032518	5.73107e-06	0.032518	3.53567e-06	0.0214283					-0.659006	-0.0447027									0.578133	8.37581e-07	0.0055359
0.024417	4.94142e-06	0.024417	2.79787e-06	0.0169568					-0.667133	-0.0447128									0.594004	8.37857e-07	0.00553773
0.0162992	3.9183e-06	0.0162992	2.03516e-06	0.0123343					-0.675274	-0.0447285									0.610414	8.37047e-07	0.00553237
0.00817524	2.59443e-06	0.00817524	1.25163e-06	0.00758565					-0.683394	-0.0447367									0.627273	8.394e-07	0.00554792
3.15135e-05	9.59545e-07	3.15135e-05	4.62161e-07	0.00280098					-0.691545	-0.0447482									0.644657	8.41928e-07	0.00556463
-0.00812582	-9.8405e-07	-0.00812582	-3.32182e-07	-0.00201322					-0.699687	-0.0447674									0.662537	8.4356e-07	0.00557542
-0.016249	-2.72472e-06	-0.016249	-1.12447e-06	-0.00681495					-0.707855	-0.0447729									0.680917	8.44027e-07	0.00557851
-0.0243784	-4.05383e-06	-0.0243784	-1.90327e-06	-0.011535					-0.715963	-0.0447779									0.699804	8.43049e-07	0.00557204
-0.0325165	-5.04388e-06	-0.0325165	-2.66456e-06	-0.0161489					-0.72409	-0.0447845									0.719171	8.45767e-07	0.00559001
-0.040648	-5.83716e-06	-0.040648	-3.39497e-06	-0.0205756					-0.73223	-0.0447866									0.739034	8.44344e-07	0.0055806
-0.0487774	-6.45023e-06	-0.0487774	-4.07714e-06	-0.02471					-0.740364	-0.0447992									0.759379	8.49897e-07	0.0056173
-0.0568895	-6.99086e-06	-0.0568895	-4.68998e-06	-0.0284242					-0.748494	-0.0448077									0.780275	8.49425e-07	0.00561418
-0.0650758	-7.44647e-06	-0.0650758	-5.18731e-06	-0.0314382					-0.756629	-0.0448197									0.801629	8.49465e-07	0.00561445
-0.0731894	-7.86353e-06	-0.0731894	-5.55467e-06	-0.0336647					-0.764792	-0.0448214									0.823476	8.51521e-07	0.00562804
-0.0813482	-8.22721e-06	-0.0813482	-5.83177e-06	-0.0353441					-0.772919	-0.0448362									0.846324	8.5164e-07	0.00562882
-0.0894739	-8.54544e-06	-0.0894739	-6.0431e-06	-0.0366249					-0.781051	-0.0448366									0.869174	8.53736e-07	0.00564267
-0.0976179	-8.85196e-06	-0.0976179	-6.20366e-06	-0.0375979					-0.789184	-0.0448426									0.893009	8.52708e-07	0.00563588
-0.105741	-9.15648e-06	-0.105741	-6.33578e-06	-0.0383987					-0.797318	-0.0448546									0.917321	8.54885e-07	0.00565027
-0.113876	-9.44427e-06	-0.113876	-6.44012e-06	-0.039031					-0.80545	-0.0448618									0.942645	8.55951e-07	0.00565731
-0.122028	-9.70052e-06	-0.122028	-6.52959e-06	-0.0395733					-0.813573	-0.0448685									0.968521	8.5686e-07	0.00566332
-0.130156	-9.98243e-06	-0.130156	-6.60283e-06	-0.0400172					-0.821709	-0.0448841									0.994801	8.55219e-07	0.00565248
-0.138294	-1.02417e-05	-0.138294	-6.66406e-06	-0.0403883					-0.829877	-0.0448956									1.02159	8.5858e-07	0.00567469
-0.146412	-1.04704e-05	-0.146412	-6.71689e-06	-0.0407084					-0.838011	-0.0449029									1.0499	8.60874e-07	0.00568985
-0.154533	-1.07283e-05	-0.154533	-6.76311e-06	-0.0409886					-0.846157	-0.0449091									1.07821	8.6157e-07	0.00569445
-0.162676	-1.09581e-05	-0.162676	-6.80424e-06	-0.0412378					-0.854267	-0.0449131									1.10799	8.62278e-07	0.00569913
-0.170816	-1.12109e-05	-0.170816	-6.84005e-06	-0.0414549					-0.862416	-0.0449152									1.13783	8.62476e-07	0.00570044
-0.178941	-1.14519e-05	-0.178941	-6.87662e-06	-0.0416765					-0.870545	-0.0449245									1.16903	8.65207e-07	0.00571849
-0.187087	-1.16867e-05	-0.187087	-6.90549e-06	-0.0418515					-0.87868	-0.0449343									1.20035	8.63722e-07	0.00570867
-0.195249	-1.19102e-05	-0.195249	-6.93144e-06	-0.0420088					-0.886816	-0.0449447									1.23311	8.65303e-07	0.00571913
-0.20338	-1.21245e-05	-0.20338	-6.9572e-06	-0.0421649					-0.894949	-0.044958									1.2659	8.65364e-07	0.00571953
-0.211512	-1.23531e-05	-0.211512	-6.9797e-06	-0.0423012					-0.90305	-0.0449605									1.30013	8.65246e-07	0.00571875
-0.219691	-1.25874e-05	-0.219691	-7.0022e-06	-0.0424376					-0.911192	-0.0449678									1.33599	8.64908e-07	0.00571651
-0.227802	-1.28316e-05	-0.227802	-7.0221e-06	-0.0425582					-0.919323	-0.0449759									1.37178	8.67055e-07	0.00573071
-0.235961	-1.30414e-05	-0.235961	-7.0404e-06	-0.0426691					-0.927452	-0.0449792									1.40895	8.66253e-07	0.0057254
-0.244057	-1.3269e-05	-0.244057	-7.05665e-06	-0.0427676					-0.935585	-0.0449765									1.44624	8.6965e-07	0.00574786
-0.252196	-1.34856e-05	-0.252196	-7.06947e-06	-0.0428453					-0.943708	-0.0449807									1.48638	8.72619e-07	0.00576748
-0.260352	-1.37103e-05	-0.260352	-7.08526e-06	-0.042941					-0.951866	-0.0449877									1.52671	8.69336e-07	0.00574578
-0.268487	-1.39279e-05	-0.268487	-7.10032e-06	-0.0430323					-0.960026	-0.0449963
-0.276607	-1.41477e-05	-0.276607	-7.11663e-06	-0.0431311					-0.968152	-0.0449908									3.67593e-07	8.62668e-07	0.00570171
-0.284747	-1.43695e-05	-0.284747	-7.129e-06	-0.0432061					-0.976273	-0.044992									-0.00084784	8.16582e-07	0.00539711
-0.292882	-1.45905e-05	-0.292882	-7.14115e-06	-0.0432797					-0.984416	-0.0449899									-0.00171775	7.62832e-07	0.00504185
-0.301017	-1.47866e-05	-0.301017	-7.15113e-06	-0.0433402					-0.992544	-0.044991									-0.00261092	7.05716e-07	0.00466435
-0.309137	-1.50105e-05	-0.309137	-7.16027e-06	-0.0433956					-1.00067	-0.044979									-0.00352842	6.46337e-07	0.00427189
-0.317296	-1.52281e-05	-0.317296	-7.17023e-06	-0.043456					-1.00881	-0.0449781									-0.0044679	5.84958e-07	0.00386622
-0.325452	-1.54594e-05	-0.325452	-7.18159e-06	-0.0435248					-1.01688	-0.0448552									-0.00543205	5.21601e-07	0.00344747
-0.333584	-1.56822e-05	-0.333584	-7.19078e-06	-0.0435805															-0.00642583	4.55981e-07	0.00301376
-0.341709	-1.58897e-05	-0.341709	-7.19879e-06	-0.0436291					-1.01687	-0.0448616									-0.00744452	3.90903e-07	0.00258363
-0.349853	-1.6096e-05	-0.349853	-7.2074e-06	-0.0436812					-1.00896	-0.0447604									-0.00848836	3.24539e-07	0.00214501
-0.357977	-1.62964e-05	-0.357977	-7.21795e-06	-0.0437452					-1.00074	-0.0448161									-0.00955652	2.62134e-07	0.00173255
-0.366106	-1.65175e-05	-0.366106	-7.22637e-06	-0.0437962					-0.992552	-0.0448567									-0.0106581	2.05125e-07	0.00135575
-0.374258	-1.67499e-05	-0.374258	-7.23531e-06	-0.0438504					-0.984379	-0.0448873									-0.011791	1.50177e-07	0.00099258
-0.382385	-1.69572e-05	-0.382385	-7.24343e-06	-0.0438996					-0.97622	-0.0449097									-0.0129387	9.65517e-08	0.000638148
-0.390517	-1.71609e-05	-0.390517	-7.24997e-06	-0.0439392					-0.968041	-0.0449247									-0.0141317	4.84232e-08	0.000320048
-0.398647	-1.73912e-05	-0.398647	-7.25512e-06	-0.0439705					-0.959931	-0.0449224									-0.0153545	1.59966e-09	1.05728e-05
-0.406775	-1.76087e-05	-0.406775	-7.26014e-06	-0.0440009					-0.951713	-0.0449581									-0.0166071	-4.02805e-08	-0.000266229
-0.41491	-1.78135e-05	-0.41491	-7.26772e-06	-0.0440468					-0.943607	-0.0449787									-0.0178896	-8.04008e-08	-0.0005314
-0.423051	-1.80227e-05	-0.423051	-7.2763e-06	-0.0440988					-0.935473	-0.0449905									-0.0192155	-1.16665e-07	-0.000771086
-0.431173	-1.82392e-05	-0.431173	-7.28127e-06	-0.0441289					-0.927336	-0.0449974									-0.020572	-1.48991e-07	-0.000984737
-0.439348	-1.84563e-05	-0.439348	-7.28713e-06	-0.0441644					-0.919189	-0.0450042									-0.0219592	-1.82847e-07	-0.00120851
-0.447487	-1.86585e-05	-0.447487	-7.29544e-06	-0.0442148					-0.91108	-0.0450108									-0.0233907	-2.12092e-07	-0.0014018
-0.455623	-1.88635e-05	-0.455623	-7.29961e-06	-0.0442401					-0.902925	-0.045012									-0.0248519	-2.38055e-07	-0.0015734
-0.463749	-1.90771e-05	-0.463749	-7.30361e-06	-0.0442644					-0.894807	-0.0450132									-0.0263571	-2.64696e-07	-0.00174948
-0.471892	-1.92977e-05	-0.471892	-7.30628e-06	-0.0442805					-0.886668	-0.0450154									-0.0278921	-2.865e-07	-0.00189359
-0.480029	-1.95048e-05	-0.480029	-7.31117e-06	-0.0443101					-0.878504	-0.045013									-0.0294876	-3.08816e-07	-0.00204108
-0.488157	-1.97223e-05	-0.488157	-7.31511e-06	-0.044334					-0.870391	-0.045012									-0.0311036	-3.29597e-07	-0.00217844
-0.496286	-1.99425e-05	-0.496286	-7.31963e-06	-0.0443614					-0.862247	-0.0450111									-0.0327978	-3.47949e-07	-0.00229973
-0.504425	-2.01371e-05	-0.504425	-7.323e-06	-0.0443818					-0.854106	-0.0450127									-0.034486	-3.65302e-07	-0.00241442
-0.512579	-2.03516e-05	-0.512579	-7.3285e-06	-0.0444152					-0.845982	-0.0450041									-0.0362251	-3.81471e-07	-0.00252129
-0.520717	-2.05472e-05	-0.520717	-7.33224e-06	-0.0444379					-0.83785	-0.0449986									-0.0380645	-3.97962e-07	-0.00263029
-0.528837	-2.07645e-05	-0.528837	-7.33462e-06	-0.0444522					-0.8297	-0.044999									-0.0399023	-4.10973e-07	-0.00271628
-0.536973	-2.09725e-05	-0.536973	-7.3381e-06	-0.0444733					-0.821539	-0.0449949									-0.0417915	-4.25487e-07	-0.00281221
-0.545098	-2.11975e-05	-0.545098	-7.34278e-06	-0.0445017					-0.813401	-0.0449953									-0.0437775	-4.35873e-07	-0.00288085
-0.553243	-2.13997e-05	-0.553243	-7.34439e-06	-0.0445115					-0.805281	-0.0449876									-0.04577	-4.47328e-07	-0.00295656
-0.561364	-2.16175e-05	-0.561364	-7.34655e-06	-0.0445246					-0.797149	-0.0449835									-0.0478059	-4.59378e-07	-0.00303621
-0.569508	-2.18151e-05	-0.569508	-7.34859e-06	-0.044537					-0.789013	-0.0449761									-0.0499442	-4.697e-07	-0.00310443
-0.577677	-2.202e-05	-0.577677	-7.35272e-06	-0.044562					-0.780879	-0.0449721									-0.0520839	-4.79906e-07	-0.00317189
-0.585812	-2.22297e-05	-0.585812	-7.35472e-06	-0.0445741					-0.772745	-0.0449689									-0.0543196	-4.89462e-07	-0.00323504
-0.593953	-2.24525e-05	-0.593953	-7.35799e-06	-0.0445939					-0.764598	-0.0449615									-0.0566046	-4.99155e-07	-0.00329911
-0.602073	-2.26612e-05	-0.602073	-7.36071e-06	-0.0446104					-0.756443	-0.044961									-0.0589433	-5.0732e-07	-0.00335308
-0.610208	-2.28589e-05	-0.610208	-7.36337e-06	-0.0446265					-0.748283	-0.0449517									-0.0613286	-5.15355e-07	-0.00340618
-0.618331	-2.30711e-05	-0.618331	-7.36565e-06	-0.0446403					-0.740183	-0.0449451									-0.0638135	-5.22179e-07	-0.00345128
-0.626468	-2.32835e-05	-0.626468	-7.36797e-06	-0.0446544					-0.732037	-0.044941									-0.0663466	-5.31576e-07	-0.00351339
-0.634612	-2.3484e-05	-0.634612	-7.36989e-06	-0.044666					-0.723893	-0.0449346									-0.0689328	-5.38156e-07	-0.00355688
-0.642741	-2.369e-05	-0.642741	-7.37346e-06	-0.0446876					-0.715763	-0.0449322									-0.0716154	-5.43633e-07	-0.00359308
-0.650879	-2.3913e-05	-0.650879	-7.37468e-06	-0.0446951					-0.707638	-0.0449234									-0.0743508	-5.52057e-07	-0.00364876
-0.659006	-2.41172e-05	-0.659006	-7.37594e-06	-0.0447027					-0.699492	-0.0449187									-0.0771856	-5.57056e-07	-0.0036818
-0.667133	-2.4335e-05	-0.667133	-7.37761e-06	-0.0447128					-0.691339	-0.0449105									-0.0800678	-5.61107e-07	-0.00370857
-0.675274	-2.45416e-05	-0.675274	-7.3802e-06	-0.0447285					-0.683212	-0.0449058									-0.0830032	-5.71059e-07	-0.00377435
-0.683394	-2.47388e-05	-0.683394	-7.38154e-06	-0.0447367					-0.675075	-0.0448993									-0.0860339	-5.76081e-07	-0.00380755
-0.691545	-2.4951e-05	-0.691545	-7.38345e-06	-0.0447482					-0.666935	-0.0448891									-0.089164	-5.81829e-07	-0.00384554
-0.699687	-2.51543e-05	-0.699687	-7.38662e-06	-0.0447674					-0.65881	-0.0448863									-0.092342	-5.87926e-07	-0.00388583
-0.707855	-2.53689e-05	-0.707855	-7.38752e-06	-0.0447729					-0.650679	-0.0448773									-0.0956741	-5.93249e-07	-0.00392101
-0.715963	-2.55699e-05	-0.715963	-7.38834e-06	-0.0447779					-0.642553	-0.0448668									-0.0990041	-6.00106e-07	-0.00396633
-0.72409	-2.57839e-05	-0.72409	-7.38944e-06	-0.0447845					-0.634411	-0.0448583									-0.102417	-6.07133e-07	-0.00401278
-0.73223	-2.59928e-05	-0.73223	-7.38978e-06	-0.0447866					-0.626273	-0.0448547									-0.105994	-6.11061e-07	-0.00403874
-0.740364	-2.61997e-05	-0.740364	-7.39187e-06	-0.0447992					-0.618141	-0.0448459									-0.109716	-6.15292e-07	-0.00406671
-0.748494	-2.64082e-05	-0.748494	-7.39326e-06	-0.0448077					-0.610015	-0.0448374									-0.113444	-6.20374e-07	-0.00410029
-0.756629	-2.66141e-05	-0.756629	-7.39524e-06	-0.0448197					-0.601871	-0.0448278									-0.117319	-6.28524e-07	-0.00415416
-0.764792	-2.68131e-05	-0.764792	-7.39552e-06	-0.0448214					-0.593708	-0.0448183									-0.121191	-6.31769e-07	-0.0041756
-0.772919	-2.70288e-05	-0.772919	-7.39797e-06	-0.0448362					-0.585605	-0.0448113									-0.125213	-6.32416e-07	-0.00417988
-0.781051	-2.72382e-05	-0.781051	-7.39803e-06	-0.0448366					-0.577467	-0.0448019									-0.129395	-6.41186e-07	-0.00423785
-0.789184	-2.74497e-05	-0.789184	-7.39903e-06	-0.0448426					-0.569295	-0.044786									-0.133723	-6.47026e-07	-0.00427644
-0.797318	-2.76588e-05	-0.797318	-7.401e-06	-0.0448546					-0.561165	-0.0447819									-0.138049	-6.50963e-07	-0.00430247
-0.80545	-2.78656e-05	-0.80545	-7.4022e-06	-0.0448618					-0.553032	-0.044769									-0.142519	-6.57251e-07	-0.00434403
-0.813573	-2.80657e-05	-0.813573	-7.4033e-06	-0.0448685					-0.544893	-0.0447566									-0.147139	-6.60989e-07	-0.00436873
-0.821709	-2.82811e-05	-0.821709	-7.40588e-06	-0.0448841					-0.536758	-0.0447467									-0.151908	-6.64963e-07	-0.004395
-0.829877	-2.84776e-05	-0.829877	-7.40777e-06	-0.0448956					-0.528626	-0.0447312									-0.156689	-6.69491e-07	-0.00442493
-0.838011	-2.86889e-05	-0.838011	-7.40898e-06	-0.0449029					-0.5205	-0.0447173									-0.161755	-6.75574e-07	-0.00446513
-0.846157	-2.89059e-05	-0.846157	-7.41e-06	-0.0449091					-0.51236	-0.0447069									-0.166827	-6.79457e-07	-0.00449079
-0.854267	-2.91124e-05	-0.854267	-7.41066e-06	-0.0449131					-0.504193	-0.0446909									-0.172048	-6.82976e-07	-0.00451406
-0.862416	-2.93223e-05	-0.862416	-7.411e-06	-0.0449152					-0.496042	-0.0446743									-0.17741	-6.85699e-07	-0.00453205
-0.870545	-2.95301e-05	-0.870545	-7.41253e-06	-0.0449245					-0.487939	-0.0446585									-0.183079	-6.89926e-07	-0.00455999
-0.87868	-2.97387e-05	-0.87868	-7.41415e-06	-0.0449343					-0.479777	-0.04464									-0.188743	-6.92586e-07	-0.00457757
-0.886816	-2.99415e-05	-0.886816	-7.41587e-06	-0.0449447					-0.471654	-0.0446159									-0.194557	-6.97994e-07	-0.00461331
-0.894949	-3.01485e-05	-0.894949	-7.41806e-06	-0.044958					-0.463529	-0.0446023									-0.200519	-7.04475e-07	-0.00465615
-0.90305	-3.03539e-05	-0.90305	-7.41848e-06	-0.0449605					-0.455403	-0.0445812									-0.20663	-7.06441e-07	-0.00466915
-0.911192	-3.05615e-05	-0.911192	-7.41969e-06	-0.0449678					-0.447255	-0.044556									-0.212897	-7.11391e-07	-0.00470186
-0.919323	-3.0767e-05	-0.919323	-7.42102e-06	-0.0449759					-0.4391	-0.044535									-0.219456	-7.16255e-07	-0.00473401
-0.927452	-3.09878e-05	-0.927452	-7.42156e-06	-0.0449792					-0.430968	-0.0445041									-0.226009	-7.18786e-07	-0.00475074
-0.935585	-3.11899e-05	-0.935585	-7.42112e-06	-0.0449765					-0.422831	-0.0444814									-0.232879	-7.2333e-07	-0.00478077
-0.943708	-3.13972e-05	-0.943708	-7.4218e-06	-0.0449807					-0.414682	-0.0444594									-0.239881	-7.26518e-07	-0.00480184
-0.951866	-3.15994e-05	-0.951866	-7.42297e-06	-0.0449877					-0.406551	-0.0444262									-0.247029	-7.30986e-07	-0.00483137
-0.960026	-3.18104e-05	-0.960026	-7.42439e-06	-0.0449963					-0.398422	-0.0443968									-0.254341	-7.35031e-07	-0.00485811
-0.968152	-3.20223e-05	-0.968152	-7.42347e-06	-0.0449908					-0.390293	-0.0443724									-0.261943	-7.36661e-07	-0.00486888
-0.976273	-3.22255e-05	-0.976273	-7.42368e-06	-0.044992					-0.38216	-0.0443428									-0.269694	-7.42893e-07	-0.00491007
-0.984416	-3.2426e-05	-0.984416	-7.42332e-06	-0.0449899					-0.374015	-0.0443146									-0.277733	-7.43463e-07	-0.00491384
-0.992544	-3.26348e-05	-0.992544	-7.42352e-06	-0.044991					-0.365886	-0.0442882									-0.285787	-7.47102e-07	-0.00493789
-1.00067	-3.28464e-05	-1.00067	-7.42153e-06	-0.044979					-0.357752	-0.0442598									-0.294282	-7.53014e-07	-0.00497696
-1.00881	-3.306e-05	-1.00881	-7.42139e-06	-0.0449781					-0.349619	-0.0442192									-0.302931	-7.53905e-07	-0.00498285
-1.01688	-3.3231e-05	-1.01688	-7.40111e-06	-0.0448552					-0.341466	-0.0441841									-0.311469	-7.59302e-07	-0.00501852
									-0.333364	-0.0441456									-0.320948	-7.61892e-07	-0.00503564
-1.01687	-3.32319e-05	-1.01687	-7.40216e-06	-0.0448616					-0.325216	-0.0440951									-0.329891	-7.65708e-07	-0.00506087
-1.00896	-3.29928e-05	-1.00896	-7.38546e-06	-0.0447604					-0.317057	-0.0440421									-0.339337	-7.68924e-07	-0.00508212
-1.00074	-3.28113e-05	-1.00074	-7.39465e-06	-0.0448161					-0.308912	-0.0439973									-0.349261	-7.73499e-07	-0.00511236
-0.992552	-3.26157e-05	-0.992552	-7.40135e-06	-0.0448567					-0.300787	-0.0439533									-0.359705	-7.74311e-07	-0.00511773
-0.984379	-3.24169e-05	-0.984379	-7.4064e-06	-0.0448873					-0.292661	-0.0439117									-0.369629	-7.77316e-07	-0.00513758
-0.97622	-3.22138e-05	-0.97622	-7.4101e-06	-0.0449097					-0.284537	-0.0438463									-0.380572	-7.81382e-07	-0.00516446
-0.968041	-3.20089e-05	-0.968041	-7.41256e-06	-0.0449247					-0.276383	-0.0437877									-0.391498	-7.85106e-07	-0.00518907
-0.959931	-3.18074e-05	-0.959931	-7.41219e-06	-0.0449224					-0.268253	-0.0437368									-0.402413	-7.87327e-07	-0.00520375
-0.951713	-3.15988e-05	-0.951713	-7.41808e-06	-0.0449581					-0.260122	-0.0436741									-0.413838	-7.88804e-07	-0.00521351
-0.943607	-3.13937e-05	-0.943607	-7.42147e-06	-0.0449787					-0.251957	-0.0435945									-0.425768	-7.90999e-07	-0.00522802
-0.935473	-3.11909e-05	-0.935473	-7.42343e-06	-0.0449905					-0.243816	-0.0435329									-0.437674	-7.94004e-07	-0.00524788
-0.927336	-3.09815e-05	-0.927336	-7.42457e-06	-0.0449974					-0.235687	-0.0434523									-0.450138	-7.9643e-07	-0.00526392
-0.919189	-3.07746e-05	-0.919189	-7.42569e-06	-0.0450042					-0.227555	-0.0433477									-0.463042	-7.98809e-07	-0.00527964
-0.91108	-3.05689e-05	-0.91108	-7.42677e-06	-0.0450108					-0.219413	-0.0432601									-0.475962	-8.03634e-07	-0.00531153
-0.902925	-3.03652e-05	-0.902925	-7.42698e-06	-0.045012					-0.211275	-0.0432022									-0.489383	-8.05157e-07	-0.00532159
-0.894807	-3.01586e-05	-0.894807	-7.42716e-06	-0.0450132					-0.203152	-0.0430946									-0.503274	-8.07185e-07	-0.005335
-0.886668	-2.99489e-05	-0.886668	-7.42754e-06	-0.0450154					-0.195009	-0.0429848									-0.517208	-8.10456e-07	-0.00535662
-0.878504	-2.97404e-05	-0.878504	-7.42715e-06	-0.045013					-0.186842	-0.0428517									-0.531614	-8.1358e-07	-0.00537727
-0.870391	-2.9537e-05	-0.870391	-7.42697e-06	-0.045012					-0.178702	-0.0427208									-0.546509	-8.153e-07	-0.00538864
-0.862247	-2.93321e-05	-0.862247	-7.42682e-06	-0.0450111					-0.170592	-0.0425796									-0.5619	-8.17831e-07	-0.00540537
-0.854106	-2.91234e-05	-0.854106	-7.4271e-06	-0.0450127					-0.162452	-0.0424165									-0.577841	-8.22088e-07	-0.0054335
-0.845982	-2.8916e-05	-0.845982	-7.42567e-06	-0.0450041					-0.15431	-0.0422102									-0.593716	-8.26e-07	-0.00545936
-0.83785	-2.87097e-05	-0.83785	-7.42476e-06	-0.0449986					-0.146178	-0.0419954									-0.610126	-8.23484e-07	-0.00544273
-0.8297	-2.85013e-05	-0.8297	-7.42484e-06	-0.044999					-0.138044	-0.0417228									-0.627005	-8.25941e-07	-0.00545897
-0.821539	-2.82929e-05	-0.821539	-7.42415e-06	-0.0449949					-0.12991	-0.0414162									-0.64438	-8.27975e-07	-0.00547241
-0.813401	-2.80853e-05	-0.813401	-7.42422e-06	-0.0449953					-0.121738	-0.0410848									-0.662265	-8.28825e-07	-0.00547803
-0.805281	-2.78818e-05	-0.805281	-7.42296e-06	-0.0449876					-0.113631	-0.0406863									-0.680654	-8.32053e-07	-0.00549936
-0.797149	-2.76653e-05	-0.797149	-7.42228e-06	-0.0449835					-0.105509	-0.0401482									-0.699522	-8.35819e-07	-0.00552426
-0.789013	-2.7459e-05	-0.789013	-7.42105e-06	-0.0449761					-0.0973768	-0.0395177									-0.718907	-8.34421e-07	-0.00551501
-0.780879	-2.72592e-05	-0.780879	-7.42039e-06	-0.0449721					-0.0892457	-0.0387221									-0.738771	-8.39068e-07	-0.00554573
-0.772745	-2.70462e-05	-0.772745	-7.41986e-06	-0.0449689					-0.0811218	-0.0376886									-0.759137	-8.42054e-07	-0.00556546
-0.764598	-2.68448e-05	-0.764598	-7.41864e-06	-0.0449615					-0.0729949	-0.0363651									-0.780022	-8.4272e-07	-0.00556987
-0.756443	-2.66318e-05	-0.756443	-7.41855e-06	-0.044961					-0.0648356	-0.0346328									-0.801378	-8.43932e-07	-0.00557788
-0.748283	-2.64259e-05	-0.748283	-7.41702e-06	-0.0449517					-0.0566573	-0.0323367									-0.823211	-8.43774e-07	-0.00557683
-0.740183	-2.62146e-05	-0.740183	-7.41594e-06	-0.0449451					-0.0485271	-0.0293361									-0.846071	-8.47412e-07	-0.00560088
-0.732037	-2.60105e-05	-0.732037	-7.41526e-06	-0.044941					-0.0404139	-0.0256072									-0.868933	-8.47472e-07	-0.00560127
-0.723893	-2.58057e-05	-0.723893	-7.4142e-06	-0.0449346					-0.0322993	-0.0213924									-0.892775	-8.50341e-07	-0.00562024
-0.715763	-2.55932e-05	-0.715763	-7.41382e-06	-0.0449322					-0.024148	-0.01691									-0.917079	-8.52553e-07	-0.00563486
-0.707638	-2.53916e-05	-0.707638	-7.41236e-06	-0.0449234					-0.0160159	-0.0122629									-0.942409	-8.54548e-07	-0.00564804
-0.699492	-2.51826e-05	-0.699492	-7.41159e-06	-0.0449187					-0.00785223	-0.00747276									-0.96826	-8.56084e-07	-0.00565819
-0.691339	-2.49687e-05	-0.691339	-7.41023e-06	-0.0449105					0.000265066	-0.0026708									-0.994571	-8.55974e-07	-0.00565747
-0.683212	-2.47583e-05	-0.683212	-7.40945e-06	-0.0449058					0.00841458	0.00215685									-1.02069	-8.58182e-07	-0.00567206
-0.675075	-2.45562e-05	-0.675075	-7.40838e-06	-0.0448993					0.0165314	0.0069575									-1.04905	-8.59326e-07	-0.00567962
-0.666935	-2.43493e-05	-0.666935	-7.4067e-06	-0.0448891					0.0246596	0.0116753									-1.07735	-8.59129e-07	-0.00567832
-0.65881	-2.41414e-05	-0.65881	-7.40624e-06	-0.0448863					0.032809	0.016282									-1.10712	-8.6084e-07	-0.00568963
-0.650679	-2.39341e-05	-0.650679	-7.40475e-06	-0.0448773					0.0409351	0.0207032									-1.13696	-8.6025e-07	-0.00568573
-0.642553	-2.37262e-05	-0.642553	-7.40302e-06	-0.0448668					0.0490663	0.0248645									-1.16825	-8.62262e-07	-0.00569903
-0.634411	-2.3517e-05	-0.634411	-7.40162e-06	-0.0448583					0.0571982	0.0285392									-1.19945	-8.62636e-07	-0.0057015
-0.626273	-2.33078e-05	-0.626273	-7.40103e-06	-0.0448547					0.0653687	0.0315263									-1.23222	-8.6418e-07	-0.0057117
-0.618141	-2.31e-05	-0.618141	-7.39958e-06	-0.0448459					0.0735156	0.0337617									-1.26505	-8.69196e-07	-0.00574486
-0.610015	-2.28956e-05	-0.610015	-7.39817e-06	-0.0448374					0.0816371	0.0354314									-1.29931	-8.67304e-07	-0.00573235
-0.601871	-2.26861e-05	-0.601871	-7.39658e-06	-0.0448278					0.0897779	0.036721									-1.33502	-8.64437e-07	-0.0057134
-0.593708	-2.24772e-05	-0.593708	-7.39501e-06	-0.0448183					0.0979152	0.0377123									-1.37094	-8.69488e-07	-0.00574679
-0.585605	-2.22687e-05	-0.585605	-7.39386e-06	-0.0448113					0.10604	0.0384823									-1.4081	-8.69019e-07	-0.00574369
-0.577467	-2.20612e-05	-0.577467	-7.3923e-06	-0.0448019					0.114168	0.0391177									-1.44544	-8.67502e-07	-0.00573366
-0.569295	-2.18501e-05	-0.569295	-7.38968e-06	-0.044786					0.12231	0.0396394									-1.48557	-8.69183e-07	-0.00574477
-0.561165	-2.16434e-05	-0.561165	-7.389e-06	-0.0447819					0.130467	0.040089									-1.52581	-8.71022e-07	-0.00575692
-0.553032	-2.1434e-05	-0.553032	-7.38688e-06	-0.044769					0.138574	0.0404665
-0.544893	-2.12259e-05	-0.544893	-7.38483e-06	-0.0447566					0.146721	0.0408042									MicroMag 2900/3900 Data File ends
-0.536758	-2.10218e-05	-0.536758	-7.38319e-06	-0.0447467					0.154829	0.0410728
-0.528626	-2.08129e-05	-0.528626	-7.38064e-06	-0.0447312					0.162979	0.0413382
-0.5205	-2.05933e-05	-0.5205	-7.37835e-06	-0.0447173					0.171119	0.0415965
-0.51236	-2.03949e-05	-0.51236	-7.37663e-06	-0.0447069					0.179243	0.0417971
-0.504193	-2.01824e-05	-0.504193	-7.37399e-06	-0.0446909					0.187367	0.0419787
-0.496042	-1.99717e-05	-0.496042	-7.37126e-06	-0.0446743					0.195544	0.0421453
-0.487939	-1.9768e-05	-0.487939	-7.36864e-06	-0.0446585					0.203677	0.0422926
-0.479777	-1.95515e-05	-0.479777	-7.36559e-06	-0.04464					0.211801	0.0424292
-0.471654	-1.93435e-05	-0.471654	-7.36162e-06	-0.0446159					0.219938	0.042564
-0.463529	-1.91382e-05	-0.463529	-7.35938e-06	-0.0446023					0.228077	0.0427027
-0.455403	-1.89257e-05	-0.455403	-7.35589e-06	-0.0445812					0.2362	0.0427977
-0.447255	-1.87133e-05	-0.447255	-7.35174e-06	-0.044556					0.244335	0.0429206
-0.4391	-1.85014e-05	-0.4391	-7.34826e-06	-0.044535					0.252505	0.0430263
-0.430968	-1.8293e-05	-0.430968	-7.34317e-06	-0.0445041					0.260642	0.0431155
-0.422831	-1.80819e-05	-0.422831	-7.33943e-06	-0.0444814					0.268796	0.0432189
-0.414682	-1.78705e-05	-0.414682	-7.3358e-06	-0.0444594					0.276905	0.0432851
-0.406551	-1.76614e-05	-0.406551	-7.33032e-06	-0.0444262					0.285048	0.043361
-0.398422	-1.74457e-05	-0.398422	-7.32546e-06	-0.0443968					0.293177	0.0434567
-0.390293	-1.72362e-05	-0.390293	-7.32143e-06	-0.0443724					0.301313	0.0435155
-0.38216	-1.70203e-05	-0.38216	-7.31655e-06	-0.0443428					0.309444	0.0435908
-0.374015	-1.68126e-05	-0.374015	-7.31191e-06	-0.0443146					0.3176	0.0436724
-0.365886	-1.66048e-05	-0.365886	-7.30755e-06	-0.0442882					0.325744	0.043739
-0.357752	-1.63856e-05	-0.357752	-7.30287e-06	-0.0442598					0.333885	0.0437872
-0.349619	-1.61747e-05	-0.349619	-7.29616e-06	-0.0442192					0.342018	0.0438616
-0.341466	-1.59699e-05	-0.341466	-7.29038e-06	-0.0441841					0.350186	0.0439216
-0.333364	-1.57538e-05	-0.333364	-7.28403e-06	-0.0441456					0.358285	0.0439669
-0.325216	-1.55439e-05	-0.325216	-7.27568e-06	-0.0440951					0.366395	0.044019
-0.317057	-1.53357e-05	-0.317057	-7.26694e-06	-0.0440421					0.374539	0.0440687
-0.308912	-1.51234e-05	-0.308912	-7.25954e-06	-0.0439973					0.382668	0.0441213
-0.300787	-1.48991e-05	-0.300787	-7.25229e-06	-0.0439533					0.390807	0.0441786
-0.292661	-1.46845e-05	-0.292661	-7.24542e-06	-0.0439117					0.398936	0.0442043
-0.284537	-1.4472e-05	-0.284537	-7.23464e-06	-0.0438463					0.407071	0.0442504
-0.276383	-1.4237e-05	-0.276383	-7.22497e-06	-0.0437877					0.415203	0.0442926
-0.268253	-1.40116e-05	-0.268253	-7.21656e-06	-0.0437368					0.423337	0.04433
-0.260122	-1.38127e-05	-0.260122	-7.20621e-06	-0.0436741					0.431467	0.0443592
-0.251957	-1.35999e-05	-0.251957	-7.19309e-06	-0.0435945					0.439588	0.044397
-0.243816	-1.33895e-05	-0.243816	-7.18293e-06	-0.0435329					0.447773	0.0444324
-0.235687	-1.31552e-05	-0.235687	-7.16962e-06	-0.0434523					0.455886	0.0444732
-0.227555	-1.2936e-05	-0.227555	-7.15236e-06	-0.0433477					0.464027	0.0445035
-0.219413	-1.27313e-05	-0.219413	-7.13791e-06	-0.0432601					0.472158	0.0445337
-0.211275	-1.25123e-05	-0.211275	-7.12835e-06	-0.0432022					0.4803	0.0445604
-0.203152	-1.22795e-05	-0.203152	-7.1106e-06	-0.0430946					0.488434	0.0445897
-0.195009	-1.20733e-05	-0.195009	-7.09249e-06	-0.0429848					0.496562	0.0446147
-0.186842	-1.18353e-05	-0.186842	-7.07052e-06	-0.0428517					0.50473	0.0446332
-0.178702	-1.15871e-05	-0.178702	-7.04892e-06	-0.0427208					0.512871	0.0446699
-0.170592	-1.1365e-05	-0.170592	-7.02563e-06	-0.0425796					0.520995	0.0447005
-0.162452	-1.11725e-05	-0.162452	-6.99872e-06	-0.0424165					0.529115	0.044719
-0.15431	-1.09119e-05	-0.15431	-6.96468e-06	-0.0422102					0.537243	0.0447405
-0.146178	-1.06757e-05	-0.146178	-6.92923e-06	-0.0419954					0.545384	0.0447593
-0.138044	-1.04338e-05	-0.138044	-6.88425e-06	-0.0417228					0.553524	0.0447929
-0.12991	-1.01941e-05	-0.12991	-6.83367e-06	-0.0414162					0.561652	0.0448081
-0.121738	-9.9416e-06	-0.121738	-6.77899e-06	-0.0410848					0.569787	0.0448297
-0.113631	-9.69584e-06	-0.113631	-6.71324e-06	-0.0406863					0.577947	0.0448396
-0.105509	-9.4145e-06	-0.105509	-6.62445e-06	-0.0401482					0.58609	0.0448568
-0.0973768	-9.13786e-06	-0.0973768	-6.52041e-06	-0.0395177					0.594225	0.0448739
-0.0892457	-8.83475e-06	-0.0892457	-6.38914e-06	-0.0387221					0.602383	0.0448977
-0.0811218	-8.53024e-06	-0.0811218	-6.21862e-06	-0.0376886					0.61049	0.0449199
-0.0729949	-8.21923e-06	-0.0729949	-6.00024e-06	-0.0363651					0.618629	0.0449343
-0.0648356	-7.84997e-06	-0.0648356	-5.71441e-06	-0.0346328					0.626744	0.0449451
-0.0566573	-7.42023e-06	-0.0566573	-5.33556e-06	-0.0323367					0.634877	0.0449598
-0.0485271	-6.96147e-06	-0.0485271	-4.84046e-06	-0.0293361					0.643015	0.044969
-0.0404139	-6.41513e-06	-0.0404139	-4.22519e-06	-0.0256072					0.651137	0.0449972
-0.0322993	-5.72348e-06	-0.0322993	-3.52975e-06	-0.0213924					0.659268	0.0450087
-0.024148	-4.9077e-06	-0.024148	-2.79014e-06	-0.01691					0.667404	0.0450268
-0.0160159	-3.88043e-06	-0.0160159	-2.02339e-06	-0.0122629					0.675543	0.0450295
-0.00785223	-2.57503e-06	-0.00785223	-1.23301e-06	-0.00747276					0.683667	0.0450504
0.000265066	-8.88885e-07	0.000265066	-4.40681e-07	-0.0026708					0.691795	0.0450594
0.00841458	1.02738e-06	0.00841458	3.55881e-07	0.00215685					0.699953	0.0450875
0.0165314	2.75162e-06	0.0165314	1.14799e-06	0.0069575					0.708104	0.0450918
0.0246596	4.06655e-06	0.0246596	1.92643e-06	0.0116753					0.716227	0.0451049
0.032809	5.06513e-06	0.032809	2.68653e-06	0.016282					0.72436	0.0451155
0.0409351	5.86485e-06	0.0409351	3.41602e-06	0.0207032					0.732491	0.0451254
0.0490663	6.50927e-06	0.0490663	4.10264e-06	0.0248645					0.740618	0.0451404
0.0571982	7.02007e-06	0.0571982	4.70897e-06	0.0285392					0.748738	0.0451575
0.0653687	7.47931e-06	0.0653687	5.20184e-06	0.0315263					0.756892	0.0451612
0.0735156	7.88077e-06	0.0735156	5.57067e-06	0.0337617					0.76504	0.0451765
0.0816371	8.22961e-06	0.0816371	5.84617e-06	0.0354314					0.773165	0.0451827
0.0897779	8.57493e-06	0.0897779	6.05896e-06	0.036721					0.781294	0.0452042
0.0979152	8.88801e-06	0.0979152	6.22252e-06	0.0377123					0.789432	0.0452075
0.10604	9.1554e-06	0.10604	6.34958e-06	0.0384823					0.797567	0.0452239
0.114168	9.44584e-06	0.114168	6.45441e-06	0.0391177					0.805702	0.0452316
0.12231	9.72642e-06	0.12231	6.5405e-06	0.0396394					0.813814	0.0452433
0.130467	9.99735e-06	0.130467	6.61467e-06	0.040089					0.821961	0.0452542
0.138574	1.02632e-05	0.138574	6.67696e-06	0.0404665					0.830118	0.0452639
0.146721	1.05082e-05	0.146721	6.73268e-06	0.0408042					0.838241	0.045273
0.154829	1.07473e-05	0.154829	6.777e-06	0.0410728					0.846361	0.0452827
0.162979	1.09892e-05	0.162979	6.8208e-06	0.0413382					0.854495	0.0452892
0.171119	1.12228e-05	0.171119	6.86342e-06	0.0415965					0.862639	0.0452977
0.179243	1.14803e-05	0.179243	6.89652e-06	0.0417971					0.870778	0.045309
0.187367	1.16978e-05	0.187367	6.92648e-06	0.0419787					0.878895	0.0453218
0.195544	1.19479e-05	0.195544	6.95396e-06	0.0421453					0.887032	0.0453275
0.203677	1.21632e-05	0.203677	6.97827e-06	0.0422926					0.895179	0.045337
0.211801	1.23909e-05	0.211801	7.00081e-06	0.0424292					0.903296	0.0453453
0.219938	1.26514e-05	0.219938	7.02306e-06	0.042564					0.911424	0.0453591
0.228077	1.28507e-05	0.228077	7.04593e-06	0.0427027					0.91955	0.0453659
0.2362	1.30633e-05	0.2362	7.06162e-06	0.0427977					0.927661	0.0453778
0.244335	1.32952e-05	0.244335	7.0819e-06	0.0429206					0.935805	0.0453863
0.252505	1.35147e-05	0.252505	7.09934e-06	0.0430263					0.943932	0.0454046
0.260642	1.37293e-05	0.260642	7.11405e-06	0.0431155					0.952074	0.0454215
0.268796	1.39598e-05	0.268796	7.13112e-06	0.0432189					0.960224	0.0454263
0.276905	1.41875e-05	0.276905	7.14204e-06	0.0432851					0.968355	0.0454273
0.285048	1.43881e-05	0.285048	7.15456e-06	0.043361					0.976509	0.0454375
0.293177	1.46233e-05	0.293177	7.17035e-06	0.0434567					0.984622	0.045447
0.301313	1.48584e-05	0.301313	7.18005e-06	0.0435155					0.992755	0.0454542
0.309444	1.50566e-05	0.309444	7.19247e-06	0.0435908					1.00088	0.0454641
0.3176	1.52742e-05	0.3176	7.20594e-06	0.0436724					1.00901	0.0454493
0.325744	1.54917e-05	0.325744	7.21693e-06	0.043739					1.01708	0.0453088
0.333885	1.57089e-05	0.333885	7.22489e-06	0.0437872
0.342018	1.59441e-05	0.342018	7.23716e-06	0.0438616
0.350186	1.61306e-05	0.350186	7.24705e-06	0.0439216
0.358285	1.63583e-05	0.358285	7.25453e-06	0.0439669
0.366395	1.65813e-05	0.366395	7.26313e-06	0.044019
0.374539	1.67885e-05	0.374539	7.27134e-06	0.0440687
0.382668	1.69937e-05	0.382668	7.28001e-06	0.0441213
0.390807	1.7219e-05	0.390807	7.28947e-06	0.0441786
0.398936	1.74262e-05	0.398936	7.29371e-06	0.0442043
0.407071	1.76475e-05	0.407071	7.30131e-06	0.0442504
0.415203	1.78596e-05	0.415203	7.30827e-06	0.0442926
0.423337	1.80686e-05	0.423337	7.31444e-06	0.04433
0.431467	1.82862e-05	0.431467	7.31926e-06	0.0443592
0.439588	1.85018e-05	0.439588	7.32551e-06	0.044397
0.447773	1.87086e-05	0.447773	7.33135e-06	0.0444324
0.455886	1.8914e-05	0.455886	7.33807e-06	0.0444732
0.464027	1.91252e-05	0.464027	7.34308e-06	0.0445035
0.472158	1.93459e-05	0.472158	7.34805e-06	0.0445337
0.4803	1.95503e-05	0.4803	7.35247e-06	0.0445604
0.488434	1.97568e-05	0.488434	7.3573e-06	0.0445897
0.496562	1.99764e-05	0.496562	7.36142e-06	0.0446147
0.50473	2.01936e-05	0.50473	7.36447e-06	0.0446332
0.512871	2.04014e-05	0.512871	7.37053e-06	0.0446699
0.520995	2.06139e-05	0.520995	7.37557e-06	0.0447005
0.529115	2.08153e-05	0.529115	7.37863e-06	0.044719
0.537243	2.10286e-05	0.537243	7.38217e-06	0.0447405
0.545384	2.12442e-05	0.545384	7.38529e-06	0.0447593
0.553524	2.1444e-05	0.553524	7.39082e-06	0.0447929
0.561652	2.16708e-05	0.561652	7.39334e-06	0.0448081
0.569787	2.18761e-05	0.569787	7.3969e-06	0.0448297
0.577947	2.20808e-05	0.577947	7.39854e-06	0.0448396
0.58609	2.22904e-05	0.58609	7.40137e-06	0.0448568
0.594225	2.24858e-05	0.594225	7.40419e-06	0.0448739
0.602383	2.27171e-05	0.602383	7.40812e-06	0.0448977
0.61049	2.29186e-05	0.61049	7.41178e-06	0.0449199
0.618629	2.31314e-05	0.618629	7.41416e-06	0.0449343
0.626744	2.33323e-05	0.626744	7.41593e-06	0.0449451
0.634877	2.3539e-05	0.634877	7.41836e-06	0.0449598
0.643015	2.37457e-05	0.643015	7.41989e-06	0.044969
0.651137	2.39753e-05	0.651137	7.42453e-06	0.0449972
0.659268	2.41743e-05	0.659268	7.42643e-06	0.0450087
0.667404	2.43864e-05	0.667404	7.42942e-06	0.0450268
0.675543	2.45921e-05	0.675543	7.42987e-06	0.0450295
0.683667	2.47997e-05	0.683667	7.43331e-06	0.0450504
0.691795	2.50064e-05	0.691795	7.4348e-06	0.0450594
0.699953	2.52181e-05	0.699953	7.43943e-06	0.0450875
0.708104	2.5428e-05	0.708104	7.44015e-06	0.0450918
0.716227	2.56409e-05	0.716227	7.44231e-06	0.0451049
0.72436	2.58354e-05	0.72436	7.44405e-06	0.0451155
0.732491	2.60582e-05	0.732491	7.44568e-06	0.0451254
0.740618	2.62545e-05	0.740618	7.44817e-06	0.0451404
0.748738	2.64716e-05	0.748738	7.45098e-06	0.0451575
0.756892	2.66767e-05	0.756892	7.4516e-06	0.0451612
0.76504	2.68868e-05	0.76504	7.45411e-06	0.0451765
0.773165	2.70965e-05	0.773165	7.45514e-06	0.0451827
0.781294	2.73018e-05	0.781294	7.45869e-06	0.0452042
0.789432	2.75159e-05	0.789432	7.45923e-06	0.0452075
0.797567	2.77285e-05	0.797567	7.46193e-06	0.0452239
0.805702	2.79211e-05	0.805702	7.46321e-06	0.0452316
0.813814	2.81364e-05	0.813814	7.46514e-06	0.0452433
0.821961	2.83473e-05	0.821961	7.46694e-06	0.0452542
0.830118	2.85593e-05	0.830118	7.46854e-06	0.0452639
0.838241	2.87617e-05	0.838241	7.47005e-06	0.045273
0.846361	2.89708e-05	0.846361	7.47163e-06	0.0452827
0.854495	2.91772e-05	0.854495	7.47272e-06	0.0452892
0.862639	2.93868e-05	0.862639	7.47411e-06	0.0452977
0.870778	2.95949e-05	0.870778	7.47598e-06	0.045309
0.878895	2.98043e-05	0.878895	7.4781e-06	0.0453218
0.887032	3.00072e-05	0.887032	7.47903e-06	0.0453275
0.895179	3.02163e-05	0.895179	7.4806e-06	0.045337
0.903296	3.04335e-05	0.903296	7.48197e-06	0.0453453
0.911424	3.06297e-05	0.911424	7.48424e-06	0.0453591
0.91955	3.08406e-05	0.91955	7.48538e-06	0.0453659
0.927661	3.10535e-05	0.927661	7.48734e-06	0.0453778
0.935805	3.12605e-05	0.935805	7.48874e-06	0.0453863
0.943932	3.14675e-05	0.943932	7.49175e-06	0.0454046
0.952074	3.16748e-05	0.952074	7.49454e-06	0.0454215
0.960224	3.18892e-05	0.960224	7.49534e-06	0.0454263
0.968355	3.20909e-05	0.968355	7.4955e-06	0.0454273
0.976509	3.23028e-05	0.976509	7.49718e-06	0.0454375
0.984622	3.25107e-05	0.984622	7.49875e-06	0.045447
0.992755	3.27276e-05	0.992755	7.49993e-06	0.0454542
1.00088	3.29335e-05	1.00088	7.50158e-06	0.0454641
1.00901	3.31417e-05	1.00901	7.49914e-06	0.0454493
1.01708	3.3311e-05	1.01708	7.47594e-06	0.0453088
MicroMag 2900/3900 Data File ends

## Sheet: P1
MicroMag 2900/3900 Data File (Series 0016.002)									Field (T) P1	Magnetization (Am²)		IRM	Field (T) P1	Magnetization (Am²)	DCD	Field (T) P1	Magnetization (Am²)		MicroMag 2900/3900 Data File (Series 0016.002)
Direct moment vs. field; Hysteresis loop									1.0167	0.00772162			4.65429e-07	-3.48805e-05		2.36932e-07	0.0017709		Remanence curves: IRM + DCD
									1.00877	0.00772041			0.000849268	-3.96535e-05		-0.000847981	0.0017287
INSTRUMENT									1.00054	0.00772225			0.00171804	-3.705e-05		-0.00171785	0.00168838		INSTRUMENT
Configuration VSM									0.992377	0.00772902			0.00261117	-2.31199e-05		-0.00261086	0.00163299		Configuration VSM
Temperature control None									0.984164	0.00773472			0.00353074	-1.34707e-05		-0.00352849	0.00157342		Temperature control None
Hardware version 0004									0.97603	0.00773812			0.00446961	1.20825e-05		-0.00446745	0.00152574		Hardware version 0004
Software version 03/06/2013									0.967892	0.00773866			0.00543362	3.4387e-05		-0.00543183	0.00146983		Software version 03/06/2013
Units of measure Hybrid SI									0.959747	0.00774308			0.00642746	6.08615e-05		-0.00642574	0.00140519		Units of measure Hybrid SI
Temperature in Kelvin									0.951606	0.00774373			0.00744631	7.69728e-05		-0.00744435	0.00135803		Temperature in Kelvin
									0.943443	0.00774297			0.00848982	0.000105418		-0.00848839	0.00129755
SAMPLE									0.935324	0.00774322			0.009558	0.000148577		-0.00955634	0.00126059		SAMPLE
Mass +203.9000E-06									0.927191	0.00774617			0.0106668	0.000165547		-0.0106584	0.00122307		Mass +203.9000E-06
Volume N/A									0.919056	0.00774469			0.0117988	0.000195672		-0.0117914	0.00115228		Volume N/A
Demagnetizing factor N/A									0.91093	0.00774291			0.0129457	0.000211823		-0.0129387	0.0011053		Demagnetizing factor N/A
									0.902805	0.00774461			0.014139	0.000241956		-0.0141318	0.00106103
SETTINGS									0.894689	0.00774361			0.0153626	0.00026102		-0.0153551	0.00102917		SETTINGS
Field range N/A									0.886542	0.0077391			0.0166144	0.00028636		-0.0166072	0.000993254		Field range N/A
Field (command) N/A									0.878417	0.00773331			0.0178968	0.000310804		-0.0178894	0.000956226		Field (command) N/A
Moment range +20.00000E-06									0.870296	0.00773702			0.0192235	0.000326521		-0.0192165	0.00092332		Moment range +20.00000E-06
Averaging time +200.0000E-03									0.86216	0.00773668			0.0205791	0.000347494		-0.0205725	0.000900191		Averaging time +100.0000E-03
Temperature (command) N/A									0.854022	0.00773183			0.021966	0.000367161		-0.021959	0.000852196		Temperature (command) N/A
Tmprtr difference correction No									0.845884	0.00772303			0.0233973	0.000374725		-0.0233906	0.000819749		Tmprtr difference correction No
Orientation 0.000000E+00									0.837774	0.00772247			0.0248593	0.000418074		-0.0248528	0.000799142		Orientation 0.000000E+00
Vibration amplitude 1.0									0.829617	0.00772506			0.026364	0.000425571		-0.026358	0.000767972		Vibration amplitude 1.0
Calibration factor +7.093683E+00									0.821484	0.00771996			0.0278995	0.000429359		-0.0278931	0.000746047		Calibration factor +7.711778E+00
Operating frequency +83.00000E+00									0.813362	0.00772117			0.029494	0.000455474		-0.029488	0.000702387		Operating frequency +83.00000E+00
Sweep mode Continuous									0.805232	0.00771982			0.0311336	0.000468363		-0.0311046	0.000679812
Pause after sweep increment +300.0000E-03									0.797107	0.00771625			0.0328265	0.000487407		-0.0327981	0.000651689		MEASUREMENT
									0.788959	0.00771654			0.034515	0.000490589		-0.0344863	0.000634392		Description ""
MEASUREMENT									0.780839	0.00771138			0.0362552	0.000502144		-0.036226	0.000611122		Field (measured) N/A
Description ""									0.772709	0.00771209			0.0380927	0.00052643		-0.0380653	0.000568144		Temperature (measured) N/A
Field (measured) N/A									0.764567	0.00771582			0.0399311	0.000548458		-0.0399028	0.000566476		Averages (completed) N/A
Temperature (measured) N/A									0.756412	0.00771394			0.0418197	0.000556362		-0.0417902	0.00053427		Measured on 04/07/2022 13:17
Averages (completed) 3									0.748286	0.00770871			0.043806	0.000561172		-0.0437779	0.000501811		Elapsed time +2.300751E+03
Measured on 03/18/2022 17:50									0.740159	0.00770995			0.0457985	0.000589237		-0.045771	0.000481035
Elapsed time +494.7538E+00									0.732031	0.00770801			0.0478364	0.000590293		-0.0478076	0.000457852		PROCESSING
									0.7239	0.00770784			0.0499706	0.000614013		-0.0499439	0.000443675		Background subtraction No
PROCESSING									0.715781	0.0077026			0.0521115	0.000617195		-0.0520856	0.000415632		Delta-m processing No
Background subtraction No									0.707645	0.00769699			0.0543471	0.000627357		-0.05432	0.000389487		Demagnetizing factor No
Delta-m processing N/A									0.699484	0.00769248			0.0566309	0.000650526		-0.0566055	0.000358245		Normalization by mass
Demagnetizing factor No									0.691355	0.00769578			0.0589707	0.000658588		-0.0589452	0.000348105		Normalization factor +4.904370E+03
Normalization by mass									0.683223	0.00768952			0.0613557	0.000668569		-0.0613289	0.000323901		Offset (field) No
Normalization factor +4.904370E+03									0.675094	0.0076859			0.0638395	0.00068951		-0.0638139	0.000300631		Offset (moment) No
Offset (field) No									0.666958	0.00768779			0.0663743	0.000696201		-0.0663478	0.000280707		Pole saturation No
Offset (moment) No									0.65883	0.00768359			0.0689585	0.000702676		-0.0689324	0.000254498		Slope correction No
Pole saturation No									0.650695	0.00767905			0.0716447	0.000733147		-0.071617	0.00024257
Slope correction -10.16000E-06									0.642568	0.00767392			0.0743763	0.000730194		-0.0743504	0.000217736		VIEWPORT
									0.634464	0.00767393			0.0772108	0.000744205		-0.0771864	0.000193089		Left -1.500000E+00
VIEWPORT									0.626309	0.00767088			0.0800933	0.000755405		-0.080068	0.000166648		Right +1.500000E+00
Left -1.000000E+00									0.618177	0.00766552			0.083027	0.000770511		-0.0830036	0.000146201		Bottom -99.00000E-03
Right +1.000000E+00									0.610064	0.00766413			0.0860583	0.000779601		-0.0860336	0.000118611		Top +99.00000E-03
Bottom -99.00000E-03									0.601915	0.00765857			0.0891875	0.000798909		-0.0891654	0.000100983		Show X-axis? Yes
Top +99.00000E-03									0.593776	0.00766194			0.0923669	0.000801663		-0.0923418	8.11781e-05		Show Y-axis? Yes
Show X-axis? Yes									0.585654	0.00765894			0.0956975	0.000819158		-0.0956737	5.36853e-05
Show Y-axis? Yes									0.577521	0.00765233			0.0990271	0.000832135		-0.099004	2.99261e-05		CHARACTERIZATION
									0.569355	0.00764492			0.102503	0.000849339		-0.102415	-1.71017e-06		Initial slope N/A
CHARACTERIZATION									0.561227	0.00763767			0.106081	0.000860621		-0.105997	-2.29744e-05		Saturation N/A
Initial slope N/A									0.553094	0.00763907			0.1098	0.000875374		-0.10972	-4.24666e-05		Remanence +1.770898E-03
Saturation +7.663236E-03									0.544958	0.00763128			0.11353	0.000883474		-0.113447	-6.93043e-05		Coercivity (direct) N/A
Remanence +1.229815E-03									0.53683	0.00763101			0.117405	0.000913234		-0.11732	-9.82201e-05		Coercivity (remanent) +102.2305E-03
Coercivity +15.40775E-03									0.528684	0.00761588			0.12128	0.000917695		-0.121193	-0.000113419		S* (direct) N/A
S* +4.832192E-03									0.520606	0.00760843			0.125306	0.000944558		-0.125218	-0.000146686		S* (DCD) -1.484238E+00
									0.512448	0.00760544			0.129473	0.000958685		-0.129394	-0.000172657
SCRIPT									0.504277	0.00759535			0.133809	0.000974814		-0.133725	-0.000209651		SCRIPT
Averages (target) 3									0.496151	0.00759756			0.138136	0.000986118		-0.138048	-0.000240652		Include IRM? Yes
Averaging time +200.0000E-03									0.488028	0.00758725			0.142604	0.000992434		-0.142519	-0.000263281		Include DCD? Yes
Demagnetize? Yes									0.479897	0.00757636			0.147224	0.00100677		-0.147143	-0.000307697		Include direct moment? No
Maximum field +1.000000E+00									0.471743	0.00757277			0.151995	0.00104003		-0.151911	-0.000328547		Demagnetize before measuring? Yes
Field increment +7.999999E-03									0.46363	0.0075632			0.156773	0.00104465		-0.156688	-0.000365495		Field sequence Nonlinear
Hysteresis loop? Yes									0.455512	0.00756069			0.161837	0.00106755		-0.161758	-0.000398321		Initial (non-zero) field +833.3332E-06
Initial magnetization? No									0.447363	0.0075515			0.166904	0.00105962		-0.166827	-0.000413692		Final field +1.500000E+00
Pause +1.000000E+00									0.439203	0.00753715			0.172128	0.00108587		-0.17205	-0.000455246		Number of points/curve 150
Saturate before measuring? No									0.431074	0.00752759			0.177495	0.0011147		-0.177414	-0.000479208		Pause at applied field +1.000000E+00
Number of segments 2									0.422959	0.00752075			0.183168	0.00112299		-0.183083	-0.000511395		Slew rate to applied field +1.000000E+00
Number of data 502									0.414815	0.00751146			0.18882	0.00114213		-0.188741	-0.000545192		Averaging time +100.0000E-03
									0.406676	0.00750961			0.194637	0.00115766		-0.194558	-0.000576515		Saturating field +1.500000E+00
Segment Averaging Initial Field Final Final									0.398551	0.00748699			0.200597	0.00116974		-0.200513	-0.000612275		Pause at saturating field +1.000000E+00
Number Time Field Increment Field Pause Index									0.390427	0.00747073			0.206709	0.00118977		-0.206628	-0.000640762		Saturating field applied Only once
(s) (T) (T) (T) (s)									0.382295	0.0074614			0.21298	0.00119165		-0.212897	-0.000667912		Slew rate to saturating field +1.000000E+00
0000001,+200.0000E-03,+1.000000E+00,+7.999999E-03,-1.000000E+00,+1.000000E+00,0000251									0.374153	0.00744964			0.21953	0.00122222		-0.219458	-0.00071868		Pause at zero field +1.000000E+00
0000002,+200.0000E-03,-1.000000E+00,+7.999999E-03,+1.000000E+00,+1.000000E+00,0000502									0.366033	0.0074302			0.226088	0.00122945		-0.226012	-0.000741326		Slew rate to zero field +1.000000E+00
									0.357903	0.00741355			0.232956	0.00124485		-0.232877	-0.000771955		Number of segments 2
Adjusted Adjusted Normalized									0.34977	0.00739356			0.239962	0.00124669		-0.239882	-0.000810082		Number of data 300
Field Moment Field Moment Moment									0.341626	0.00738184			0.247109	0.0012654		-0.247031	-0.000835587
(T) (Am²) (T) (Am²) (*)									0.333509	0.00737533			0.25442	0.00128082		-0.254348	-0.000863424		Segment Averaging Initial Field Final Final
1.0167	1.19041e-05	1.0167	1.57444e-06	0.00772162					0.325377	0.00735873			0.262021	0.00129954		-0.261948	-0.000893142		Number Time Field Increment Field Pause Index
1.00877	1.18242e-05	1.00877	1.57419e-06	0.00772041					0.317229	0.00732745			0.269763	0.00130644		-0.269697	-0.000920344		(s) (T) (T) (T) (s)
1.00054	1.17385e-05	1.00054	1.57457e-06	0.00772225					0.309091	0.0073124			0.277813	0.00132428		-0.277737	-0.000950486		1	0.1	0	0.000833333	1.5	1	150
0.992377	1.16574e-05	0.992377	1.57595e-06	0.00772902					0.300966	0.00728615			0.285854	0.00133615		-0.285787	-0.000970253		2	0.1	0	0.000833333	-1.5	1	300
0.984164	1.15746e-05	0.984164	1.57711e-06	0.00773472					0.292828	0.00727954			0.294361	0.00134627		-0.29429	-0.000990068
0.97603	1.14951e-05	0.97603	1.5778e-06	0.00773812					0.284696	0.00726434			0.302996	0.00135603		-0.302936	-0.00102498		Normalized
0.967892	1.14139e-05	0.967892	1.57791e-06	0.00773866					0.276558	0.00723937			0.311782	0.00135409		-0.311469	-0.00103317		Field Remanence Remanence
0.959747	1.13297e-05	0.959747	1.57881e-06	0.00774308					0.268431	0.0072185			0.321242	0.00137558		-0.320959	-0.00107189		(T) (Am≤) (*)
0.951606	1.12519e-05	0.951606	1.57895e-06	0.00774373					0.260297	0.00719594			0.330197	0.00138493		-0.329892	-0.00108457		4.65429e-07	-7.11212e-09	-3.48805e-05
0.943443	1.11691e-05	0.943443	1.57879e-06	0.00774297					0.252139	0.00717988			0.339605	0.00139298		-0.339333	-0.00110931		0.000849268	-8.08534e-09	-3.96535e-05
0.935324	1.1081e-05	0.935324	1.57884e-06	0.00774322					0.244012	0.00717207			0.349545	0.00141362		-0.349258	-0.00113917		0.00171804	-7.55449e-09	-3.705e-05
0.927191	1.09944e-05	0.927191	1.57944e-06	0.00774617					0.235874	0.00714636			0.359988	0.00142779		-0.359698	-0.001151		0.00261117	-4.71414e-09	-2.31199e-05
0.919056	1.09205e-05	0.919056	1.57914e-06	0.00774469					0.227743	0.0071212			0.369909	0.00143904		-0.369646	-0.00115987		0.00353074	-2.74668e-09	-1.34707e-05
0.91093	1.08396e-05	0.91093	1.57878e-06	0.00774291					0.219609	0.00708472			0.380846	0.00145378		-0.380568	-0.00119121		0.00446961	2.46362e-09	1.20825e-05
0.902805	1.07546e-05	0.902805	1.57912e-06	0.00774461					0.211452	0.00705601			0.391767	0.00145145		-0.391483	-0.00121874		0.00543362	7.01151e-09	3.4387e-05
0.894689	1.06652e-05	0.894689	1.57892e-06	0.00774361					0.203364	0.00702508			0.402689	0.00145776		-0.402405	-0.00123227		0.00642746	1.24097e-08	6.08615e-05
0.886542	1.05819e-05	0.886542	1.578e-06	0.0077391					0.195209	0.00699142			0.414108	0.00147395		-0.413824	-0.00125345		0.00744631	1.56947e-08	7.69728e-05
0.878417	1.05035e-05	0.878417	1.57682e-06	0.00773331					0.187033	0.00695628			0.426051	0.0014933		-0.425768	-0.00126334		0.00848982	2.14948e-08	0.000105418
0.870296	1.04175e-05	0.870296	1.57758e-06	0.00773702					0.178916	0.00691678			0.437953	0.00148541		-0.437662	-0.00129196		0.009558	3.02947e-08	0.000148577
0.86216	1.03349e-05	0.86216	1.57751e-06	0.00773668					0.170802	0.00687976			0.450421	0.00149389		-0.450136	-0.00129497		0.0106668	3.37551e-08	0.000165547
0.854022	1.02546e-05	0.854022	1.57652e-06	0.00773183					0.162661	0.00684375			0.463323	0.00150498		-0.463036	-0.00131315		0.0117988	3.98975e-08	0.000195672
0.845884	1.01731e-05	0.845884	1.57472e-06	0.00772303					0.154515	0.00680163			0.476245	0.00150944		-0.475966	-0.00132679		0.0129457	4.31908e-08	0.000211823
0.837774	1.0089e-05	0.837774	1.57461e-06	0.00772247					0.146396	0.00676168			0.489652	0.00151521		-0.489381	-0.00134696		0.014139	4.93349e-08	0.000241956
0.829617	9.99894e-06	0.829617	1.57514e-06	0.00772506					0.138268	0.00670119			0.503545	0.00154106		-0.503269	-0.00136658		0.0153626	5.3222e-08	0.00026102
0.821484	9.92076e-06	0.821484	1.5741e-06	0.00771996					0.130136	0.00661757			0.517484	0.00153541		-0.517203	-0.00139325		0.0166144	5.83888e-08	0.00028636
0.813362	9.84097e-06	0.813362	1.57435e-06	0.00772117					0.12201	0.00654005			0.531886	0.00154348		-0.531623	-0.00139005		0.0178968	6.33729e-08	0.000310804
0.805232	9.75593e-06	0.805232	1.57407e-06	0.00771982					0.113885	0.00646976			0.546791	0.00155134		-0.546513	-0.00141044		0.0192235	6.65776e-08	0.000326521
0.797107	9.66585e-06	0.797107	1.57334e-06	0.00771625					0.105764	0.00636794			0.562188	0.00156273		-0.561908	-0.00142777		0.0205791	7.08539e-08	0.000347494
0.788959	9.5868e-06	0.788959	1.5734e-06	0.00771654					0.0976221	0.00626653			0.578124	0.00157446		-0.577847	-0.00144206		0.021966	7.4864e-08	0.000367161
0.780839	9.50925e-06	0.780839	1.57235e-06	0.00771138					0.0894839	0.00615102			0.593997	0.00159326		-0.593718	-0.00145323		0.0233973	7.64064e-08	0.000374725
0.772709	9.42059e-06	0.772709	1.57249e-06	0.00771209					0.0813568	0.00596866			0.610408	0.00157928		-0.610127	-0.00145875		0.0248593	8.52451e-08	0.000418074
0.764567	9.34327e-06	0.764567	1.57325e-06	0.00771582					0.0732376	0.00577204			0.627278	0.00159384		-0.627012	-0.00148603		0.026364	8.67738e-08	0.000425571
0.756412	9.25749e-06	0.756412	1.57287e-06	0.00771394					0.0650745	0.00551706			0.644655	0.00160327		-0.644383	-0.00149701		0.0278995	8.75462e-08	0.000429359
0.748286	9.17061e-06	0.748286	1.5718e-06	0.00770871					0.0569144	0.00518447			0.662531	0.00161486		-0.662259	-0.00151028		0.029494	9.28711e-08	0.000455474
0.740159	9.09539e-06	0.740159	1.57206e-06	0.00770995					0.0488026	0.00479309			0.680912	0.00160991		-0.680644	-0.00151166		0.0311336	9.54991e-08	0.000468363
0.732031	9.00888e-06	0.732031	1.57166e-06	0.00770801					0.040642	0.00429429			0.699805	0.00161903		-0.699519	-0.00152694		0.0328265	9.93822e-08	0.000487407
0.7239	8.92464e-06	0.7239	1.57163e-06	0.00770784					0.0325338	0.00371132			0.719175	0.00162994		-0.718903	-0.00153376		0.034515	1.00031e-07	0.000490589
0.715781	8.84934e-06	0.715781	1.57056e-06	0.0077026					0.0244038	0.00312353			0.739038	0.00165608		-0.738787	-0.00155777		0.0362552	1.02387e-07	0.000502144
0.707645	8.76502e-06	0.707645	1.56941e-06	0.00769699					0.0162791	0.00252013			0.759381	0.00164962		-0.759142	-0.00157181		0.0380927	1.07339e-07	0.00052643
0.699484	8.67682e-06	0.699484	1.56849e-06	0.00769248					0.00815326	0.00188371			0.780261	0.00164376		-0.780021	-0.00157691		0.0399311	1.11831e-07	0.000548458
0.691355	8.59411e-06	0.691355	1.56917e-06	0.00769578					1.03306e-05	0.00122967			0.801627	0.00165573		-0.801377	-0.00157595		0.0418197	1.13442e-07	0.000556362
0.683223	8.50551e-06	0.683223	1.56789e-06	0.00768952					-0.0081316	0.000595381			0.823463	0.00165942		-0.823211	-0.00159666		0.043806	1.14423e-07	0.000561172
0.675094	8.43248e-06	0.675094	1.56715e-06	0.0076859					-0.0162601	-5.99476e-05			0.846322	0.00167638		-0.846066	-0.00160574		0.0457985	1.20145e-07	0.000589237
0.666958	8.33723e-06	0.666958	1.56754e-06	0.00768779					-0.0243902	-0.000693969			0.869174	0.00168771		-0.868941	-0.00162289		0.0478364	1.2036e-07	0.000590293
0.65883	8.25398e-06	0.65883	1.56668e-06	0.00768359					-0.0325317	-0.00131138			0.893008	0.00167004		-0.892772	-0.00163723		0.0499706	1.25197e-07	0.000614013
0.650695	8.17212e-06	0.650695	1.56576e-06	0.00767905					-0.0406607	-0.00192089			0.917328	0.00168318		-0.917074	-0.00164476		0.0521115	1.25846e-07	0.000617195
0.642568	8.09612e-06	0.642568	1.56471e-06	0.00767392					-0.0487847	-0.00249724			0.942643	0.0016959		-0.942399	-0.00165222		0.0543471	1.27918e-07	0.000627357
0.634464	8.00889e-06	0.634464	1.56471e-06	0.00767393					-0.056915	-0.00301887			0.968513	0.00169058		-0.968247	-0.00167409		0.0566309	1.32642e-07	0.000650526
0.626309	7.92549e-06	0.626309	1.56409e-06	0.00767088					-0.0650819	-0.00346545			0.994803	0.0017193		-0.994562	-0.0016675		0.0589707	1.34286e-07	0.000658588
0.618177	7.847e-06	0.618177	1.563e-06	0.00766552					-0.0732104	-0.00382142			1.02162	0.00170198		-1.02069	-0.00167324		0.0613557	1.36321e-07	0.000668569
0.610064	7.76352e-06	0.610064	1.56271e-06	0.00766413					-0.081335	-0.00409526			1.04989	0.00171214		-1.04903	-0.00168326		0.0638395	1.40591e-07	0.00068951
0.601915	7.68177e-06	0.601915	1.56158e-06	0.00765857					-0.0894584	-0.00432614			1.07823	0.00172175		-1.07735	-0.00169625		0.0663743	1.41955e-07	0.000696201
0.593776	7.59235e-06	0.593776	1.56227e-06	0.00766194					-0.0975875	-0.00454726			1.108	0.00173389		-1.10713	-0.00168874		0.0689585	1.43276e-07	0.000702676
0.585654	7.51915e-06	0.585654	1.56166e-06	0.00765894					-0.105726	-0.00472173			1.13782	0.00172759		-1.13696	-0.00172256		0.0716447	1.49488e-07	0.000733147
0.577521	7.42449e-06	0.577521	1.56031e-06	0.00765233					-0.113871	-0.00487104			1.16905	0.0017393		-1.16822	-0.00171591		0.0743763	1.48886e-07	0.000730194
0.569355	7.34675e-06	0.569355	1.5588e-06	0.00764492					-0.121986	-0.00500388			1.20033	0.00175256		-1.19945	-0.00172952		0.0772108	1.51743e-07	0.000744205
0.561227	7.26338e-06	0.561227	1.55732e-06	0.00763767					-0.130115	-0.00513754			1.23311	0.00175646		-1.23223	-0.00174103		0.0800933	1.54027e-07	0.000755405
0.553094	7.17012e-06	0.553094	1.5576e-06	0.00763907					-0.138257	-0.00526293			1.26591	0.00176711		-1.26505	-0.00175483		0.083027	1.57107e-07	0.000770511
0.544958	7.09534e-06	0.544958	1.55602e-06	0.00763128					-0.146379	-0.00536463			1.30015	0.00177116		-1.2993	-0.00174939		0.0860583	1.58961e-07	0.000779601
0.53683	7.01508e-06	0.53683	1.55596e-06	0.00763101					-0.154484	-0.00545892			1.336	0.00177353		-1.33504	-0.00176147		0.0891875	1.62897e-07	0.000798909
0.528684	6.92373e-06	0.528684	1.55288e-06	0.00761588					-0.162644	-0.00555327			1.37177	0.00177362		-1.37089	-0.00176528		0.0923669	1.63459e-07	0.000801663
0.520606	6.833e-06	0.520606	1.55136e-06	0.00760843					-0.170784	-0.00564523			1.409	0.00178078		-1.40811	-0.00179054		0.0956975	1.67026e-07	0.000819158
0.512448	6.74939e-06	0.512448	1.55075e-06	0.00760544					-0.178901	-0.00572513			1.44626	0.00178845		-1.44543	-0.00177275		0.0990271	1.69672e-07	0.000832135
0.504277	6.68073e-06	0.504277	1.54869e-06	0.00759535					-0.187043	-0.00581222			1.48644	0.00179918		-1.48559	-0.00177092		0.102503	1.7318e-07	0.000849339
0.496151	6.59317e-06	0.496151	1.54914e-06	0.00759756					-0.1952	-0.00589261			1.52672	0.00180736		-1.52584	-0.00178177		0.106081	1.7548e-07	0.000860621
0.488028	6.51123e-06	0.488028	1.54704e-06	0.00758725					-0.203329	-0.00596813									0.1098	1.78488e-07	0.000875374
0.479897	6.41767e-06	0.479897	1.54482e-06	0.00757636					-0.211455	-0.00603261									0.11353	1.8014e-07	0.000883474
0.471743	6.32833e-06	0.471743	1.54409e-06	0.00757277					-0.21959	-0.00609144									0.117405	1.86208e-07	0.000913234
0.46363	6.25558e-06	0.46363	1.54213e-06	0.0075632					-0.227729	-0.00617828									0.12128	1.87118e-07	0.000917695
0.455512	6.16964e-06	0.455512	1.54162e-06	0.00756069					-0.235852	-0.00624228									0.125306	1.92595e-07	0.000944558
0.447363	6.09365e-06	0.447363	1.53975e-06	0.0075515					-0.243978	-0.00629942									0.129473	1.95476e-07	0.000958685
0.439203	5.99756e-06	0.439203	1.53682e-06	0.00753715					-0.252133	-0.00636944									0.133809	1.98764e-07	0.000974814
0.431074	5.91382e-06	0.431074	1.53487e-06	0.00752759					-0.260299	-0.00643654									0.138136	2.01069e-07	0.000986118
0.422959	5.84115e-06	0.422959	1.53348e-06	0.00752075					-0.268402	-0.00648981									0.142604	2.02357e-07	0.000992434
0.414815	5.74372e-06	0.414815	1.53159e-06	0.00751146					-0.276541	-0.00653333									0.147224	2.0528e-07	0.00100677
0.406676	5.65742e-06	0.406676	1.53121e-06	0.00750961					-0.284671	-0.00659001									0.151995	2.12062e-07	0.00104003
0.398551	5.57889e-06	0.398551	1.5266e-06	0.00748699					-0.292801	-0.00664192									0.156773	2.13004e-07	0.00104465
0.390427	5.48443e-06	0.390427	1.52328e-06	0.00747073					-0.300929	-0.00667783									0.161837	2.17673e-07	0.00106755
0.382295	5.40982e-06	0.382295	1.52138e-06	0.0074614					-0.309049	-0.00672203									0.166904	2.16056e-07	0.00105962
0.374153	5.32972e-06	0.374153	1.51898e-06	0.00744964					-0.317229	-0.00676638									0.172128	2.21409e-07	0.00108587
0.366033	5.23028e-06	0.366033	1.51502e-06	0.0074302					-0.32536	-0.00680247									0.177495	2.27287e-07	0.0011147
0.357903	5.16651e-06	0.357903	1.51162e-06	0.00741355					-0.333486	-0.00683824									0.183168	2.28978e-07	0.00112299
0.34977	5.04921e-06	0.34977	1.50754e-06	0.00739356					-0.341611	-0.00686073									0.18882	2.32881e-07	0.00114213
0.341626	4.97328e-06	0.341626	1.50516e-06	0.00738184					-0.349749	-0.00689341									0.194637	2.36046e-07	0.00115766
0.333509	4.89551e-06	0.333509	1.50383e-06	0.00737533					-0.357881	-0.00692147									0.200597	2.38509e-07	0.00116974
0.325377	4.80375e-06	0.325377	1.50044e-06	0.00735873					-0.366015	-0.00694057									0.206709	2.42593e-07	0.00118977
0.317229	4.7201e-06	0.317229	1.49407e-06	0.00732745					-0.374139	-0.00696193									0.21298	2.42978e-07	0.00119165
0.309091	4.63145e-06	0.309091	1.491e-06	0.0073124					-0.382273	-0.00700141									0.21953	2.49209e-07	0.00122222
0.300966	4.53174e-06	0.300966	1.48564e-06	0.00728615					-0.3904	-0.00702457									0.226088	2.50684e-07	0.00122945
0.292828	4.46478e-06	0.292828	1.4843e-06	0.00727954					-0.398525	-0.00703386									0.232956	2.53824e-07	0.00124485
0.284696	4.38452e-06	0.284696	1.4812e-06	0.00726434					-0.406656	-0.007057									0.239962	2.54199e-07	0.00124669
0.276558	4.29225e-06	0.276558	1.47611e-06	0.00723937					-0.414776	-0.00708891									0.247109	2.58016e-07	0.0012654
0.268431	4.19105e-06	0.268431	1.47185e-06	0.0072185					-0.422927	-0.00710723									0.25442	2.61159e-07	0.00128082
0.260297	4.1011e-06	0.260297	1.46725e-06	0.00719594					-0.431076	-0.00712651									0.262021	2.64976e-07	0.00129954
0.252139	4.02873e-06	0.252139	1.46398e-06	0.00717988					-0.439186	-0.00714075									0.269763	2.66383e-07	0.00130644
0.244012	3.95108e-06	0.244012	1.46238e-06	0.00717207					-0.447348	-0.00716359									0.277813	2.70021e-07	0.00132428
0.235874	3.858e-06	0.235874	1.45714e-06	0.00714636					-0.455481	-0.00718426									0.285854	2.7244e-07	0.00133615
0.227743	3.76313e-06	0.227743	1.45201e-06	0.0071212					-0.463606	-0.00720476									0.294361	2.74504e-07	0.00134627
0.219609	3.67385e-06	0.219609	1.44457e-06	0.00708472					-0.471742	-0.00722788									0.302996	2.76494e-07	0.00135603
0.211452	3.58502e-06	0.211452	1.43872e-06	0.00705601					-0.479882	-0.00724147									0.311782	2.76098e-07	0.00135409
0.203364	3.51444e-06	0.203364	1.43241e-06	0.00702508					-0.48801	-0.00725588									0.321242	2.8048e-07	0.00137558
0.195209	3.42825e-06	0.195209	1.42555e-06	0.00699142					-0.496128	-0.00727196									0.330197	2.82388e-07	0.00138493
0.187033	3.3245e-06	0.187033	1.41838e-06	0.00695628					-0.504268	-0.00729008									0.339605	2.84029e-07	0.00139298
0.178916	3.24278e-06	0.178916	1.41033e-06	0.00691678					-0.512421	-0.00730486									0.349545	2.88237e-07	0.00141362
0.170802	3.14123e-06	0.170802	1.40278e-06	0.00687976					-0.520554	-0.00731511									0.359988	2.91126e-07	0.00142779
0.162661	3.04912e-06	0.162661	1.39544e-06	0.00684375					-0.528681	-0.00733171									0.369909	2.9342e-07	0.00143904
0.154515	2.94379e-06	0.154515	1.38685e-06	0.00680163					-0.536807	-0.00735562									0.380846	2.96426e-07	0.00145378
0.146396	2.85261e-06	0.146396	1.3787e-06	0.00676168					-0.544944	-0.00736171									0.391767	2.95951e-07	0.00145145
0.138268	2.77504e-06	0.138268	1.36637e-06	0.00670119					-0.553072	-0.00737527									0.402689	2.97236e-07	0.00145776
0.130136	2.68357e-06	0.130136	1.34932e-06	0.00661757					-0.561195	-0.0073922									0.414108	3.00538e-07	0.00147395
0.12201	2.59159e-06	0.12201	1.33351e-06	0.00654005					-0.569345	-0.00739869									0.426051	3.04483e-07	0.0014933
0.113885	2.50399e-06	0.113885	1.31918e-06	0.00646976					-0.577521	-0.00740417									0.437953	3.02874e-07	0.00148541
0.105764	2.39517e-06	0.105764	1.29842e-06	0.00636794					-0.585633	-0.00741502									0.450421	3.04605e-07	0.00149389
0.0976221	2.31757e-06	0.0976221	1.27774e-06	0.00626653					-0.593747	-0.00742802									0.463323	3.06866e-07	0.00150498
0.0894839	2.2148e-06	0.0894839	1.25419e-06	0.00615102					-0.601887	-0.00743758									0.476245	3.07775e-07	0.00150944
0.0813568	2.06078e-06	0.0813568	1.21701e-06	0.00596866					-0.610025	-0.00744481									0.489652	3.08952e-07	0.00151521
0.0732376	1.96234e-06	0.0732376	1.17692e-06	0.00577204					-0.618148	-0.00745302									0.503545	3.14222e-07	0.00154106
0.0650745	1.87475e-06	0.0650745	1.12493e-06	0.00551706					-0.626255	-0.00746646									0.517484	3.13069e-07	0.00153541
0.0569144	1.73651e-06	0.0569144	1.05711e-06	0.00518447					-0.634412	-0.00747406									0.531886	3.14716e-07	0.00154348
0.0488026	1.61296e-06	0.0488026	9.7731e-07	0.00479309					-0.64254	-0.00747648									0.546791	3.16318e-07	0.00155134
0.040642	1.48167e-06	0.040642	8.75605e-07	0.00429429					-0.650675	-0.00748516									0.562188	3.18641e-07	0.00156273
0.0325338	1.27116e-06	0.0325338	7.56737e-07	0.00371132					-0.658796	-0.0074935									0.578124	3.21031e-07	0.00157446
0.0244038	1.10616e-06	0.0244038	6.36887e-07	0.00312353					-0.666925	-0.00749814									0.593997	3.24865e-07	0.00159326
0.0162791	8.88094e-07	0.0162791	5.13854e-07	0.00252013					-0.67507	-0.00751488									0.610408	3.22014e-07	0.00157928
0.00815326	6.24355e-07	0.00815326	3.84088e-07	0.00188371					-0.68319	-0.00751878									0.627278	3.24983e-07	0.00159384
1.03306e-05	3.34569e-07	1.03306e-05	2.50729e-07	0.00122967					-0.691317	-0.007531									0.644655	3.26906e-07	0.00160327
-0.0081316	-4.98877e-09	-0.0081316	1.21398e-07	0.000595381					-0.699475	-0.00753744									0.662531	3.29269e-07	0.00161486
-0.0162601	-3.40219e-07	-0.0162601	-1.22233e-08	-5.99476e-05					-0.707614	-0.00753977									0.680912	3.28261e-07	0.00160991
-0.0243902	-6.09384e-07	-0.0243902	-1.415e-07	-0.000693969					-0.715739	-0.00754794									0.699805	3.30119e-07	0.00161903
-0.0325317	-8.2612e-07	-0.0325317	-2.6739e-07	-0.00131138					-0.723865	-0.00755634									0.719175	3.32344e-07	0.00162994
-0.0406607	-1.00366e-06	-0.0406607	-3.9167e-07	-0.00192089					-0.731996	-0.00756213									0.739038	3.37674e-07	0.00165608
-0.0487847	-1.19388e-06	-0.0487847	-5.09186e-07	-0.00249724					-0.740127	-0.00756604									0.759381	3.36357e-07	0.00164962
-0.056915	-1.31364e-06	-0.056915	-6.15547e-07	-0.00301887					-0.748259	-0.00757156									0.780261	3.35162e-07	0.00164376
-0.0650819	-1.43697e-06	-0.0650819	-7.06605e-07	-0.00346545					-0.75639	-0.007578									0.801627	3.37604e-07	0.00165573
-0.0732104	-1.59009e-06	-0.0732104	-7.79188e-07	-0.00382142					-0.764551	-0.0075884									0.823463	3.38355e-07	0.00165942
-0.081335	-1.69807e-06	-0.081335	-8.35022e-07	-0.00409526					-0.77268	-0.00759107									0.846322	3.41813e-07	0.00167638
-0.0894584	-1.82832e-06	-0.0894584	-8.82099e-07	-0.00432614					-0.780806	-0.00759168									0.869174	3.44123e-07	0.00168771
-0.0975875	-1.9636e-06	-0.0975875	-9.27185e-07	-0.00454726					-0.788953	-0.0075892									0.893008	3.4052e-07	0.00167004
-0.105726	-2.06638e-06	-0.105726	-9.6276e-07	-0.00472173					-0.797073	-0.00759594									0.917328	3.43199e-07	0.00168318
-0.113871	-2.16703e-06	-0.113871	-9.93205e-07	-0.00487104					-0.805199	-0.00759426									0.942643	3.45794e-07	0.0016959
-0.121986	-2.28036e-06	-0.121986	-1.02029e-06	-0.00500388					-0.813318	-0.00760322									0.968513	3.44709e-07	0.00169058
-0.130115	-2.37038e-06	-0.130115	-1.04754e-06	-0.00513754					-0.821445	-0.00760798									0.994803	3.50565e-07	0.0017193
-0.138257	-2.47841e-06	-0.138257	-1.07311e-06	-0.00526293					-0.829614	-0.00760795									1.02162	3.47033e-07	0.00170198
-0.146379	-2.60528e-06	-0.146379	-1.09385e-06	-0.00536463					-0.837755	-0.00761176									1.04989	3.49106e-07	0.00171214
-0.154484	-2.72309e-06	-0.154484	-1.11307e-06	-0.00545892					-0.845869	-0.00761388									1.07823	3.51064e-07	0.00172175
-0.162644	-2.80697e-06	-0.162644	-1.13231e-06	-0.00555327					-0.853996	-0.00762145									1.108	3.5354e-07	0.00173389
-0.170784	-2.86543e-06	-0.170784	-1.15106e-06	-0.00564523					-0.862135	-0.00762586									1.13782	3.52256e-07	0.00172759
-0.178901	-2.99645e-06	-0.178901	-1.16735e-06	-0.00572513					-0.87026	-0.00762535									1.16905	3.54642e-07	0.0017393
-0.187043	-3.09715e-06	-0.187043	-1.18511e-06	-0.00581222					-0.878378	-0.0076321									1.20033	3.57347e-07	0.00175256
-0.1952	-3.16837e-06	-0.1952	-1.2015e-06	-0.00589261					-0.886514	-0.00763821									1.23311	3.58142e-07	0.00175646
-0.203329	-3.27663e-06	-0.203329	-1.2169e-06	-0.00596813					-0.894667	-0.00765088									1.26591	3.60313e-07	0.00176711
-0.211455	-3.38561e-06	-0.211455	-1.23005e-06	-0.00603261					-0.902785	-0.00765518									1.30015	3.6114e-07	0.00177116
-0.21959	-3.48073e-06	-0.21959	-1.24204e-06	-0.00609144					-0.910888	-0.00765856									1.336	3.61622e-07	0.00177353
-0.227729	-3.57576e-06	-0.227729	-1.25975e-06	-0.00617828					-0.91902	-0.00766326									1.37177	3.61641e-07	0.00177362
-0.235852	-3.67454e-06	-0.235852	-1.2728e-06	-0.00624228					-0.927151	-0.0076617									1.409	3.63101e-07	0.00178078
-0.243978	-3.75517e-06	-0.243978	-1.28445e-06	-0.00629942					-0.935279	-0.00767258									1.44626	3.64663e-07	0.00178845
-0.252133	-3.8554e-06	-0.252133	-1.29873e-06	-0.00636944					-0.943391	-0.00767365									1.48644	3.66852e-07	0.00179918
-0.260299	-3.96473e-06	-0.260299	-1.31241e-06	-0.00643654					-0.951547	-0.00767604									1.52672	3.68519e-07	0.00180736
-0.268402	-4.06501e-06	-0.268402	-1.32327e-06	-0.00648981					-0.9597	-0.00768057
-0.276541	-4.1583e-06	-0.276541	-1.33215e-06	-0.00653333					-0.967824	-0.0076806									2.36932e-07	3.61086e-07	0.0017709
-0.284671	-4.24176e-06	-0.284671	-1.3437e-06	-0.00659001					-0.975945	-0.00768319									-0.000847981	3.52481e-07	0.0017287
-0.292801	-4.33977e-06	-0.292801	-1.35429e-06	-0.00664192					-0.984091	-0.00768296									-0.00171785	3.44261e-07	0.00168838
-0.300929	-4.42904e-06	-0.300929	-1.36161e-06	-0.00667783					-0.992214	-0.00768204									-0.00261086	3.32967e-07	0.00163299
-0.309049	-4.52056e-06	-0.309049	-1.37062e-06	-0.00672203					-1.00034	-0.00768196									-0.00352849	3.20819e-07	0.00157342
-0.317229	-4.60754e-06	-0.317229	-1.37966e-06	-0.00676638					-1.00847	-0.00767045									-0.00446745	3.11097e-07	0.00152574
-0.32536	-4.68082e-06	-0.32536	-1.38702e-06	-0.00680247					-1.01655	-0.00762619									-0.00543183	2.99698e-07	0.00146983
-0.333486	-4.78562e-06	-0.333486	-1.39432e-06	-0.00683824															-0.00642574	2.86519e-07	0.00140519
-0.341611	-4.89132e-06	-0.341611	-1.3989e-06	-0.00686073					-1.01654	-0.00762528									-0.00744435	2.76902e-07	0.00135803
-0.349749	-4.94735e-06	-0.349749	-1.40557e-06	-0.00689341					-1.00866	-0.00758928									-0.00848839	2.6457e-07	0.00129755
-0.357881	-5.03398e-06	-0.357881	-1.41129e-06	-0.00692147					-1.00044	-0.00760222									-0.00955634	2.57035e-07	0.00126059
-0.366015	-5.13634e-06	-0.366015	-1.41518e-06	-0.00694057					-0.992251	-0.0076139									-0.0106584	2.49384e-07	0.00122307
-0.374139	-5.2278e-06	-0.374139	-1.41954e-06	-0.00696193					-0.984074	-0.00762251									-0.0117914	2.3495e-07	0.00115228
-0.382273	-5.32809e-06	-0.382273	-1.42759e-06	-0.00700141					-0.975913	-0.00762878									-0.0129387	2.2537e-07	0.0011053
-0.3904	-5.38804e-06	-0.3904	-1.43231e-06	-0.00702457					-0.967769	-0.0076352									-0.0141318	2.16343e-07	0.00106103
-0.398525	-5.48922e-06	-0.398525	-1.4342e-06	-0.00703386					-0.959631	-0.00763478									-0.0153551	2.09847e-07	0.00102917
-0.406656	-5.57698e-06	-0.406656	-1.43892e-06	-0.007057					-0.95144	-0.00764197									-0.0166072	2.02524e-07	0.000993254
-0.414776	-5.65288e-06	-0.414776	-1.44543e-06	-0.00708891					-0.943301	-0.00764775									-0.0178894	1.94974e-07	0.000956226
-0.422927	-5.74427e-06	-0.422927	-1.44916e-06	-0.00710723					-0.935184	-0.00765352									-0.0192165	1.88265e-07	0.00092332
-0.431076	-5.84473e-06	-0.431076	-1.45309e-06	-0.00712651					-0.927076	-0.00765635									-0.0205725	1.83549e-07	0.000900191
-0.439186	-5.91586e-06	-0.439186	-1.456e-06	-0.00714075					-0.918909	-0.00765808									-0.021959	1.73763e-07	0.000852196
-0.447348	-6.00649e-06	-0.447348	-1.46066e-06	-0.00716359					-0.910757	-0.00765989									-0.0233906	1.67147e-07	0.000819749
-0.455481	-6.09052e-06	-0.455481	-1.46487e-06	-0.00718426					-0.902654	-0.00766225									-0.0248528	1.62945e-07	0.000799142
-0.463606	-6.18174e-06	-0.463606	-1.46905e-06	-0.00720476					-0.894513	-0.00766162									-0.026358	1.56589e-07	0.000767972
-0.471742	-6.25983e-06	-0.471742	-1.47376e-06	-0.00722788					-0.886381	-0.00766499									-0.0278931	1.52119e-07	0.000746047
-0.479882	-6.34201e-06	-0.479882	-1.47653e-06	-0.00724147					-0.878256	-0.00766566									-0.029488	1.43216e-07	0.000702387
-0.48801	-6.44558e-06	-0.48801	-1.47947e-06	-0.00725588					-0.870147	-0.00766054									-0.0311046	1.38614e-07	0.000679812
-0.496128	-6.52283e-06	-0.496128	-1.48275e-06	-0.00727196					-0.861999	-0.00766265									-0.0327981	1.32879e-07	0.000651689
-0.504268	-6.61214e-06	-0.504268	-1.48645e-06	-0.00729008					-0.853838	-0.00766327									-0.0344863	1.29352e-07	0.000634392
-0.512421	-6.70792e-06	-0.512421	-1.48946e-06	-0.00730486					-0.845713	-0.00766297									-0.036226	1.24608e-07	0.000611122
-0.520554	-6.79271e-06	-0.520554	-1.49155e-06	-0.00731511					-0.837604	-0.00766587									-0.0380653	1.15845e-07	0.000568144
-0.528681	-6.85705e-06	-0.528681	-1.49493e-06	-0.00733171					-0.82944	-0.00766382									-0.0399028	1.15504e-07	0.000566476
-0.536807	-6.95633e-06	-0.536807	-1.49981e-06	-0.00735562					-0.821286	-0.00766706									-0.0417902	1.08937e-07	0.00053427
-0.544944	-7.036e-06	-0.544944	-1.50105e-06	-0.00736171					-0.813153	-0.00766665									-0.0437779	1.02319e-07	0.000501811
-0.553072	-7.12706e-06	-0.553072	-1.50382e-06	-0.00737527					-0.805056	-0.00766831									-0.045771	9.80829e-08	0.000481035
-0.561195	-7.20549e-06	-0.561195	-1.50727e-06	-0.0073922					-0.796928	-0.00766529									-0.0478076	9.3356e-08	0.000457852
-0.569345	-7.28863e-06	-0.569345	-1.50859e-06	-0.00739869					-0.788772	-0.00766109									-0.0499439	9.04653e-08	0.000443675
-0.577521	-7.37924e-06	-0.577521	-1.50971e-06	-0.00740417					-0.780655	-0.00766129									-0.0520856	8.47472e-08	0.000415632
-0.585633	-7.46756e-06	-0.585633	-1.51192e-06	-0.00741502					-0.772515	-0.00765556									-0.05432	7.94163e-08	0.000389487
-0.593747	-7.54427e-06	-0.593747	-1.51457e-06	-0.00742802					-0.764354	-0.00765808									-0.0566055	7.30461e-08	0.000358245
-0.601887	-7.63015e-06	-0.601887	-1.51652e-06	-0.00743758					-0.756226	-0.00765574									-0.0589452	7.09786e-08	0.000348105
-0.610025	-7.72047e-06	-0.610025	-1.518e-06	-0.00744481					-0.748093	-0.00765365									-0.0613289	6.60434e-08	0.000323901
-0.618148	-7.79956e-06	-0.618148	-1.51967e-06	-0.00745302					-0.739966	-0.0076531									-0.0638139	6.12986e-08	0.000300631
-0.626255	-7.89197e-06	-0.626255	-1.52241e-06	-0.00746646					-0.731825	-0.00764717									-0.0663478	5.7236e-08	0.000280707
-0.634412	-7.96177e-06	-0.634412	-1.52396e-06	-0.00747406					-0.72369	-0.00764931									-0.0689324	5.18921e-08	0.000254498
-0.64254	-8.05891e-06	-0.64254	-1.52445e-06	-0.00747648					-0.715561	-0.00764283									-0.071617	4.946e-08	0.00024257
-0.650675	-8.13645e-06	-0.650675	-1.52622e-06	-0.00748516					-0.707417	-0.00764109									-0.0743504	4.43963e-08	0.000217736
-0.658796	-8.22258e-06	-0.658796	-1.52792e-06	-0.0074935					-0.699288	-0.00763717									-0.0771864	3.93707e-08	0.000193089
-0.666925	-8.30469e-06	-0.666925	-1.52887e-06	-0.00749814					-0.691141	-0.00763514									-0.080068	3.39795e-08	0.000166648
-0.67507	-8.39315e-06	-0.67507	-1.53228e-06	-0.00751488					-0.683019	-0.00763757									-0.0830036	2.98103e-08	0.000146201
-0.68319	-8.47263e-06	-0.68319	-1.53308e-06	-0.00751878					-0.674889	-0.00763271									-0.0860336	2.41847e-08	0.000118611
-0.691317	-8.55357e-06	-0.691317	-1.53557e-06	-0.007531					-0.666742	-0.00763129									-0.0891654	2.05904e-08	0.000100983
-0.699475	-8.64008e-06	-0.699475	-1.53688e-06	-0.00753744					-0.658608	-0.00763001									-0.0923418	1.65522e-08	8.11781e-05
-0.707614	-8.72271e-06	-0.707614	-1.53736e-06	-0.00753977					-0.650484	-0.00762552									-0.0956737	1.09464e-08	5.36853e-05
-0.715739	-8.80692e-06	-0.715739	-1.53902e-06	-0.00754794					-0.642362	-0.00762172									-0.099004	6.10193e-09	2.99261e-05
-0.723865	-8.90412e-06	-0.723865	-1.54074e-06	-0.00755634					-0.634233	-0.00761852									-0.102415	-3.48702e-10	-1.71017e-06
-0.731996	-8.98771e-06	-0.731996	-1.54192e-06	-0.00756213					-0.626096	-0.00761659									-0.105997	-4.68448e-09	-2.29744e-05
-0.740127	-9.06594e-06	-0.740127	-1.54271e-06	-0.00756604					-0.617967	-0.00761296									-0.10972	-8.65894e-09	-4.24666e-05
-0.748259	-9.15284e-06	-0.748259	-1.54384e-06	-0.00757156					-0.609866	-0.00761152									-0.113447	-1.41311e-08	-6.93043e-05
-0.75639	-9.22392e-06	-0.75639	-1.54515e-06	-0.007578					-0.601695	-0.00760465									-0.11732	-2.00271e-08	-9.82201e-05
-0.764551	-9.31492e-06	-0.764551	-1.54727e-06	-0.0075884					-0.593528	-0.00760529									-0.121193	-2.31261e-08	-0.000113419
-0.77268	-9.39863e-06	-0.77268	-1.54782e-06	-0.00759107					-0.585444	-0.00760109									-0.125218	-2.99092e-08	-0.000146686
-0.780806	-9.48453e-06	-0.780806	-1.54794e-06	-0.00759168					-0.577304	-0.0075948									-0.129394	-3.52048e-08	-0.000172657
-0.788953	-9.56409e-06	-0.788953	-1.54743e-06	-0.0075892					-0.569137	-0.00759159									-0.133725	-4.27478e-08	-0.000209651
-0.797073	-9.64392e-06	-0.797073	-1.54881e-06	-0.00759594					-0.561013	-0.00758948									-0.138048	-4.90689e-08	-0.000240652
-0.805199	-9.7295e-06	-0.805199	-1.54847e-06	-0.00759426					-0.552871	-0.00757982									-0.142519	-5.36831e-08	-0.000263281
-0.813318	-9.82134e-06	-0.813318	-1.5503e-06	-0.00760322					-0.544737	-0.00757677									-0.147143	-6.27393e-08	-0.000307697
-0.821445	-9.88874e-06	-0.821445	-1.55126e-06	-0.00760798					-0.536617	-0.00757534									-0.151911	-6.69906e-08	-0.000328547
-0.829614	-9.97484e-06	-0.829614	-1.55126e-06	-0.00760795					-0.528484	-0.00757135									-0.156688	-7.45243e-08	-0.000365495
-0.837755	-1.00571e-05	-0.837755	-1.55204e-06	-0.00761176					-0.520341	-0.00756601									-0.161758	-8.12176e-08	-0.000398321
-0.845869	-1.01495e-05	-0.845869	-1.55247e-06	-0.00761388					-0.512207	-0.00755929									-0.166827	-8.43517e-08	-0.000413692
-0.853996	-1.02313e-05	-0.853996	-1.55401e-06	-0.00762145					-0.504063	-0.00755459									-0.17205	-9.28246e-08	-0.000455246
-0.862135	-1.03174e-05	-0.862135	-1.55491e-06	-0.00762586					-0.495934	-0.00755178									-0.177414	-9.77104e-08	-0.000479208
-0.87026	-1.04014e-05	-0.87026	-1.55481e-06	-0.00762535					-0.487807	-0.00754556									-0.183083	-1.04273e-07	-0.000511395
-0.878378	-1.04754e-05	-0.878378	-1.55618e-06	-0.0076321					-0.479681	-0.00753797									-0.188741	-1.11164e-07	-0.000545192
-0.886514	-1.05659e-05	-0.886514	-1.55743e-06	-0.00763821					-0.471528	-0.00753165									-0.194558	-1.17551e-07	-0.000576515
-0.894667	-1.06476e-05	-0.894667	-1.56001e-06	-0.00765088					-0.463397	-0.00751985									-0.200513	-1.24843e-07	-0.000612275
-0.902785	-1.07353e-05	-0.902785	-1.56089e-06	-0.00765518					-0.455283	-0.00751412									-0.206628	-1.30651e-07	-0.000640762
-0.910888	-1.08121e-05	-0.910888	-1.56158e-06	-0.00765856					-0.447124	-0.0075052									-0.212897	-1.36187e-07	-0.000667912
-0.91902	-1.09005e-05	-0.91902	-1.56254e-06	-0.00766326					-0.438975	-0.00750092									-0.219458	-1.46539e-07	-0.00071868
-0.927151	-1.0983e-05	-0.927151	-1.56222e-06	-0.0076617					-0.430857	-0.00748932									-0.226012	-1.51156e-07	-0.000741326
-0.935279	-1.10658e-05	-0.935279	-1.56444e-06	-0.00767258					-0.422729	-0.00748231									-0.232877	-1.57402e-07	-0.000771955
-0.943391	-1.1155e-05	-0.943391	-1.56466e-06	-0.00767365					-0.41459	-0.00747485									-0.239882	-1.65176e-07	-0.000810082
-0.951547	-1.12369e-05	-0.951547	-1.56514e-06	-0.00767604					-0.406446	-0.00746618									-0.247031	-1.70376e-07	-0.000835587
-0.9597	-1.13158e-05	-0.9597	-1.56607e-06	-0.00768057					-0.398342	-0.00745067									-0.254348	-1.76052e-07	-0.000863424
-0.967824	-1.14017e-05	-0.967824	-1.56607e-06	-0.0076806					-0.390199	-0.00744068									-0.261948	-1.82111e-07	-0.000893142
-0.975945	-1.14798e-05	-0.975945	-1.5666e-06	-0.00768319					-0.382068	-0.00742806									-0.269697	-1.87658e-07	-0.000920344
-0.984091	-1.1571e-05	-0.984091	-1.56655e-06	-0.00768296					-0.373937	-0.0074134									-0.277737	-1.93804e-07	-0.000950486
-0.992214	-1.16481e-05	-0.992214	-1.56637e-06	-0.00768204					-0.365797	-0.00740031									-0.285787	-1.97835e-07	-0.000970253
-1.00034	-1.17263e-05	-1.00034	-1.56635e-06	-0.00768196					-0.357679	-0.0073909									-0.29429	-2.01875e-07	-0.000990068
-1.00847	-1.18201e-05	-1.00847	-1.564e-06	-0.00767045					-0.349547	-0.00737945									-0.302936	-2.08994e-07	-0.00102498
-1.01655	-1.18831e-05	-1.01655	-1.55498e-06	-0.00762619					-0.341387	-0.00736373									-0.311469	-2.10663e-07	-0.00103317
									-0.333268	-0.00735165									-0.320959	-2.18557e-07	-0.00107189
-1.01654	-1.18828e-05	-1.01654	-1.55479e-06	-0.00762528					-0.325149	-0.00733738									-0.329892	-2.21144e-07	-0.00108457
-1.00866	-1.17882e-05	-1.00866	-1.54745e-06	-0.00758928					-0.316981	-0.0073198									-0.339333	-2.26187e-07	-0.00110931
-1.00044	-1.17122e-05	-1.00044	-1.55009e-06	-0.00760222					-0.308845	-0.00730936									-0.349258	-2.32277e-07	-0.00113917
-0.992251	-1.16332e-05	-0.992251	-1.55247e-06	-0.0076139					-0.300725	-0.00729573									-0.359698	-2.34689e-07	-0.001151
-0.984074	-1.15542e-05	-0.984074	-1.55423e-06	-0.00762251					-0.292611	-0.00727795									-0.369646	-2.36498e-07	-0.00115987
-0.975913	-1.14722e-05	-0.975913	-1.55551e-06	-0.00762878					-0.284475	-0.00725272									-0.380568	-2.42888e-07	-0.00119121
-0.967769	-1.13924e-05	-0.967769	-1.55682e-06	-0.0076352					-0.276331	-0.00723943									-0.391483	-2.48501e-07	-0.00121874
-0.959631	-1.13098e-05	-0.959631	-1.55673e-06	-0.00763478					-0.268208	-0.00722564									-0.402405	-2.51259e-07	-0.00123227
-0.95144	-1.12274e-05	-0.95144	-1.5582e-06	-0.00764197					-0.260076	-0.0072089									-0.413824	-2.55579e-07	-0.00125345
-0.943301	-1.11433e-05	-0.943301	-1.55937e-06	-0.00764775					-0.25191	-0.00719346									-0.425768	-2.57594e-07	-0.00126334
-0.935184	-1.10647e-05	-0.935184	-1.56055e-06	-0.00765352					-0.243771	-0.00715787									-0.437662	-2.6343e-07	-0.00129196
-0.927076	-1.09838e-05	-0.927076	-1.56113e-06	-0.00765635					-0.235629	-0.00714146									-0.450136	-2.64043e-07	-0.00129497
-0.918909	-1.08994e-05	-0.918909	-1.56148e-06	-0.00765808					-0.227513	-0.00710655									-0.463036	-2.6775e-07	-0.00131315
-0.910757	-1.08161e-05	-0.910757	-1.56185e-06	-0.00765989					-0.219382	-0.00707638									-0.475966	-2.70531e-07	-0.00132679
-0.902654	-1.07308e-05	-0.902654	-1.56233e-06	-0.00766225					-0.211239	-0.00705229									-0.489381	-2.74645e-07	-0.00134696
-0.894513	-1.06483e-05	-0.894513	-1.5622e-06	-0.00766162					-0.203116	-0.00702885									-0.503269	-2.78645e-07	-0.00136658
-0.886381	-1.05687e-05	-0.886381	-1.56289e-06	-0.00766499					-0.194991	-0.00697593									-0.517203	-2.84083e-07	-0.00139325
-0.878256	-1.04864e-05	-0.878256	-1.56303e-06	-0.00766566					-0.186815	-0.00693261									-0.531623	-2.83431e-07	-0.00139005
-0.870147	-1.04018e-05	-0.870147	-1.56198e-06	-0.00766054					-0.178692	-0.00690115									-0.546513	-2.87587e-07	-0.00141044
-0.861999	-1.03209e-05	-0.861999	-1.56241e-06	-0.00766265					-0.170566	-0.00686832									-0.561908	-2.91122e-07	-0.00142777
-0.853838	-1.02401e-05	-0.853838	-1.56254e-06	-0.00766327					-0.162431	-0.00681136									-0.577847	-2.94036e-07	-0.00144206
-0.845713	-1.01545e-05	-0.845713	-1.56248e-06	-0.00766297					-0.154298	-0.00676713									-0.593718	-2.96313e-07	-0.00145323
-0.837604	-1.00745e-05	-0.837604	-1.56307e-06	-0.00766587					-0.146166	-0.00670847									-0.610127	-2.97438e-07	-0.00145875
-0.82944	-9.99168e-06	-0.82944	-1.56265e-06	-0.00766382					-0.13804	-0.00665865									-0.627012	-3.03001e-07	-0.00148603
-0.821286	-9.90042e-06	-0.821286	-1.56331e-06	-0.00766706					-0.129883	-0.00658413									-0.644383	-3.05241e-07	-0.00149701
-0.813153	-9.82525e-06	-0.813153	-1.56323e-06	-0.00766665					-0.121752	-0.00651776									-0.662259	-3.07946e-07	-0.00151028
-0.805056	-9.74526e-06	-0.805056	-1.56357e-06	-0.00766831					-0.113644	-0.00642687									-0.680644	-3.08226e-07	-0.00151166
-0.796928	-9.65883e-06	-0.796928	-1.56295e-06	-0.00766529					-0.105517	-0.0063427									-0.699519	-3.11343e-07	-0.00152694
-0.788772	-9.57874e-06	-0.788772	-1.56209e-06	-0.00766109					-0.0973845	-0.00622414									-0.718903	-3.12734e-07	-0.00153376
-0.780655	-9.49087e-06	-0.780655	-1.56213e-06	-0.00766129					-0.089252	-0.0060903									-0.738787	-3.1763e-07	-0.00155777
-0.772515	-9.41708e-06	-0.772515	-1.56097e-06	-0.00765556					-0.0811247	-0.00593005									-0.759142	-3.20492e-07	-0.00157181
-0.764354	-9.32876e-06	-0.764354	-1.56148e-06	-0.00765808					-0.0730057	-0.00573793									-0.780021	-3.21532e-07	-0.00157691
-0.756226	-9.24806e-06	-0.756226	-1.561e-06	-0.00765574					-0.0648352	-0.00547114									-0.801377	-3.21337e-07	-0.00157595
-0.748093	-9.16249e-06	-0.748093	-1.56058e-06	-0.00765365					-0.056683	-0.0051534									-0.823211	-3.25558e-07	-0.00159666
-0.739966	-9.07178e-06	-0.739966	-1.56047e-06	-0.0076531					-0.0485718	-0.00475006									-0.846066	-3.27411e-07	-0.00160574
-0.731825	-8.99523e-06	-0.731825	-1.55926e-06	-0.00764717					-0.040448	-0.00424924									-0.868941	-3.30907e-07	-0.00162289
-0.72369	-8.9094e-06	-0.72369	-1.55969e-06	-0.00764931					-0.0323049	-0.00368234									-0.892772	-3.3383e-07	-0.00163723
-0.715561	-8.82816e-06	-0.715561	-1.55837e-06	-0.00764283					-0.0241835	-0.00310083									-0.917074	-3.35365e-07	-0.00164476
-0.707417	-8.74259e-06	-0.707417	-1.55802e-06	-0.00764109					-0.0160509	-0.00247981									-0.942399	-3.36888e-07	-0.00165222
-0.699288	-8.6639e-06	-0.699288	-1.55722e-06	-0.00763717					-0.00792044	-0.00185759									-0.968247	-3.41347e-07	-0.00167409
-0.691141	-8.58116e-06	-0.691141	-1.5568e-06	-0.00763514					0.000219362	-0.00121341									-0.994562	-3.40004e-07	-0.0016675
-0.683019	-8.49397e-06	-0.683019	-1.5573e-06	-0.00763757					0.00836912	-0.000556748									-1.02069	-3.41174e-07	-0.00167324
-0.674889	-8.41409e-06	-0.674889	-1.55631e-06	-0.00763271					0.0164894	9.5642e-05									-1.04903	-3.43216e-07	-0.00168326
-0.666742	-8.3283e-06	-0.666742	-1.55602e-06	-0.00763129					0.0246105	0.000724345									-1.07735	-3.45865e-07	-0.00169625
-0.658608	-8.24712e-06	-0.658608	-1.55576e-06	-0.00763001					0.0327566	0.00135026									-1.10713	-3.44333e-07	-0.00168874
-0.650484	-8.16389e-06	-0.650484	-1.55484e-06	-0.00762552					0.0408823	0.00197944									-1.13696	-3.5123e-07	-0.00172256
-0.642362	-8.08579e-06	-0.642362	-1.55407e-06	-0.00762172					0.0490111	0.00254663									-1.16822	-3.49874e-07	-0.00171591
-0.634233	-8.00246e-06	-0.634233	-1.55342e-06	-0.00761852					0.0571402	0.00307759									-1.19945	-3.52649e-07	-0.00172952
-0.626096	-7.91345e-06	-0.626096	-1.55302e-06	-0.00761659					0.0653017	0.00352398									-1.23223	-3.54996e-07	-0.00174103
-0.617967	-7.83026e-06	-0.617967	-1.55228e-06	-0.00761296					0.0734234	0.0038699									-1.26505	-3.57808e-07	-0.00175483
-0.609866	-7.75119e-06	-0.609866	-1.55199e-06	-0.00761152					0.081565	0.00416834									-1.2993	-3.56701e-07	-0.00174939
-0.601695	-7.65931e-06	-0.601695	-1.55059e-06	-0.00760465					0.0896967	0.00440129									-1.33504	-3.59164e-07	-0.00176147
-0.593528	-7.57646e-06	-0.593528	-1.55072e-06	-0.00760529					0.0978415	0.00461858									-1.37089	-3.5994e-07	-0.00176528
-0.585444	-7.4983e-06	-0.585444	-1.54986e-06	-0.00760109					0.105964	0.00480599									-1.40811	-3.65091e-07	-0.00179054
-0.577304	-7.41388e-06	-0.577304	-1.54858e-06	-0.0075948					0.114088	0.0049532									-1.44543	-3.61464e-07	-0.00177275
-0.569137	-7.33072e-06	-0.569137	-1.54792e-06	-0.00759159					0.122219	0.00509145									-1.48559	-3.61091e-07	-0.00177092
-0.561013	-7.24918e-06	-0.561013	-1.54749e-06	-0.00758948					0.130347	0.00521878									-1.52584	-3.63302e-07	-0.00178177
-0.552871	-7.15828e-06	-0.552871	-1.54552e-06	-0.00757982					0.138485	0.00537345
-0.544737	-7.08225e-06	-0.544737	-1.5449e-06	-0.00757677					0.146608	0.00547455									MicroMag 2900/3900 Data File ends
-0.536617	-6.99917e-06	-0.536617	-1.54461e-06	-0.00757534					0.154733	0.00558183
-0.528484	-6.91543e-06	-0.528484	-1.5438e-06	-0.00757135					0.162873	0.00569072
-0.520341	-6.83164e-06	-0.520341	-1.54271e-06	-0.00756601					0.171001	0.00576897
-0.512207	-6.74819e-06	-0.512207	-1.54134e-06	-0.00755929					0.179132	0.00585809
-0.504063	-6.65918e-06	-0.504063	-1.54038e-06	-0.00755459					0.187281	0.00593527
-0.495934	-6.57658e-06	-0.495934	-1.53981e-06	-0.00755178					0.195432	0.00601673
-0.487807	-6.49423e-06	-0.487807	-1.53854e-06	-0.00754556					0.203562	0.00609972
-0.479681	-6.41232e-06	-0.479681	-1.53699e-06	-0.00753797					0.211684	0.00615825
-0.471528	-6.32656e-06	-0.471528	-1.5357e-06	-0.00753165					0.219815	0.00623417
-0.463397	-6.23862e-06	-0.463397	-1.5333e-06	-0.00751985					0.227954	0.00630279
-0.455283	-6.16262e-06	-0.455283	-1.53213e-06	-0.00751412					0.236094	0.00637482
-0.447124	-6.0751e-06	-0.447124	-1.53031e-06	-0.0075052					0.24421	0.00642745
-0.438975	-5.99033e-06	-0.438975	-1.52944e-06	-0.00750092					0.252364	0.00647161
-0.430857	-5.90485e-06	-0.430857	-1.52707e-06	-0.00748932					0.260516	0.00652334
-0.422729	-5.82337e-06	-0.422729	-1.52564e-06	-0.00748231					0.268642	0.00656806
-0.41459	-5.72992e-06	-0.41459	-1.52412e-06	-0.00747485					0.276777	0.0066106
-0.406446	-5.65555e-06	-0.406446	-1.52235e-06	-0.00746618					0.284903	0.00667017
-0.398342	-5.56507e-06	-0.398342	-1.51919e-06	-0.00745067					0.293041	0.00670363
-0.390199	-5.48691e-06	-0.390199	-1.51715e-06	-0.00744068					0.301168	0.00674599
-0.382068	-5.39288e-06	-0.382068	-1.51458e-06	-0.00742806					0.30929	0.00678519
-0.373937	-5.31476e-06	-0.373937	-1.51159e-06	-0.0074134					0.317447	0.00682585
-0.365797	-5.23412e-06	-0.365797	-1.50892e-06	-0.00740031					0.325584	0.0068679
-0.357679	-5.14247e-06	-0.357679	-1.507e-06	-0.0073909					0.333708	0.00689666
-0.349547	-5.05097e-06	-0.349547	-1.50467e-06	-0.00737945					0.341854	0.00693213
-0.341387	-4.9708e-06	-0.341387	-1.50146e-06	-0.00736373					0.350002	0.00694571
-0.333268	-4.88491e-06	-0.333268	-1.499e-06	-0.00735165					0.358121	0.00697972
-0.325149	-4.7929e-06	-0.325149	-1.49609e-06	-0.00733738					0.366233	0.0070191
-0.316981	-4.71477e-06	-0.316981	-1.49251e-06	-0.0073198					0.374363	0.00704226
-0.308845	-4.62576e-06	-0.308845	-1.49038e-06	-0.00730936					0.382497	0.00707535
-0.300725	-4.54917e-06	-0.300725	-1.4876e-06	-0.00729573					0.39062	0.00708758
-0.292611	-4.45167e-06	-0.292611	-1.48397e-06	-0.00727795					0.39876	0.00711367
-0.284475	-4.37847e-06	-0.284475	-1.47883e-06	-0.00725272					0.406887	0.00713612
-0.276331	-4.28412e-06	-0.276331	-1.47612e-06	-0.00723943					0.415017	0.00715759
-0.268208	-4.1912e-06	-0.268208	-1.47331e-06	-0.00722564					0.423152	0.0071795
-0.260076	-4.12333e-06	-0.260076	-1.46989e-06	-0.0072089					0.43128	0.00719967
-0.25191	-4.03885e-06	-0.25191	-1.46675e-06	-0.00719346					0.439406	0.00721228
-0.243771	-3.93856e-06	-0.243771	-1.45949e-06	-0.00715787					0.447575	0.00722713
-0.235629	-3.83636e-06	-0.235629	-1.45614e-06	-0.00714146					0.455704	0.00725748
-0.227513	-3.76763e-06	-0.227513	-1.44902e-06	-0.00710655					0.463819	0.00728541
-0.219382	-3.67876e-06	-0.219382	-1.44287e-06	-0.00707638					0.471957	0.00730637
-0.211239	-3.59523e-06	-0.211239	-1.43796e-06	-0.00705229					0.480097	0.00731937
-0.203116	-3.50817e-06	-0.203116	-1.43318e-06	-0.00702885					0.488215	0.00733748
-0.194991	-3.39972e-06	-0.194991	-1.42239e-06	-0.00697593					0.496337	0.00735773
-0.186815	-3.32016e-06	-0.186815	-1.41356e-06	-0.00693261					0.504503	0.00737057
-0.178692	-3.22057e-06	-0.178692	-1.40714e-06	-0.00690115					0.512646	0.00738814
-0.170566	-3.1334e-06	-0.170566	-1.40045e-06	-0.00686832					0.520765	0.00740499
-0.162431	-3.03946e-06	-0.162431	-1.38884e-06	-0.00681136					0.528887	0.00742384
-0.154298	-2.97005e-06	-0.154298	-1.37982e-06	-0.00676713					0.537022	0.00743222
-0.146166	-2.85042e-06	-0.146166	-1.36786e-06	-0.00670847					0.545134	0.00745444
-0.13804	-2.7601e-06	-0.13804	-1.3577e-06	-0.00665865					0.553298	0.00747246
-0.129883	-2.66532e-06	-0.129883	-1.3425e-06	-0.00658413					0.561427	0.00748675
-0.121752	-2.59321e-06	-0.121752	-1.32897e-06	-0.00651776					0.569552	0.00749954
-0.113644	-2.46796e-06	-0.113644	-1.31044e-06	-0.00642687					0.577708	0.00750114
-0.105517	-2.38892e-06	-0.105517	-1.29328e-06	-0.0063427					0.585842	0.00751246
-0.0973845	-2.29193e-06	-0.0973845	-1.2691e-06	-0.00622414					0.593961	0.00751933
-0.089252	-2.19332e-06	-0.089252	-1.24181e-06	-0.0060903					0.602092	0.00752722
-0.0811247	-2.07005e-06	-0.0811247	-1.20913e-06	-0.00593005					0.610235	0.00753969
-0.0730057	-1.97162e-06	-0.0730057	-1.16996e-06	-0.00573793					0.618356	0.00754732
-0.0648352	-1.83788e-06	-0.0648352	-1.11556e-06	-0.00547114					0.626478	0.00756068
-0.056683	-1.7272e-06	-0.056683	-1.05078e-06	-0.0051534					0.63461	0.00756415
-0.0485718	-1.60619e-06	-0.0485718	-9.68536e-07	-0.00475006					0.642746	0.00757611
-0.040448	-1.45199e-06	-0.040448	-8.66419e-07	-0.00424924					0.65087	0.00759014
-0.0323049	-1.28954e-06	-0.0323049	-7.50829e-07	-0.00368234					0.659028	0.00759325
-0.0241835	-1.10379e-06	-0.0241835	-6.32259e-07	-0.00310083					0.667128	0.00760188
-0.0160509	-8.84954e-07	-0.0160509	-5.05632e-07	-0.00247981					0.675266	0.00760136
-0.00792044	-6.17706e-07	-0.00792044	-3.78762e-07	-0.00185759					0.683388	0.00760975
0.000219362	-3.16304e-07	0.000219362	-2.47413e-07	-0.00121341					0.691512	0.00761584
0.00836912	3.62669e-08	0.00836912	-1.13521e-07	-0.000556748					0.699672	0.00762799
0.0164894	3.51979e-07	0.0164894	1.95014e-08	9.5642e-05					0.70783	0.00763289
0.0246105	6.02187e-07	0.0246105	1.47694e-07	0.000724345					0.715939	0.00764445
0.0327566	8.24165e-07	0.0327566	2.75318e-07	0.00135026					0.724067	0.00764946
0.0408823	1.00811e-06	0.0408823	4.03607e-07	0.00197944					0.732195	0.00764919
0.0490111	1.18602e-06	0.0490111	5.19258e-07	0.00254663					0.740324	0.00765903
0.0571402	1.33673e-06	0.0571402	6.2752e-07	0.00307759					0.748437	0.00766671
0.0653017	1.48481e-06	0.0653017	7.1854e-07	0.00352398					0.756563	0.00766793
0.0734234	1.58782e-06	0.0734234	7.89072e-07	0.0038699					0.76473	0.00767544
0.081565	1.70754e-06	0.081565	8.49924e-07	0.00416834					0.772865	0.00767866
0.0896967	1.86905e-06	0.0896967	8.97422e-07	0.00440129					0.780985	0.00769121
0.0978415	1.9636e-06	0.0978415	9.41727e-07	0.00461858					0.789122	0.00769542
0.105964	2.08361e-06	0.105964	9.7994e-07	0.00480599					0.797253	0.00770136
0.114088	2.20098e-06	0.114088	1.00996e-06	0.0049532					0.805389	0.00770373
0.122219	2.29388e-06	0.122219	1.03815e-06	0.00509145					0.81351	0.00771096
0.130347	2.41351e-06	0.130347	1.06411e-06	0.00521878					0.821636	0.00771331
0.138485	2.49764e-06	0.138485	1.09565e-06	0.00537345					0.829804	0.00771672
0.146608	2.61484e-06	0.146608	1.11626e-06	0.00547455					0.837929	0.00772152
0.154733	2.73348e-06	0.154733	1.13813e-06	0.00558183					0.846037	0.00772931
0.162873	2.80247e-06	0.162873	1.16034e-06	0.00569072					0.854159	0.00773221
0.171001	2.92232e-06	0.171001	1.17629e-06	0.00576897					0.862295	0.00773754
0.179132	3.0074e-06	0.179132	1.19446e-06	0.00585809					0.870435	0.00774163
0.187281	3.13937e-06	0.187281	1.2102e-06	0.00593527					0.878547	0.00774834
0.195432	3.22621e-06	0.195432	1.22681e-06	0.00601673					0.886685	0.00775196
0.203562	3.31925e-06	0.203562	1.24373e-06	0.00609972					0.894813	0.00775441
0.211684	3.43119e-06	0.211684	1.25567e-06	0.00615825					0.902937	0.00776192
0.219815	3.50604e-06	0.219815	1.27115e-06	0.00623417					0.911062	0.00776422
0.227954	3.59746e-06	0.227954	1.28514e-06	0.00630279					0.919199	0.00776717
0.236094	3.69965e-06	0.236094	1.29982e-06	0.00637482					0.927323	0.00777328
0.24421	3.78507e-06	0.24421	1.31056e-06	0.00642745					0.935445	0.00777836
0.252364	3.88831e-06	0.252364	1.31956e-06	0.00647161					0.943559	0.00778553
0.260516	3.98308e-06	0.260516	1.33011e-06	0.00652334					0.951709	0.00778592
0.268642	4.07123e-06	0.268642	1.33923e-06	0.00656806					0.959859	0.00778806
0.276777	4.17846e-06	0.276777	1.3479e-06	0.0066106					0.967964	0.00779003
0.284903	4.25941e-06	0.284903	1.36005e-06	0.00667017					0.976125	0.00779487
0.293041	4.35477e-06	0.293041	1.36687e-06	0.00670363					0.984239	0.00779736
0.301168	4.43071e-06	0.301168	1.3755e-06	0.00674599					0.992378	0.00779818
0.30929	4.51741e-06	0.30929	1.3835e-06	0.00678519					1.00049	0.00779873
0.317447	4.62481e-06	0.317447	1.39179e-06	0.00682585					1.00862	0.00778618
0.325584	4.7036e-06	0.325584	1.40036e-06	0.0068679					1.01671	0.00774719
0.333708	4.81436e-06	0.333708	1.40623e-06	0.00689666
0.341854	4.88288e-06	0.341854	1.41346e-06	0.00693213
0.350002	4.96826e-06	0.350002	1.41623e-06	0.00694571
0.358121	5.05962e-06	0.358121	1.42316e-06	0.00697972
0.366233	5.15921e-06	0.366233	1.43119e-06	0.0070191
0.374363	5.24707e-06	0.374363	1.43592e-06	0.00704226
0.382497	5.33361e-06	0.382497	1.44266e-06	0.00707535
0.39062	5.42594e-06	0.39062	1.44516e-06	0.00708758
0.39876	5.48844e-06	0.39876	1.45048e-06	0.00711367
0.406887	5.58932e-06	0.406887	1.45505e-06	0.00713612
0.415017	5.68194e-06	0.415017	1.45943e-06	0.00715759
0.423152	5.76686e-06	0.423152	1.4639e-06	0.0071795
0.43128	5.85268e-06	0.43128	1.46801e-06	0.00719967
0.439406	5.93348e-06	0.439406	1.47058e-06	0.00721228
0.447575	6.02768e-06	0.447575	1.47361e-06	0.00722713
0.455704	6.10665e-06	0.455704	1.4798e-06	0.00725748
0.463819	6.18488e-06	0.463819	1.48549e-06	0.00728541
0.471957	6.28074e-06	0.471957	1.48977e-06	0.00730637
0.480097	6.37268e-06	0.480097	1.49242e-06	0.00731937
0.488215	6.44413e-06	0.488215	1.49611e-06	0.00733748
0.496337	6.54459e-06	0.496337	1.50024e-06	0.00735773
0.504503	6.63503e-06	0.504503	1.50286e-06	0.00737057
0.512646	6.72846e-06	0.512646	1.50644e-06	0.00738814
0.520765	6.8151e-06	0.520765	1.50988e-06	0.00740499
0.528887	6.88627e-06	0.528887	1.51372e-06	0.00742384
0.537022	6.97677e-06	0.537022	1.51543e-06	0.00743222
0.545134	7.05994e-06	0.545134	1.51996e-06	0.00745444
0.553298	7.14187e-06	0.553298	1.52363e-06	0.00747246
0.561427	7.23281e-06	0.561427	1.52655e-06	0.00748675
0.569552	7.30655e-06	0.569552	1.52915e-06	0.00749954
0.577708	7.39678e-06	0.577708	1.52948e-06	0.00750114
0.585842	7.4797e-06	0.585842	1.53179e-06	0.00751246
0.593961	7.56732e-06	0.593961	1.53319e-06	0.00751933
0.602092	7.65804e-06	0.602092	1.5348e-06	0.00752722
0.610235	7.74128e-06	0.610235	1.53734e-06	0.00753969
0.618356	7.8311e-06	0.618356	1.5389e-06	0.00754732
0.626478	7.90792e-06	0.626478	1.54162e-06	0.00756068
0.63461	7.99038e-06	0.63461	1.54233e-06	0.00756415
0.642746	8.07129e-06	0.642746	1.54477e-06	0.00757611
0.65087	8.15638e-06	0.65087	1.54763e-06	0.00759014
0.659028	8.24311e-06	0.659028	1.54826e-06	0.00759325
0.667128	8.33113e-06	0.667128	1.55002e-06	0.00760188
0.675266	8.41618e-06	0.675266	1.54992e-06	0.00760136
0.683388	8.48783e-06	0.683388	1.55163e-06	0.00760975
0.691512	8.5778e-06	0.691512	1.55287e-06	0.00761584
0.699672	8.66989e-06	0.699672	1.55534e-06	0.00762799
0.70783	8.74561e-06	0.70783	1.55634e-06	0.00763289
0.715939	8.83239e-06	0.715939	1.5587e-06	0.00764445
0.724067	8.91013e-06	0.724067	1.55972e-06	0.00764946
0.732195	9.00135e-06	0.732195	1.55967e-06	0.00764919
0.740324	9.08362e-06	0.740324	1.56167e-06	0.00765903
0.748437	9.17448e-06	0.748437	1.56324e-06	0.00766671
0.756563	9.24788e-06	0.756563	1.56349e-06	0.00766793
0.76473	9.33979e-06	0.76473	1.56502e-06	0.00767544
0.772865	9.4202e-06	0.772865	1.56568e-06	0.00767866
0.780985	9.50017e-06	0.780985	1.56824e-06	0.00769121
0.789122	9.58538e-06	0.789122	1.5691e-06	0.00769542
0.797253	9.66724e-06	0.797253	1.57031e-06	0.00770136
0.805389	9.75099e-06	0.805389	1.57079e-06	0.00770373
0.81351	9.83682e-06	0.81351	1.57226e-06	0.00771096
0.821636	9.91883e-06	0.821636	1.57274e-06	0.00771331
0.829804	1.00098e-05	0.829804	1.57344e-06	0.00771672
0.837929	1.00899e-05	0.837929	1.57442e-06	0.00772152
0.846037	1.01699e-05	0.846037	1.576e-06	0.00772931
0.854159	1.0258e-05	0.854159	1.5766e-06	0.00773221
0.862295	1.03392e-05	0.862295	1.57768e-06	0.00773754
0.870435	1.04216e-05	0.870435	1.57852e-06	0.00774163
0.878547	1.05056e-05	0.878547	1.57988e-06	0.00774834
0.886685	1.05869e-05	0.886685	1.58062e-06	0.00775196
0.894813	1.06775e-05	0.894813	1.58112e-06	0.00775441
0.902937	1.0754e-05	0.902937	1.58265e-06	0.00776192
0.911062	1.08372e-05	0.911062	1.58312e-06	0.00776422
0.919199	1.09215e-05	0.919199	1.58373e-06	0.00776717
0.927323	1.10051e-05	0.927323	1.58497e-06	0.00777328
0.935445	1.10917e-05	0.935445	1.58601e-06	0.00777836
0.943559	1.11732e-05	0.943559	1.58747e-06	0.00778553
0.951709	1.12595e-05	0.951709	1.58755e-06	0.00778592
0.959859	1.13407e-05	0.959859	1.58798e-06	0.00778806
0.967964	1.14223e-05	0.967964	1.58839e-06	0.00779003
0.976125	1.15091e-05	0.976125	1.58937e-06	0.00779487
0.984239	1.15939e-05	0.984239	1.58988e-06	0.00779736
0.992378	1.16765e-05	0.992378	1.59005e-06	0.00779818
1.00049	1.17576e-05	1.00049	1.59016e-06	0.00779873
1.00862	1.18381e-05	1.00862	1.5876e-06	0.00778618
1.01671	1.19094e-05	1.01671	1.57965e-06	0.00774719
MicroMag 2900/3900 Data File ends

## Sheet: P2A
MicroMag 2900/3900 Data File (Series 0016.002)									Field (T) P2A	Magnetization (Am²)		IRM	Field (T) P2A	Magnetization (Am²)	DCD	Field (T) P2A	Magnetization (Am²)		MicroMag 2900/3900 Data File (Series 0016.002)
Direct moment vs. field; Hysteresis loop									1.01668	0.115023			4.55516e-07	-0.000882941		2.93584e-07	0.0213575		Remanence curves: IRM + DCD
									1.0088	0.115085			0.000848708	-0.000846656		-0.000847774	0.0204654
INSTRUMENT									1.00051	0.115116			0.00171817	-0.000748185		-0.00171773	0.01944		INSTRUMENT
Configuration VSM									0.992312	0.115142			0.00261106	-0.000619268		-0.00261084	0.0183259		Configuration VSM
Temperature control None									0.984141	0.115157			0.00353062	-0.000407217		-0.00352873	0.0171521		Temperature control None
Hardware version 0004									0.975996	0.115168			0.00446953	-9.82411e-05		-0.00446774	0.0158936		Hardware version 0004
Software version 03/06/2013									0.967867	0.115179			0.00543392	0.000329287		-0.0054315	0.0145617		Software version 03/06/2013
Units of measure Hybrid SI									0.959722	0.115187			0.00642775	0.000855787		-0.00642583	0.0131423		Units of measure Hybrid SI
Temperature in Kelvin									0.951558	0.115199			0.00744599	0.00149159		-0.00744478	0.0117177		Temperature in Kelvin
									0.943421	0.115206			0.00848989	0.00218909		-0.00848818	0.0102635
SAMPLE									0.935302	0.115209			0.00955788	0.00292465		-0.00955664	0.00882757		SAMPLE
Mass +237.8000E-06									0.927176	0.115213			0.0106663	0.00363792		-0.0106583	0.00751827		Mass +237.8000E-06
Volume N/A									0.919041	0.115215			0.0117986	0.00438869		-0.0117915	0.00615857		Volume N/A
Demagnetizing factor N/A									0.910886	0.115213			0.0129458	0.00512084		-0.0129388	0.00485709		Demagnetizing factor N/A
									0.902788	0.115214			0.0141393	0.00584551		-0.0141319	0.00361331
SETTINGS									0.894671	0.115212			0.0153625	0.00654315		-0.0153551	0.00238649		SETTINGS
Field range N/A									0.886528	0.11521			0.0166145	0.00722381		-0.0166075	0.00124828		Field range N/A
Field (command) N/A									0.878383	0.11521			0.0178962	0.00787747		-0.0178903	0.000179318		Field (command) N/A
Moment range +50.00000E-06									0.870272	0.115202			0.0192234	0.00849563		-0.0192165	-0.000851369		Moment range +50.00000E-06
Averaging time +200.0000E-03									0.862143	0.115196			0.0205792	0.00907391		-0.0205728	-0.00181855		Averaging time +100.0000E-03
Temperature (command) N/A									0.854001	0.115196			0.0219664	0.00962549		-0.0219597	-0.00272566		Temperature (command) N/A
Tmprtr difference correction No									0.845844	0.115187			0.0233975	0.010133		-0.023391	-0.00358054		Tmprtr difference correction No
Orientation 0.000000E+00									0.83776	0.115185			0.0248593	0.010637		-0.0248524	-0.00440919		Orientation 0.000000E+00
Vibration amplitude 1.0									0.829615	0.115178			0.0263637	0.0111181		-0.0263577	-0.00515739		Vibration amplitude 1.0
Calibration factor +7.093683E+00									0.821461	0.115173			0.0278992	0.0115545		-0.0278938	-0.00587527		Calibration factor +7.711778E+00
Operating frequency +83.00000E+00									0.813336	0.115168			0.0294943	0.0119887		-0.0294884	-0.00654431		Operating frequency +83.00000E+00
Sweep mode Continuous									0.805213	0.115163			0.0311327	0.0124044		-0.031104	-0.00718865
Pause after sweep increment +300.0000E-03									0.797082	0.115155			0.032824	0.0127981		-0.0327986	-0.00779648		MEASUREMENT
									0.788949	0.115151			0.0345145	0.0131606		-0.0344862	-0.00836757		Description ""
MEASUREMENT									0.780826	0.115144			0.0362545	0.0135067		-0.0362268	-0.00889608		Field (measured) N/A
Description ""									0.772698	0.115133			0.0380924	0.0138311		-0.038066	-0.00940815		Temperature (measured) N/A
Field (measured) N/A									0.764549	0.115124			0.0399306	0.0141427		-0.0399033	-0.00991142		Averages (completed) N/A
Temperature (measured) N/A									0.756397	0.115121			0.0418195	0.0144163		-0.0417915	-0.0103401		Measured on 04/07/2022 12:33
Averages (completed) 3									0.748269	0.115108			0.0438046	0.0147153		-0.0437783	-0.0107984		Elapsed time +2.300796E+03
Measured on 03/18/2022 18:01									0.74015	0.115099			0.0457989	0.0149747		-0.0457712	-0.0112036
Elapsed time +494.7610E+00									0.732021	0.115086			0.0478337	0.0152283		-0.0478086	-0.0115965		PROCESSING
									0.723884	0.115074			0.0499713	0.0154628		-0.0499462	-0.0119668		Background subtraction No
PROCESSING									0.715762	0.115061			0.0521106	0.0156801		-0.0520848	-0.0123215		Delta-m processing No
Background subtraction No									0.707631	0.115046			0.054346	0.0158875		-0.0543205	-0.0126598		Demagnetizing factor No
Delta-m processing N/A									0.69947	0.11503			0.0566305	0.0160988		-0.0566064	-0.0129857		Normalization by mass
Demagnetizing factor No									0.691333	0.115017			0.0589704	0.0162859		-0.0589449	-0.0132939		Normalization factor +4.205210E+03
Normalization by mass									0.683217	0.114998			0.0613566	0.0164689		-0.0613288	-0.0135777		Offset (field) No
Normalization factor +4.205210E+03									0.675082	0.114984			0.0638399	0.0166371		-0.0638175	-0.0138715		Offset (moment) No
Offset (field) No									0.666941	0.114969			0.0663736	0.0167949		-0.0663479	-0.0141438		Pole saturation No
Offset (moment) No									0.658815	0.114953			0.0689586	0.0169523		-0.0689338	-0.014394		Slope correction No
Pole saturation No									0.650685	0.114932			0.0716452	0.0170973		-0.0716187	-0.0146411
Slope correction -16.87718E-06									0.642555	0.114908			0.0743756	0.017236		-0.0743527	-0.0148719		VIEWPORT
									0.634429	0.114887			0.0772099	0.0173774		-0.0771882	-0.015108		Left -1.500000E+00
VIEWPORT									0.626292	0.114868			0.0800932	0.0175103		-0.0800687	-0.0153367		Right +1.500000E+00
Left -1.000000E+00									0.618166	0.114844			0.0830285	0.0176274		-0.083004	-0.0155398		Bottom -220.0000E-03
Right +1.000000E+00									0.610045	0.114819			0.0860575	0.0177532		-0.0860334	-0.015744		Top +220.0000E-03
Bottom -220.0000E-03									0.601901	0.114794			0.0891866	0.017871		-0.0891634	-0.0159437		Show X-axis? Yes
Top +220.0000E-03									0.59374	0.114769			0.0923668	0.0179974		-0.0923427	-0.0161387		Show Y-axis? Yes
Show X-axis? Yes									0.58565	0.11474			0.0956962	0.0181052		-0.0956746	-0.016326
Show Y-axis? Yes									0.577516	0.114719			0.0990253	0.0182119		-0.0990043	-0.0165082		CHARACTERIZATION
									0.569345	0.114688			0.102495	0.0183421		-0.10242	-0.0167299		Initial slope N/A
CHARACTERIZATION									0.561215	0.114653			0.106074	0.018448		-0.105995	-0.0168972		Saturation N/A
Initial slope N/A									0.553088	0.114618			0.109798	0.0185649		-0.109726	-0.0170565		Remanence +21.35748E-03
Saturation +115.0103E-03									0.544948	0.114582			0.113526	0.0186561		-0.113446	-0.0172199		Coercivity (direct) N/A
Remanence +9.967582E-03									0.536832	0.114545			0.117404	0.0187519		-0.117322	-0.0173926		Coercivity (remanent) +18.12100E-03
Coercivity +7.061925E-03									0.528668	0.114507			0.121275	0.0188429		-0.121194	-0.0175417		S* (direct) N/A
S* +93.03075E-06									0.520569	0.114467			0.125305	0.0189438		-0.125218	-0.0176838		S* (DCD) -487.5644E-03
									0.512438	0.114423			0.129473	0.0190243		-0.129398	-0.0178399
SCRIPT									0.504279	0.114378			0.133809	0.0191203		-0.133726	-0.0179763		SCRIPT
Averages (target) 3									0.496144	0.114336			0.138129	0.0191999		-0.138053	-0.0181228		Include IRM? Yes
Averaging time +200.0000E-03									0.488019	0.114289			0.142603	0.0192786		-0.142521	-0.0182463		Include DCD? Yes
Demagnetize? Yes									0.479895	0.114244			0.147222	0.0193719		-0.147148	-0.0183719		Include direct moment? No
Maximum field +1.000000E+00									0.471751	0.114185			0.151996	0.0194336		-0.151916	-0.0185004		Demagnetize before measuring? Yes
Field increment +7.999999E-03									0.463628	0.11413			0.156774	0.0195156		-0.156693	-0.0186226		Field sequence Nonlinear
Hysteresis loop? Yes									0.455502	0.114072			0.161836	0.0195872		-0.161759	-0.0187295		Initial (non-zero) field +833.3332E-06
Initial magnetization? No									0.447356	0.114008			0.166907	0.0196687		-0.16683	-0.0188328		Final field +1.500000E+00
Pause +1.000000E+00									0.439182	0.113943			0.172127	0.019721		-0.172056	-0.018943		Number of points/curve 150
Saturate before measuring? No									0.431062	0.113879			0.177493	0.0197837		-0.177416	-0.0190421		Pause at applied field +1.000000E+00
Number of segments 2									0.422938	0.113813			0.183164	0.0198428		-0.183086	-0.0191389		Slew rate to applied field +1.000000E+00
Number of data 502									0.414806	0.113732			0.188818	0.019908		-0.188745	-0.0192343		Averaging time +100.0000E-03
									0.406683	0.113658			0.194637	0.0199648		-0.194561	-0.0193283		Saturating field +1.500000E+00
Segment Averaging Initial Field Final Final									0.39855	0.113584			0.200599	0.0200162		-0.200519	-0.0193978		Pause at saturating field +1.000000E+00
Number Time Field Increment Field Pause Index									0.390422	0.113497			0.206709	0.0200594		-0.206634	-0.0194751		Saturating field applied Only once
(s) (T) (T) (T) (s)									0.382283	0.113399			0.212974	0.0201213		-0.212904	-0.0195718		Slew rate to saturating field +1.000000E+00
0000001,+200.0000E-03,+1.000000E+00,+7.999999E-03,-1.000000E+00,+1.000000E+00,0000251									0.374133	0.11331			0.219529	0.0201681		-0.219461	-0.0196317		Pause at zero field +1.000000E+00
0000002,+200.0000E-03,-1.000000E+00,+7.999999E-03,+1.000000E+00,+1.000000E+00,0000502									0.366024	0.11321			0.226086	0.0202225		-0.226015	-0.0197062		Slew rate to zero field +1.000000E+00
									0.357903	0.113104			0.232953	0.0202591		-0.232881	-0.0197709		Number of segments 2
Adjusted Adjusted Normalized									0.349767	0.112993			0.239954	0.0203019		-0.23989	-0.0198243		Number of data 300
Field Moment Field Moment Moment									0.341626	0.112874			0.247111	0.0203459		-0.247032	-0.0198919
(T) (Am²) (T) (Am²) (*)									0.333507	0.11275			0.25442	0.0203754		-0.254349	-0.019936		Segment Averaging Initial Field Final Final
1.01668	4.45111e-05	1.01668	2.73525e-05	0.115023					0.325368	0.112621			0.262018	0.0204209		-0.261949	-0.0200108		Number Time Field Increment Field Pause Index
1.0088	4.43957e-05	1.0088	2.73672e-05	0.115085					0.31722	0.112479			0.269765	0.0204412		-0.269701	-0.020058		(s) (T) (T) (T) (s)
1.00051	4.42653e-05	1.00051	2.73747e-05	0.115116					0.309087	0.112343			0.277807	0.020496		-0.277745	-0.0201123		1	0.1	0	0.000833333	1.5	1	150
0.992312	4.41332e-05	0.992312	2.73808e-05	0.115142					0.300962	0.112196			0.285852	0.0205152		-0.285788	-0.0201528		2	0.1	0	0.000833333	-1.5	1	300
0.984141	4.39954e-05	0.984141	2.73843e-05	0.115157					0.292821	0.112017			0.294358	0.0205531		-0.294291	-0.0202117
0.975996	4.38682e-05	0.975996	2.73871e-05	0.115168					0.28471	0.111849			0.302999	0.020578		-0.302935	-0.0202498		Normalized
0.967867	4.37308e-05	0.967867	2.73895e-05	0.115179					0.276551	0.111672			0.311769	0.0206453		-0.311487	-0.0203126		Field Remanence Remanence
0.959722	4.35925e-05	0.959722	2.73916e-05	0.115187					0.268428	0.111477			0.321228	0.0206673		-0.320963	-0.0203578		(T) (Am≤) (*)
0.951558	4.34574e-05	0.951558	2.73944e-05	0.115199					0.260293	0.111261			0.330189	0.020695		-0.329903	-0.0203991		4.55516e-07	-2.09964e-07	-0.000882941
0.943421	4.33216e-05	0.943421	2.73959e-05	0.115206					0.252124	0.11104			0.339597	0.0207189		-0.339329	-0.0204268		0.000848708	-2.01335e-07	-0.000846656
0.935302	4.31851e-05	0.935302	2.73968e-05	0.115209					0.24399	0.1108			0.349544	0.0207428		-0.349275	-0.0204673		0.00171817	-1.77919e-07	-0.000748185
0.927176	4.30509e-05	0.927176	2.73976e-05	0.115213					0.235864	0.110534			0.359975	0.020766		-0.35971	-0.0205173		0.00261106	-1.47262e-07	-0.000619268
0.919041	4.29144e-05	0.919041	2.73981e-05	0.115215					0.227736	0.110256			0.369907	0.0207784		-0.369644	-0.020539		0.00353062	-9.68364e-08	-0.000407217
0.910886	4.27704e-05	0.910886	2.73977e-05	0.115213					0.219603	0.109958			0.380837	0.0208139		-0.380575	-0.0205823		0.00446953	-2.33618e-08	-9.82411e-05
0.902788	4.2636e-05	0.902788	2.7398e-05	0.115214					0.211442	0.109624			0.391756	0.0208372		-0.391503	-0.0206164		0.00543392	7.83046e-08	0.000329287
0.894671	4.24969e-05	0.894671	2.73975e-05	0.115212					0.203348	0.10927			0.402677	0.0208491		-0.402417	-0.020643		0.00642775	2.03506e-07	0.000855787
0.886528	4.23603e-05	0.886528	2.7397e-05	0.11521					0.195209	0.108869			0.414113	0.0208883		-0.413837	-0.0206716		0.00744599	3.547e-07	0.00149159
0.878383	4.22178e-05	0.878383	2.73969e-05	0.11521					0.187037	0.10845			0.426046	0.0209067		-0.425777	-0.0207033		0.00848989	5.20566e-07	0.00218909
0.870272	4.20858e-05	0.870272	2.7395e-05	0.115202					0.178911	0.107957			0.437944	0.020931		-0.437679	-0.0207428		0.00955788	6.95482e-07	0.00292465
0.862143	4.19445e-05	0.862143	2.73936e-05	0.115196					0.170788	0.107433			0.450415	0.0209399		-0.450152	-0.0207601		0.0106663	8.65098e-07	0.00363792
0.854001	4.18093e-05	0.854001	2.73935e-05	0.115196					0.16265	0.106831			0.463305	0.0209579		-0.463052	-0.0207823		0.0117986	1.04363e-06	0.00438869
0.845844	4.16677e-05	0.845844	2.73915e-05	0.115187					0.154525	0.106161			0.476235	0.0209735		-0.475977	-0.020822		0.0129458	1.21774e-06	0.00512084
0.83776	4.15304e-05	0.83776	2.7391e-05	0.115185					0.146393	0.105412			0.489631	0.0209957		-0.489392	-0.0208438		0.0141393	1.39006e-06	0.00584551
0.829615	4.13967e-05	0.829615	2.73893e-05	0.115178					0.138268	0.10454			0.503537	0.0210143		-0.503281	-0.0208736		0.0153625	1.55596e-06	0.00654315
0.821461	4.12463e-05	0.821461	2.73882e-05	0.115173					0.130131	0.103539			0.517472	0.0210195		-0.517227	-0.0208851		0.0166145	1.71782e-06	0.00722381
0.813336	4.11117e-05	0.813336	2.7387e-05	0.115168					0.121994	0.10241			0.531872	0.0210409		-0.531626	-0.0209169		0.0178962	1.87326e-06	0.00787747
0.805213	4.09814e-05	0.805213	2.73858e-05	0.115163					0.11387	0.101057			0.546773	0.0210656		-0.546523	-0.0209415		0.0192234	2.02026e-06	0.00849563
0.797082	4.08323e-05	0.797082	2.73839e-05	0.115155					0.105752	0.0994639			0.562181	0.0210704		-0.561917	-0.020953		0.0205792	2.15778e-06	0.00907391
0.788949	4.07002e-05	0.788949	2.73829e-05	0.115151					0.0976171	0.0975721			0.578119	0.0210836		-0.577847	-0.0209885		0.0219664	2.28894e-06	0.00962549
0.780826	4.05592e-05	0.780826	2.73812e-05	0.115144					0.0894764	0.0952904			0.593983	0.0210997		-0.593734	-0.0210159		0.0233975	2.40964e-06	0.010133
0.772698	4.04178e-05	0.772698	2.73786e-05	0.115133					0.081352	0.0925267			0.610391	0.0211194		-0.610142	-0.021038		0.0248593	2.52949e-06	0.010637
0.764549	4.02838e-05	0.764549	2.73764e-05	0.115124					0.0732285	0.0891176			0.627261	0.0211286		-0.627014	-0.021055		0.0263637	2.64388e-06	0.0111181
0.756397	4.01434e-05	0.756397	2.73758e-05	0.115121					0.0650953	0.0848959			0.644643	0.0211363		-0.644391	-0.0210781		0.0278992	2.74767e-06	0.0115545
0.748269	4.00019e-05	0.748269	2.73726e-05	0.115108					0.0569172	0.0795197			0.662515	0.0211539		-0.662272	-0.0210957		0.0294943	2.85091e-06	0.0119887
0.74015	3.98684e-05	0.74015	2.73705e-05	0.115099					0.0487995	0.0726656			0.680909	0.0211758		-0.68066	-0.0211109		0.0311327	2.94977e-06	0.0124044
0.732021	3.9724e-05	0.732021	2.73674e-05	0.115086					0.0406677	0.0639813			0.699783	0.0211709		-0.699535	-0.0211362		0.032824	3.04339e-06	0.0127981
0.723884	3.95858e-05	0.723884	2.73646e-05	0.115074					0.0325398	0.054032			0.719153	0.021186		-0.718906	-0.0211611		0.0345145	3.12959e-06	0.0131606
0.715762	3.94378e-05	0.715762	2.73617e-05	0.115061					0.0244029	0.0434779			0.739026	0.0211909		-0.738792	-0.0211725		0.0362545	3.21191e-06	0.0135067
0.707631	3.93071e-05	0.707631	2.7358e-05	0.115046					0.0162768	0.0325239			0.759365	0.0211988		-0.759146	-0.0212042		0.0380924	3.28904e-06	0.0138311
0.69947	3.9164e-05	0.69947	2.73543e-05	0.11503					0.00815429	0.0213078			0.780246	0.0212111		-0.780034	-0.0212121		0.0399306	3.36314e-06	0.0141427
0.691333	3.90197e-05	0.691333	2.73511e-05	0.115017					1.11515e-05	0.00988329			0.80162	0.0212446		-0.801383	-0.0212402		0.0418195	3.42821e-06	0.0144163
0.683217	3.8877e-05	0.683217	2.73466e-05	0.114998					-0.00813023	-0.00160681			0.823466	0.0212463		-0.823211	-0.0212451		0.0438046	3.4993e-06	0.0147153
0.675082	3.87386e-05	0.675082	2.73431e-05	0.114984					-0.0162535	-0.0130378			0.846315	0.0212465		-0.846089	-0.0212726		0.0457989	3.56099e-06	0.0149747
0.666941	3.85938e-05	0.666941	2.73396e-05	0.114969					-0.0243776	-0.0243615			0.869147	0.0212593		-0.868937	-0.0212948		0.0478337	3.62129e-06	0.0152283
0.658815	3.84512e-05	0.658815	2.73359e-05	0.114953					-0.0324944	-0.0354175			0.892995	0.0212748		-0.892783	-0.021306		0.0499713	3.67706e-06	0.0154628
0.650685	3.8311e-05	0.650685	2.73309e-05	0.114932					-0.0406514	-0.0461941			0.91731	0.0212752		-0.917104	-0.0213114		0.0521106	3.72873e-06	0.0156801
0.642555	3.81713e-05	0.642555	2.73253e-05	0.114908					-0.0487796	-0.0564146			0.942628	0.0212888		-0.942427	-0.0213347		0.054346	3.77805e-06	0.0158875
0.634429	3.80275e-05	0.634429	2.73202e-05	0.114887					-0.0569051	-0.0658184			0.968484	0.0212968		-0.96827	-0.0213428		0.0566305	3.82831e-06	0.0160988
0.626292	3.78895e-05	0.626292	2.73156e-05	0.114868					-0.0650681	-0.0737108			0.994785	0.0213011		-0.994581	-0.021383		0.0589704	3.8728e-06	0.0162859
0.618166	3.77561e-05	0.618166	2.73098e-05	0.114844					-0.0732039	-0.0797976			1.02157	0.0213157		-1.02073	-0.0213588		0.0613566	3.91631e-06	0.0164689
0.610045	3.76063e-05	0.610045	2.7304e-05	0.114819					-0.0813305	-0.0845375			1.04984	0.0213326		-1.04908	-0.0213904		0.0638399	3.95632e-06	0.0166371
0.601901	3.74607e-05	0.601901	2.72981e-05	0.114794					-0.0894544	-0.088322			1.0782	0.0213281		-1.07734	-0.0214085		0.0663736	3.99383e-06	0.0167949
0.59374	3.73117e-05	0.59374	2.72921e-05	0.114769					-0.097594	-0.0914308			1.10795	0.0213269		-1.10715	-0.0214204		0.0689586	4.03126e-06	0.0169523
0.58565	3.71701e-05	0.58565	2.72853e-05	0.11474					-0.105718	-0.0939924			1.13777	0.0213544		-1.13698	-0.0214248		0.0716452	4.06575e-06	0.0170973
0.577516	3.70302e-05	0.577516	2.72802e-05	0.114719					-0.113848	-0.0961391			1.16899	0.0213597		-1.16826	-0.0214299		0.0743756	4.09872e-06	0.017236
0.569345	3.68828e-05	0.569345	2.72728e-05	0.114688					-0.121981	-0.0979534			1.20029	0.0213823		-1.19948	-0.0214436		0.0772099	4.13236e-06	0.0173774
0.561215	3.67366e-05	0.561215	2.72645e-05	0.114653					-0.130109	-0.0995266			1.23309	0.0213804		-1.23227	-0.0214534		0.0800932	4.16396e-06	0.0175103
0.553088	3.65903e-05	0.553088	2.72562e-05	0.114618					-0.138242	-0.100888			1.26585	0.0214026		-1.26507	-0.0214652		0.0830285	4.1918e-06	0.0176274
0.544948	3.64469e-05	0.544948	2.72476e-05	0.114582					-0.146374	-0.102051			1.30012	0.0214006		-1.29931	-0.021472		0.0860575	4.22171e-06	0.0177532
0.536832	3.62991e-05	0.536832	2.72389e-05	0.114545					-0.154493	-0.103087			1.33597	0.0214056		-1.33507	-0.0214821		0.0891866	4.24974e-06	0.017871
0.528668	3.61655e-05	0.528668	2.72297e-05	0.114507					-0.162637	-0.104012			1.37175	0.0214223		-1.37094	-0.0214722		0.0923668	4.27979e-06	0.0179974
0.520569	3.60099e-05	0.520569	2.72203e-05	0.114467					-0.170765	-0.104834			1.40891	0.0214395		-1.40811	-0.0214863		0.0956962	4.30542e-06	0.0181052
0.512438	3.58651e-05	0.512438	2.72098e-05	0.114423					-0.178888	-0.105568			1.44626	0.0214243		-1.44546	-0.0214683		0.0990253	4.33078e-06	0.0182119
0.504279	3.57167e-05	0.504279	2.71992e-05	0.114378					-0.18703	-0.106226			1.48639	0.0214523		-1.4856	-0.021484		0.102495	4.36176e-06	0.0183421
0.496144	3.55689e-05	0.496144	2.71892e-05	0.114336					-0.195209	-0.106813			1.52669	0.0214485		-1.52586	-0.0214879		0.106074	4.38693e-06	0.018448
0.488019	3.54168e-05	0.488019	2.7178e-05	0.114289					-0.203318	-0.107341									0.109798	4.41474e-06	0.0185649
0.479895	3.52648e-05	0.479895	2.71672e-05	0.114244					-0.211443	-0.107826									0.113526	4.43644e-06	0.0186561
0.471751	3.51205e-05	0.471751	2.71533e-05	0.114185					-0.21958	-0.108267									0.117404	4.45922e-06	0.0187519
0.463628	3.49661e-05	0.463628	2.71402e-05	0.11413					-0.227719	-0.108672									0.121275	4.48084e-06	0.0188429
0.455502	3.48155e-05	0.455502	2.71263e-05	0.114072					-0.235836	-0.109059									0.125305	4.50485e-06	0.0189438
0.447356	3.46714e-05	0.447356	2.71112e-05	0.114008					-0.243965	-0.1094									0.129473	4.52399e-06	0.0190243
0.439182	3.45188e-05	0.439182	2.70957e-05	0.113943					-0.252106	-0.109729									0.133809	4.54681e-06	0.0191203
0.431062	3.43657e-05	0.431062	2.70805e-05	0.113879					-0.260283	-0.110018									0.138129	4.56574e-06	0.0191999
0.422938	3.42086e-05	0.422938	2.70647e-05	0.113813					-0.268401	-0.110297									0.142603	4.58445e-06	0.0192786
0.414806	3.40538e-05	0.414806	2.70456e-05	0.113732					-0.276527	-0.110552									0.147222	4.60665e-06	0.0193719
0.406683	3.38995e-05	0.406683	2.70279e-05	0.113658					-0.28466	-0.110797									0.151996	4.62132e-06	0.0194336
0.39855	3.37391e-05	0.39855	2.70104e-05	0.113584					-0.292791	-0.11102									0.156774	4.64082e-06	0.0195156
0.390422	3.35851e-05	0.390422	2.69895e-05	0.113497					-0.300914	-0.111226									0.161836	4.65784e-06	0.0195872
0.382283	3.34338e-05	0.382283	2.69663e-05	0.113399					-0.309043	-0.111427									0.166907	4.67723e-06	0.0196687
0.374133	3.3274e-05	0.374133	2.69452e-05	0.11331					-0.317197	-0.111611									0.172127	4.68966e-06	0.019721
0.366024	3.31001e-05	0.366024	2.69213e-05	0.11321					-0.325346	-0.111773									0.177493	4.70458e-06	0.0197837
0.357903	3.29466e-05	0.357903	2.68961e-05	0.113104					-0.333473	-0.111968									0.183164	4.71864e-06	0.0198428
0.349767	3.27934e-05	0.349767	2.68699e-05	0.112993					-0.341602	-0.112111									0.188818	4.73413e-06	0.019908
0.341626	3.26228e-05	0.341626	2.68415e-05	0.112874					-0.349728	-0.112258									0.194637	4.74764e-06	0.0199648
0.333507	3.24418e-05	0.333507	2.6812e-05	0.11275					-0.357864	-0.11239									0.200599	4.75987e-06	0.0200162
0.325368	3.22973e-05	0.325368	2.67812e-05	0.112621					-0.365994	-0.112527									0.206709	4.77014e-06	0.0200594
0.31722	3.21216e-05	0.31722	2.67476e-05	0.112479					-0.374132	-0.112651									0.212974	4.78486e-06	0.0201213
0.309087	3.1945e-05	0.309087	2.67152e-05	0.112343					-0.382256	-0.112771									0.219529	4.79598e-06	0.0201681
0.300962	3.17778e-05	0.300962	2.66803e-05	0.112196					-0.390382	-0.112887									0.226086	4.80891e-06	0.0202225
0.292821	3.15933e-05	0.292821	2.66376e-05	0.112017					-0.398512	-0.11299									0.232953	4.81761e-06	0.0202591
0.28471	3.14137e-05	0.28471	2.65978e-05	0.111849					-0.406639	-0.113087									0.239954	4.82779e-06	0.0203019
0.276551	3.12429e-05	0.276551	2.65556e-05	0.111672					-0.414786	-0.113181									0.247111	4.83825e-06	0.0203459
0.268428	3.10632e-05	0.268428	2.65093e-05	0.111477					-0.422916	-0.113273									0.25442	4.84527e-06	0.0203754
0.260293	3.08887e-05	0.260293	2.64578e-05	0.111261					-0.431042	-0.113372									0.262018	4.85609e-06	0.0204209
0.252124	3.07045e-05	0.252124	2.64054e-05	0.11104					-0.439167	-0.113448									0.269765	4.86093e-06	0.0204412
0.24399	3.0479e-05	0.24399	2.63484e-05	0.1108					-0.44733	-0.113527									0.277807	4.87395e-06	0.020496
0.235864	3.03143e-05	0.235864	2.6285e-05	0.110534					-0.455465	-0.113608									0.285852	4.87853e-06	0.0205152
0.227736	3.01067e-05	0.227736	2.62189e-05	0.110256					-0.463582	-0.113681									0.294358	4.88753e-06	0.0205531
0.219603	2.99119e-05	0.219603	2.61481e-05	0.109958					-0.471716	-0.113752									0.302999	4.89344e-06	0.020578
0.211442	2.96878e-05	0.211442	2.60686e-05	0.109624					-0.479866	-0.11382									0.311769	4.90945e-06	0.0206453
0.203348	2.94802e-05	0.203348	2.59844e-05	0.10927					-0.487994	-0.113883									0.321228	4.91468e-06	0.0206673
0.195209	2.92657e-05	0.195209	2.58891e-05	0.108869					-0.496117	-0.113939									0.330189	4.92128e-06	0.020695
0.187037	2.90127e-05	0.187037	2.57895e-05	0.10845					-0.504244	-0.113992									0.339597	4.92696e-06	0.0207189
0.178911	2.87723e-05	0.178911	2.56722e-05	0.107957					-0.512423	-0.114045									0.349544	4.93265e-06	0.0207428
0.170788	2.85387e-05	0.170788	2.55477e-05	0.107433					-0.520529	-0.114103									0.359975	4.93817e-06	0.020766
0.16265	2.82631e-05	0.16265	2.54044e-05	0.106831					-0.528658	-0.114157									0.369907	4.9411e-06	0.0207784
0.154525	2.80048e-05	0.154525	2.5245e-05	0.106161					-0.536784	-0.114204									0.380837	4.94956e-06	0.0208139
0.146393	2.77214e-05	0.146393	2.50671e-05	0.105412					-0.544925	-0.114242									0.391756	4.95509e-06	0.0208372
0.138268	2.74188e-05	0.138268	2.48597e-05	0.10454					-0.553058	-0.114291									0.402677	4.95793e-06	0.0208491
[truncated: 395 more rows]

## Sheet: P2B
MicroMag 2900/3900 Data File (Series 0016.002)									Field (T) P2B	Magnetization (Am²)		IRM	Field (T) P2B	Magnetization (Am²)	DCD	Field (T) P2B	Magnetization (Am²)		MicroMag 2900/3900 Data File (Series 0016.002)
[truncated: 589 more rows]

[truncated: 9 more sheets: P3, P3B, P4, P4B, P5, P6, R1, R3, R4]
