# Supplementary material for: Early Oldowan technology thrived during Pliocene environmental change in the Turkana Basin, Kenya
Source: Nat Commun. 2025 Nov 4;16:9401. doi: 10.1038/s41467-025-64244-x (PMC12586688; doi:10.1038/s41467-025-64244-x)
Supplement: Supplementary file 3 — Supplementary Dataset 2 [file 41467_2025_64244_MOESM3_ESM.xlsx]

## Sheet: Sheet1
NR CRT	Section	BED	Sample Name	SAF	Dec	Inc	Int (uA/m)	MAD	Forced	Quality	Polarity
1	G	L2b	NT01B	45.82	120	-1		6.62705	FALSE	1
2	G	L2b	NT01A	45.687	106	-4		5.31624	FALSE	1
3	G	L2b	NT02A	44.491	51	6		8.48205	FALSE	1
4	G	L2b	NT03A	42.718	7	-10		2.49196	FALSE	2
5	G	L2b	NT03B	42.712	3	-17		6.93022	FALSE	2
6	G	L2b	NT04A	40.525	274	-40		4.44662	FALSE	3
7	G	L2b	NT05B	39.014	346	-28		8.14195	FALSE	3
8	G	L2b	NT05A	38.982	326	10		9.12595	FALSE	1
9	G	LS2	NT07 (diatom)	37.5
10	G	L2a	NT06B	36.924	2	-6		7.91325	FALSE	1
11	G	L2a	NT06A	36.914	344	-7		6.75698	FALSE	1
12		LS1		36
13	F	L1	31507 ?	35.083	163.285	15.8191	67195	4.23323	TRUE	-
14	F	L2	31646	35.083	178.502	-12.3133	16892	8.04608	TRUE	1
15	F	L1	31644	34.475	163.003	9.5824	51716	21.837	TRUE	2
16		C7		33.846
17	F	P6	31639	33.217	122.494	44.7993	89311	14.6485	TRUE	1
18	F	P6	31651	31.025	54.7055	-25.5837	38805	17.1168	TRUE	2
19		C6		30.998
20	F	P5	31649	30.971	168.545	0.470898	30490	10.7962	TRUE	1
21	F	P6	31526	30.569	181.484	8.59178	59100	30.2368	TRUE	3
22	F	P7	31528	30.492	169.042	-13.9184	63766	11.931	TRUE	1
23	F	P8	31524	30.22	179.129	25.599	28233	18.8883	TRUE	2
24		C5		29.904
25	F	P4b	31636	29.588	199.036	-21.7007	14749	8.97113	TRUE	1
26	F	P4b	31635	28.938	188.643	-12.5611	48672	7.24618	TRUE	1
27	F	P4b	31633	28.889	162.521	4.22683	54005	13.2954	TRUE	1
28	F	P4b	31540	28.57	171.586	4.3574	8201	14.7272	TRUE	1
29	F	P4b	31537	28.317	243.091	2.09394	35153	11.728	TRUE	1
30	F	P4b	31520	28.19	203.524	8.11186	64463	4.68818	TRUE	1
31	F	P4b	31522	28.169	194.393	1.58302	26653	4.23969	TRUE	1
32	F	P4b	31518	28.158	191.32	6.08858	8365	5.33147	TRUE	1
33	F	C4b	31632 ?	27.413	148.222	0.711825	17834	12.7654	TRUE	-
34	F	P4a	31626	27.113	167.473	-1.77519	22415	12.2312	TRUE	1
35	F	P4a	31628	27.103	204.306	1.5848	18077	12.5819	TRUE	1
36	F	P4a	31623	26.752	188.907	4.2576	15121	7.69201	TRUE	1
37	F	P4a	31621	26.71	316.081	-4.56834	35927	7.73254	TRUE	1
38	F	P4a	31619	26.412	167.213	-4.48161	33763	4.08941	TRUE	1
39	F	P4a	31620	26.375	173.898	5.48298	55074	5.59522	TRUE	1
40	F	P4a	31616	26.096	147.085	-1.71579	21412	9.24013	TRUE	1
41	F	P4a	31515	25.725	190.66	-6.05862	33306	6.86145	TRUE	1
42	F	P4a	31514	25.338	182.703	-9.80911	54184	16.9676	TRUE	2
43	F	P4a	31513	25.317	189.84	-12.9699	38509	13.254	TRUE	1
44		C4		24.317
45	E	P3	DP 09	23.317
46	E	P3	DP07	23.312	201.293	-1.58362	10172	13.8008	false	1
47	E	P3	DP08	23.298	233.64	6.70069	12839	30.3781	false	3
48		C3		22.47
49	E	C3	DP05	21.642	236.952	-1.02772	117730	12.7525	true	1
50	E	C3	DP06	21.634	211.801	-21.2095	131700	17.6238	true	2
51	E	C3	DP 04D (4C=4D)	21.62	302.902	-39.0321	18961	10.8288	true	1
52	E	C3	DP-04C (4C)	21.608	16.3476	-4.8332	21660	27.9086	FALSE	2
53	E	C3	DP4E (4E)	21.417	7.43053	-44.2747	17231	19.0909	false	1
54	E	C3	DP4F (4F)	21.408	354.649	16.4412	15996	12.9945	false	1
55	E	P2a	DP04B (4B)	19.609	84.7767	39.8152	209800	4.99478	false	1
56	E	P2a	DP03B	19.566	189.638	-19.836	9878	18.327	false	1
57	E	P2a	DP04	19.561	181.705	-23.2989	11948	15.3221	false	1
58	E	P2a	DP03	19.508	149.653	-5.44311	8705	9.67127	true	1
59		C2a		18.9925
60	E	P2	DP02B	18.477	240.562	-10.1262	11762	10.0948	false	1
61	E	P2	DP-02	18.399	208.452	55.3029	24726	25.2191	FALSE	2
62	E	P2	BS1-01	18.3935	193.538	2.53529	11802	13.4074	true	1
63	E	P2	BS1-04	18.231	281.018	-72.4817	38045	17.5522	false	1
64	E	P2	BS1-05	18.0984	323.285	-49.7841	22378	10.268	false	1
65	E	P2	BS1-05	18.0984	184.924	-21.6441	22378	17.3178	true	1
66	E	P2	BS1-03	18.023	190.48	1.7369	22475	10.9732	false	1
67	E	P2	DP01	18.023	206.825	0.165127	29079	11.7451	false	1
68	E	P2	BS1-02	18.017	93.8951	-16.5373	59478	11.2905	false	1
69	E	P2	DP4C??	17.803
70	E	P2	DP-C	17.803	175.093	-4.72107	290323	9.34166	FALSE	1
71	E	P2	DPB	17.764	189.02	-24.6168	24195	4.73773	false	1
72	E	P2	DPA	17.685	176.136	-12.6825	37438	5.9989	false	1
73		C2a		17.335
74	D	P1	BS2-01A	17.317	124.13	-23.9328	55326	21.7946	true	2
75	D	P1	BS2-01	17.317	156.088	-5.6379	34909	7.27597	false	1
76	D	P1	BS2-01	17.1944	33.3993	-22.1295	34909	5.54133	false	1
98	C	P1 top	31681	17.185	129.792	18.9588	26581	13.1482	TRUE	1
78	D	P1	BS2-02	17.0717	356.914	-12.9005	345380	4.95221	false	1
77	D	P1	BS2-02A	16.96	198.87	-6.26902	38821	40.6598	true	3
79	D	P1	BS2-03	16.8483	351.592	3.60748	78292	30.038	false	2
80	D	P1	BS2-03A1	16.7469	40.9964	10.9742	90804	21.5721	false	2
81	D	P1	BS2-03A2	16.7469	150.539	-20.4312	54601	20.6804	true	1
82	D	P1	BS2-04	16.6454	268.839	2.0878	110420	14.2956	false	1
83	D	P1	BS2-04A	16.6438	79.1739	-4.38215	80441	16.4909	false	1
84	D	P1	BS2-05	16.6423	16.2518	19.6705	99599	10.5461	false	1
85	D	P1	BS2-05A	16.5533	27.2724	7.86159	82680	13.2281	false	1
86	D	P1	BS2-06	16.4644	351.865	2.29884	63527	4.87198	false	1
87	D	P1	BS2-06A	16.4404	33.9044	9.39892	78561	24.2613	false	2
88	D	P1	BS2-08	16.4165	7.81464	19.5782	84969	6.80232	false	1
89	D	P1	BS2-07A	16.3992	2.31548	13.4887	84260	15.6328	false	1
90	D	P1	BS2-07	16.382	4.805	7.55845	77201	16.0086	false	1
91	D	P1	BS2-08A	16.291	31.5539	15.0447	39049	26.75	false	2
92	D	P1	BS2-09	16.2	338.102	6.13602	70247	5.31577	false	1
93	D	P1	BS2-10	16.2	340.009	19.4813	33661	10.7737	false	1
94	D	P1	BS2-11	16.2	345.713	-9.09354	38790	27.8442	false	2
95	D	P1	BS2-12	16.2	353.552	3.0075	62561	13.2729	false	1
96		C1		16.1265
99		C1		16.1265
97		P0		15.4
100	C	P0	31676	15.2	344.311	-3.92435	59855	6.8225	TRUE	1
101		C0		15
102		S3		14.9
103	C	E	31674	14.868	29.8295	-9.62876	15152	17.8626	TRUE	1
104	C	E	31672	14.285	23.3047	21.1011	25061	5.86514	TRUE	1
105	C	E	31670	14.264	359.792	10.9324	11276	7.71782	TRUE	1
106	C	E	31669	13.685	52.6214	5.88065	39234	8.66618	TRUE	1
107	C	E	31667	13.397	31.6211	-3.51889	51452	6.32207	TRUE	1
108	C	E	31665	13.376	35.2504	15.197	45951	6.57717	TRUE	1
109	C	E	DJ20	13.358	30.6137	0.952006	63992	5.79074	false	1
110	C	E	DJ19	13.283	33.1224	4.3463	42459	8.05147	false	1
111	C	E	DJ18	13.196	19.333	9.02104	41793	17.3743	false	1
112	C	E	DJ15	12.915	61.5748	-13.9797	27485	8.51921	false	1
113	C	E	DJ17	12.84	30.8582	1.50095	51529	6.02068	false	1
114	C	E	DJ16	12.764	4.07733	-21.3937	35390	10.3444	false	1
115	C	E	DJ14	12.539	39.1544	-1.76443	55426	6.96877	false	1
135	B	E	40EA4.1	12.461	340.8	-14.2709	193.009	8.42342	FALSE	1
136	B	E	40EA4.1	12.46	174.03	-14.549	72.6595	19.0043	FALSE	1
116	C	E	DJ13	12.46	198.096	39.2621	41363	13.2327	false	1
117	C	E	DJ12	12.445	145.565	16.0428	12742	12.9867	false	1
118	C	E	31662	12.361	19.79	12.8544	23657	4.18601	TRUE	1
119	C	E	31661	12.351	357.966	-6.55143	141690	3.02563	TRUE	1
120	C	E	DJ11	12.341	40.6893	3.62029	40107	5.43394	false	1
121	C	E	31660	12.331	22.7134	2.71505	50385	6.66316	TRUE	1
122	C	E	DJ10	12.258	352.514	0.717956	96576	3.12036	false	1
137	B	E	DE08	12.22	340.478	6.02881	12525	6.13906	false	1
123	C	E	31664	12.213	8.5728	-1.95067	64102	3.25676	TRUE	1
138	B	E	DE07	12.03	353.69	-29.8405	10509	11.1017	false	1
124	C	E	DJ09	11.855	31.1095	-6.17269	87051	6.31794	false	1
139	B	E	40EA4.2	11.76	281.121	-22.2158	674.743	13.3891	FALSE	1
125	C	E	DJ-08	11.736	32.546	0.105678	76025	11.5673	FALSE	1
140	B	E	DE06	11.65	2.13462	-12.8507	20645	6.40933	false	1
126	C	E	DJ07	11.631	71.1568	-34.5598	33381	11.8524	false	1
127	C	E	31659	11.577	8.26084	7.59644	40957	7.4916	TRUE	1
128	C	E	DJ-06	11.55	48.2504	-3.63816	36203	17.005	FALSE	1
129	C	E	DJ05	11.46	98.4211	-3.49329	15307	7.55	false	1
130	C	E	DJ-04	11.402	265.171	-13.5035	32232	9.73544	FALSE	1
131	C	E	DJ03	11.327	2.65271	-42.9513	54393	6.42052	false	1
141	B	E	DE05	11.3	356.592	-21.5489	19204	8.87658	false	1
142	B	E	40EA4.3	11.16	15.0735	-13.6239	692.313	10.4845	FALSE	1
132	C	E	DJ02	10.963	28.568	-3.17725	75314	10.3714	false	1
133	C	E	DJ01	10.905	20.8219	1.52752	81802	7.16773	false	1
145	B	E	DE03B	10.89	167.585	0.761703	16393	17.9732	true	1
134	C	E	31652	10.856	40.5331	9.9892	70013	6.25129	TRUE	1
143	B	E	40EA4.4	10.76	13.0451	-7.44689	1304.43	8.18239	TRUE	1
144	B	E	40EA4.5	10.46	16.8454	-41.5469	511.296	9.53304	FALSE	1
146	B	E	DE03	10.38	144.444	42.4835	2296	6.03187	true	1???
147	B	E	DE02	10.3	70.6368	-4.64472	15154	19.8915	true	1
148	B	E	DE01	10.13	156.064	-1.78099	4003	36.5379	true	3
149	B	R3	MA-05	9.83	355.269	-22.4347	7926	19.5472	false	1
150	B	R3	MA-04	9.62	64.721	6.04367	14297	7.40072	false	1
151	B	R3	MA-03	9.47	329.837	-1.6056	9005	34.1213	false	3
152	B	R3	MA-03	9.47	356.476	10.5473	9005	11.2584	true	1
153	B	R3	MA-02.1	9.41	10.6932	67.0187	9596	9.03143	true	1
154	B	R3	MA-02.2	9.41	30.8929	9.82861	6775	14.3872	false	1
155	B	R3	MA-01	9.25	283.977	29.8065	2880	42.1187	true	3
156		S2		7.95
157	A2	R2	40EA3.1	7.65	323.845	-14.6098	646.894	9.83574	FALSE	1
158	A2	R2	40EA3.2	7.5	338.204	9.01213	891.942	8.67242	FALSE	1
159	A2	R2	40EA3.3	7.3	336.153	8.63856	720.18	8.95718	FALSE	1
160	A2	R2	40EA3.4	7.05	342.654	-5.31136	891.278	10.1618	FALSE	1
161	A2	R2	40EA3.5	6.7	338.055	-14.3325	7794.8	8.86954	FALSE	1
162	A2	R2	40EA3.6	6.2	355.883	-36.7536	3778.06	7.44777	FALSE	1
163	A2	R2	40EA3.7	6	349.106	10.1088	1717.59	19.5325	TRUE	1
164		S1		5.15
165	A1	R1	40EA2.1	4.3	12.8175	-9.92661	3774.17	12.4242	FALSE	1
166	A1	R1	40EA2.2	4.1	359.507	-0.71955	2334.65	12.3176	FALSE	1
167	A1	R1	40EA2.3	3.95	357.773	4.56956	4646.14	13.1928	FALSE	1
168	A1	R1	40EA2.4	3.75	357.469	3.35607	4153.16	9.82278	FALSE	1
169	A1	R1	40EA2.5	3.6	2.78976	7.00709	7864.22	7.46156	FALSE	1
170	A1	R1	40EA2.6	3.4	353.906	-8.70314	5758.4	10.6159	FALSE	1
171	A1	R1	40EA2.7	3.2	356.064	-7.4886	3132.21	10.8119	FALSE	1
172	A1	R1	40EA2.8	3.05	353.304	13.5574	4096.62	9.88574	FALSE	1
173	A1	R1	40EA1.1	2.5	357.239	-5.77188	3365.18	8.73751	FALSE	1
174	A1	R1	40EA1.2	2	351.641	11.8064	8606.29	4.89762	FALSE	1
175	A1	R1	40EA1.3	0.5	6.08338	1.46713	1973.39	9.97029	TRUE	1

## Sheet: Sheet2
NR CRT	Section	BED	Sample Name	SAF	Dec	Inc	Int (uA/m)	MAD	Forced	Quality	Polarity
For numbering purposes	Label of the section (letter) as presented in the paper text and figures	Bed from where the sample was extracted (letter) as presented in the litho-stratigraphy section and in the lithological column	sample name	Stratigraphic level	Declination of the Characteristic Remanent Magnetisation (ChRM) directions	Inclination of the Characteristic Remanent Magnetisation (ChRM) directions	Magnetic Intensity of the sample (measured at room temperature before applying thermal or alternating fields)	Mean Angular Deviation	Interpretation forced to origin	Quality group attribution	Magnetic polarity: normal (black), reversed (white), or unclear (grey)
