# Supplementary material for: Early Oldowan technology thrived during Pliocene environmental change in the Turkana Basin, Kenya
Source: Nat Commun. 2025 Nov 4;16:9401. doi: 10.1038/s41467-025-64244-x (PMC12586688; doi:10.1038/s41467-025-64244-x)
Supplement: Supplementary file 4 — Supplementary Dataset 3 [file 41467_2025_64244_MOESM4_ESM.csv]

SITE	LOCALITY	ID	TOOLTYPE	RAWMAT
Namorutukanan	NMT2	1223	ANGFRAG	Other
Namorutukanan	NMT2	1251	ANGFRAG	Quartz
Namorutukanan	NMT2	1241	ANGFRAG	Chalcedony
Namorutukanan	NMT2	1111668	ANGFRAG	Chalcedony
Namorutukanan	NMT2	1111527	ANGFRAG	Basalt
Namorutukanan	NMT2	1111399	ANGFRAG	Chalcedony
Namorutukanan	NMT2	1111396	ANGFRAG	Basalt
Namorutukanan	NMT2	1113000	ANGFRAG	Other
Namorutukanan	NMT2	1113014	ANGFRAG	Chalcedony
Namorutukanan	NMT2	1113013	ANGFRAG	Other
Namorutukanan	NMT2	1111612	ANGFRAG	Quartz
Namorutukanan	NMT2	1111413	ANGFRAG	Quartz
Namorutukanan	NMT2	1111434	ANGFRAG	Basalt
Namorutukanan	NMT2	1111447	ANGFRAG	Basalt
Namorutukanan	NMT2	1111678	ANGFRAG	Basalt
Namorutukanan	NMT2	1111398	ANGFRAG	Quartz
Namorutukanan	NMT2	1111394	ANGFRAG	Basalt
Namorutukanan	NMT2	1111377	ANGFRAG	Basalt
Namorutukanan	NMT2	1111701	ANGFRAG	Basalt
Namorutukanan	NMT2	1111302	ANGFRAG	Basalt
Namorutukanan	NMT2	1111520	ANGFRAG	Basalt
Namorutukanan	NMT2	1111652	ANGFRAG	Basalt
Namorutukanan	NMT2	1111677	ANGFRAG	Other
Namorutukanan	NMT2	1111378	ANGFRAG	Basalt
Namorutukanan	NMT2	1111517	ANGFRAG	Basalt
Namorutukanan	NMT2	1111388	ANGFRAG	Quartz
Namorutukanan	NMT2	1111613	ANGFRAG	Quartz
Namorutukanan	NMT2	1111591	ANGFRAG	Basalt
Namorutukanan	NMT2	1111499	ANGFRAG	Quartz
Namorutukanan	NMT2	1111592	ANGFRAG	Basalt
Namorutukanan	NMT2	1111609	ANGFRAG	Basalt
Namorutukanan	NMT2	1111502	ANGFRAG	Quartz
Namorutukanan	NMT2	1111506	ANGFRAG	Other
Namorutukanan	NMT2	1111634	ANGFRAG	Basalt
Namorutukanan	NMT2	1111690	ANGFRAG	Basalt
Namorutukanan	NMT2	1111650	ANGFRAG	Basalt
Namorutukanan	NMT2	1111458	ANGFRAG	Ignimbrite
Namorutukanan	NMT2	1111295	ANGFRAG	Ignimbrite
Namorutukanan	NMT2	1111298	ANGFRAG	Chalcedony
Namorutukanan	NMT2	1111299	ANGFRAG	Other
Namorutukanan	NMT2	1111654	ANGFRAG	Chalcedony
Namorutukanan	NMT2	1111515	ANGFRAG	Chalcedony
Namorutukanan	NMT2	1111541	ANGFRAG	Chalcedony
Namorutukanan	NMT2	1111627	ANGFRAG	Quartz
Namorutukanan	NMT2	1111516	ANGFRAG	Quartz
Namorutukanan	NMT2	1111391	ANGFRAG	Quartz
Namorutukanan	NMT2	1111523	ANGFRAG	Chalcedony
Namorutukanan	NMT2	1111438	ANGFRAG	Basalt
Namorutukanan	NMT2	1111457	ANGFRAG	Other
Namorutukanan	NMT2	1111296	ANGFRAG	Chalcedony
Namorutukanan	NMT2	1111666	ANGFRAG	Basalt
Namorutukanan	NMT2	1111542	ANGFRAG	Chalcedony
Namorutukanan	NMT2	1111291	ANGFRAG	Other
Namorutukanan	NMT2	1111290	ANGFRAG	Chalcedony
Namorutukanan	NMT2	1111289	ANGFRAG	Basalt
Namorutukanan	NMT2	1111705	ANGFRAG	Chalcedony
Namorutukanan	NMT2	1111303	ANGFRAG	Chalcedony
Namorutukanan	NMT2	1111644	ANGFRAG	Other
Namorutukanan	NMT2	1111306	ANGFRAG	Other
Namorutukanan	NMT2	1111594	ANGFRAG	Quartz
Namorutukanan	NMT2	1111614	ANGFRAG	Chalcedony
Namorutukanan	NMT2	1111620	ANGFRAG	Quartz
Namorutukanan	NMT2	1111622	ANGFRAG	Chalcedony
Namorutukanan	NMT2	1111615	ANGFRAG	Chalcedony
Namorutukanan	NMT2	1111641	ANGFRAG	Basalt
Namorutukanan	NMT2	1111590	ANGFRAG	Chalcedony
Namorutukanan	NMT2	1111370	ANGFRAG	Quartz
Namorutukanan	NMT2	1111442	ANGFRAG	Chalcedony
Namorutukanan	NMT2	1111629	ANGFRAG	Quartz
Namorutukanan	NMT2	1111393	ANGFRAG	Quartz
Namorutukanan	NMT2	1111403	ANGFRAG	Ignimbrite
Namorutukanan	NMT2	1111397	ANGFRAG	Quartz
Namorutukanan	NMT2	1111400	ANGFRAG	Other
Namorutukanan	NMT2	1111437	ANGFRAG	Quartz
Namorutukanan	NMT2	1111417	ANGFRAG	Chalcedony
Namorutukanan	NMT2	1111440	ANGFRAG	Basalt
Namorutukanan	NMT2	1111667	ANGFRAG	Other
Namorutukanan	NMT2	1111376	ANGFRAG	Chalcedony
Namorutukanan	NMT2	1111402	ANGFRAG	Quartz
Namorutukanan	NMT2	1111382	ANGFRAG	Chalcedony
Namorutukanan	NMT2	1111610	ANGFRAG	Quartz
Namorutukanan	NMT2	1111305	ANGFRAG	Basalt
Namorutukanan	NMT2	1111372	ANGFRAG	Other
Namorutukanan	NMT2	1111628	ANGFRAG	Chalcedony
Namorutukanan	NMT2	1111427	ANGFRAG	Chalcedony
Namorutukanan	NMT2	51106	ANGFRAG	Other
Namorutukanan	NMT2	1116017	ANGFRAG	Chalcedony
Namorutukanan	NMT2	1116031	ANGFRAG	Chalcedony
Namorutukanan	NMT2	1116036	ANGFRAG	Quartz
Namorutukanan	NMT2	1116037	ANGFRAG	Quartz
Namorutukanan	NMT2	1116039	ANGFRAG	Basalt
Namorutukanan	NMT2	1116003	ANGFRAG	Basalt
Namorutukanan	NMT2	1116038	ANGFRAG	Basalt
Namorutukanan	NMT2	1112161	ANGFRAG	Other
Namorutukanan	NMT2	1112162	ANGFRAG	Other
Namorutukanan	NMT2	1116048	ANGFRAG	Chalcedony
Namorutukanan	NMT2	1116010	ANGFRAG	Other
Namorutukanan	NMT2	1116004	ANGFRAG	Quartz
Namorutukanan	NMT2	1116009	ANGFRAG	Other
Namorutukanan	NMT2	1116007	ANGFRAG	Quartz
Namorutukanan	NMT2	1116033	ANGFRAG	Basalt
Namorutukanan	NMT2	1116011	ANGFRAG	Other
Namorutukanan	NMT2	1116023	ANGFRAG	Quartz
Namorutukanan	NMT2	1116014	ANGFRAG	Basalt
Namorutukanan	NMT2	1116015	ANGFRAG	Basalt
Namorutukanan	NMT2	1116018	ANGFRAG	Chalcedony
Namorutukanan	NMT2	1116034	ANGFRAG	Basalt
Namorutukanan	NMT2	1116032	ANGFRAG	Basalt
Namorutukanan	NMT2	1116044	ANGFRAG	Quartz
Namorutukanan	NMT2	1116001	ANGFRAG	Other
Namorutukanan	NMT2	1116022	ANGFRAG	Other
Namorutukanan	NMT2	1116030	ANGFRAG	Chalcedony
Namorutukanan	NMT2	1116047	ANGFRAG	Chalcedony
Namorutukanan	NMT2	1116020	ANGFRAG	Basalt
Namorutukanan	NMT2	1116006	ANGFRAG	Chalcedony
Namorutukanan	NMT2	1112154	ANGFRAG	Chalcedony
Namorutukanan	NMT2	1116016	ANGFRAG	Basalt
Namorutukanan	NMT2	1116024	ANGFRAG	Chalcedony
Namorutukanan	NMT2	1116021	ANGFRAG	Chalcedony
Namorutukanan	NMT2	1112003	ANGFRAG	Basalt
Namorutukanan	NMT2	1111923	ANGFRAG	Basalt
Namorutukanan	NMT2	1111931	ANGFRAG	Basalt
Namorutukanan	NMT2	1111932	ANGFRAG	Quartz
Namorutukanan	NMT2	1112100	ANGFRAG	Basalt
Namorutukanan	NMT2	1111930	ANGFRAG	Basalt
Namorutukanan	NMT2	1112087	ANGFRAG	Basalt
Namorutukanan	NMT2	1112090	ANGFRAG	Quartz
Namorutukanan	NMT2	1112085	ANGFRAG	Chalcedony
Namorutukanan	NMT2	1112086	ANGFRAG	Other
Namorutukanan	NMT2	1116025	ANGFRAG	Other
Namorutukanan	NMT2	1112088	ANGFRAG	Chalcedony
Namorutukanan	NMT2	1112082	ANGFRAG	Chalcedony
Namorutukanan	NMT2	1112089	ANGFRAG	Basalt
Namorutukanan	NMT2	1112091	ANGFRAG	Quartz
Namorutukanan	NMT2	1116043	ANGFRAG	Quartz
Namorutukanan	NMT2	1111928	ANGFRAG	Quartz
Namorutukanan	NMT2	1111974	ANGFRAG	Basalt
Namorutukanan	NMT2	1111965	ANGFRAG	Other
Namorutukanan	NMT2	1111922	ANGFRAG	Quartz
Namorutukanan	NMT2	1111967	ANGFRAG	Quartz
Namorutukanan	NMT2	1111925	ANGFRAG	Basalt
Namorutukanan	NMT2	1111992	ANGFRAG	Basalt
Namorutukanan	NMT2	1116035	ANGFRAG	Other
Namorutukanan	NMT2	1116026	ANGFRAG	Quartz
Namorutukanan	NMT2	1116041	ANGFRAG	Chalcedony
Namorutukanan	NMT2	1116019	ANGFRAG	Quartz
Namorutukanan	NMT2	1116002	ANGFRAG	Other
Namorutukanan	NMT2	1111964	ANGFRAG	Other
Namorutukanan	NMT2	1111969	ANGFRAG	Quartz
Namorutukanan	NMT2	1111984	ANGFRAG	Other
Namorutukanan	NMT2	1111968	ANGFRAG	Quartz
Namorutukanan	NMT2	1111983	ANGFRAG	Quartz
Namorutukanan	NMT2	1111990	ANGFRAG	Basalt
Namorutukanan	NMT2	1111963	ANGFRAG	Quartz
Namorutukanan	NMT2	1111924	ANGFRAG	Chalcedony
Namorutukanan	NMT2	1111879	ANGFRAG	Basalt
Namorutukanan	NMT2	1111929	ANGFRAG	Basalt
Namorutukanan	NMT2	1111937	ANGFRAG	Quartz
Namorutukanan	NMT2	1111920	ANGFRAG	Basalt
Namorutukanan	NMT2	1111921	ANGFRAG	Chalcedony
Namorutukanan	NMT2	1111926	ANGFRAG	Quartz
Namorutukanan	NMT2	1111973	ANGFRAG	Chalcedony
Namorutukanan	NMT2	1111972	ANGFRAG	Other
Namorutukanan	NMT2	1111966	ANGFRAG	Other
Namorutukanan	NMT2	1111985	ANGFRAG	Quartz
Namorutukanan	NMT2	1112013	ANGFRAG	Quartz
Namorutukanan	NMT2	1112017	ANGFRAG	Basalt
Namorutukanan	NMT2	1111996	ANGFRAG	Basalt
Namorutukanan	NMT2	1112058	ANGFRAG	Quartz
Namorutukanan	NMT2	1112007	ANGFRAG	Quartz
Namorutukanan	NMT2	1111999	ANGFRAG	Basalt
Namorutukanan	NMT2	1111995	ANGFRAG	Quartz
Namorutukanan	NMT2	1112008	ANGFRAG	Basalt
Namorutukanan	NMT2	1111971	ANGFRAG	Chalcedony
Namorutukanan	NMT2	1112002	ANGFRAG	Chalcedony
Namorutukanan	NMT2	1112057	ANGFRAG	Quartz
Namorutukanan	NMT2	1112001	ANGFRAG	Other
Namorutukanan	NMT2	1112064	ANGFRAG	Quartz
Namorutukanan	NMT2	1112067	ANGFRAG	Other
Namorutukanan	NMT2	1112056	ANGFRAG	Other
Namorutukanan	NMT2	1112059	ANGFRAG	Quartz
Namorutukanan	NMT2	1112062	ANGFRAG	Quartz
Namorutukanan	NMT2	1112061	ANGFRAG	Other
Namorutukanan	NMT2	1112010	ANGFRAG	Other
Namorutukanan	NMT2	1112065	ANGFRAG	Chalcedony
Namorutukanan	NMT2	1111994	ANGFRAG	Other
Namorutukanan	NMT2	1112009	ANGFRAG	Quartz
Namorutukanan	NMT2	1112000	ANGFRAG	Basalt
Namorutukanan	NMT2	1112016	ANGFRAG	Basalt
Namorutukanan	NMT2	1111997	ANGFRAG	Other
Namorutukanan	NMT2	1112110	ANGFRAG	Chalcedony
Namorutukanan	NMT2	1112111	ANGFRAG	Quartz
Namorutukanan	NMT2	1116042	ANGFRAG	Quartz
Namorutukanan	NMT2	1112110	ANGFRAG	Chalcedony
Namorutukanan	NMT2	54208	ANGFRAG	Chalcedony
Namorutukanan	NMT2	54206	ANGFRAG	Chalcedony
Namorutukanan	NMT2	54202	ANGFRAG	Chalcedony
Namorutukanan	NMT2	1247	ANGFRAG	Quartz
Namorutukanan	NMT2	1289	ANGFRAG	Chalcedony
Namorutukanan	NMT2	1260	ANGFRAG	Chalcedony
Namorutukanan	NMT2	1270	ANGFRAG	Quartz
Namorutukanan	NMT2	1253	ANGFRAG	Other
Namorutukanan	NMT2	1297	ANGFRAG	Other
Namorutukanan	NMT2	1258	ANGFRAG	Other
Namorutukanan	NMT2	1273	ANGFRAG	Chalcedony
Namorutukanan	NMT2	1265	ANGFRAG	Quartz
Namorutukanan	NMT2	1266	ANGFRAG	Other
Namorutukanan	NMT2	1269	ANGFRAG	Chalcedony
Namorutukanan	NMT2	1250	ANGFRAG	Quartz
Namorutukanan	NMT2	1257	ANGFRAG	Chalcedony
Namorutukanan	NMT2	1282	ANGFRAG	Chalcedony
Namorutukanan	NMT2	1302	ANGFRAG	Other
Namorutukanan	NMT2	1298	ANGFRAG	Chalcedony
Namorutukanan	NMT2	1287	ANGFRAG	Chalcedony
Namorutukanan	NMT2	54205	ANGFRAG	Other
Namorutukanan	NMT2	51041	ANGFRAG	Chalcedony
Namorutukanan	NMT2	1112109	ANGFRAG	Chalcedony
Namorutukanan	NMT2	1111009	ANGFRAG	Chalcedony
Namorutukanan	NMT2	1111110	ANGFRAG	Basalt
Namorutukanan	NMT2	1111811	ANGFRAG	Chalcedony
Namorutukanan	NMT2	1112571	ANGFRAG	Quartz
Namorutukanan	NMT2	1112579	ANGFRAG	Other
Namorutukanan	NMT2	1112548	ANGFRAG	Basalt
Namorutukanan	NMT2	1112550	ANGFRAG	Quartz
Namorutukanan	NMT2	1112560	ANGFRAG	Quartz
Namorutukanan	NMT2	1111824	ANGFRAG	Chalcedony
Namorutukanan	NMT2	1112632	ANGFRAG	Chalcedony
Namorutukanan	NMT2	1111823	ANGFRAG	Chalcedony
Namorutukanan	NMT2	1111805	ANGFRAG	Quartz
Namorutukanan	NMT2	1111805	ANGFRAG	Quartz
Namorutukanan	NMT2	1112644	ANGFRAG	Quartz
Namorutukanan	NMT2	1112500	ANGFRAG	Chalcedony
Namorutukanan	NMT2	1112582	ANGFRAG	Quartz
Namorutukanan	NMT2	1112647	ANGFRAG	Quartz
Namorutukanan	NMT2	1112645	ANGFRAG	Chalcedony
Namorutukanan	NMT2	1112562	ANGFRAG	Quartz
Namorutukanan	NMT2	1112507	ANGFRAG	Basalt
Namorutukanan	NMT2	1112196	ANGFRAG	Chalcedony
Namorutukanan	NMT2	1112192	ANGFRAG	Chalcedony
Namorutukanan	NMT2	1112193	ANGFRAG	Chalcedony
Namorutukanan	NMT2	1112194	ANGFRAG	Quartz
Namorutukanan	NMT2	1112506	ANGFRAG	Other
Namorutukanan	NMT2	1112583	ANGFRAG	Quartz
Namorutukanan	NMT2	1112544	ANGFRAG	Chalcedony
Namorutukanan	NMT2	1111800	ANGFRAG	Other
Namorutukanan	NMT2	1111797	ANGFRAG	Quartz
Namorutukanan	NMT2	1112637	ANGFRAG	Quartz
Namorutukanan	NMT2	1112199	ANGFRAG	Chalcedony
Namorutukanan	NMT2	1112564	ANGFRAG	Basalt
Namorutukanan	NMT2	1112542	ANGFRAG	Quartz
Namorutukanan	NMT2	1111846	ANGFRAG	Chalcedony
Namorutukanan	NMT2	1112512	ANGFRAG	Chalcedony
Namorutukanan	NMT2	1112636	ANGFRAG	Chalcedony
Namorutukanan	NMT2	1112532	ANGFRAG	Chalcedony
Namorutukanan	NMT2	1112505	ANGFRAG	Other
Namorutukanan	NMT2	1112188	ANGFRAG	Chalcedony
Namorutukanan	NMT2	1112528	ANGFRAG	Quartz
Namorutukanan	NMT2	1112509	ANGFRAG	Chalcedony
Namorutukanan	NMT2	1112167	ANGFRAG	Quartz
Namorutukanan	NMT2	1112638	ANGFRAG	Quartz
Namorutukanan	NMT2	1112569	ANGFRAG	Other
Namorutukanan	NMT2	1112568	ANGFRAG	Quartz
Namorutukanan	NMT2	1111840	ANGFRAG	Chalcedony
Namorutukanan	NMT2	1111839	ANGFRAG	Other
Namorutukanan	NMT2	1112606	ANGFRAG	Quartz
Namorutukanan	NMT2	1111803	ANGFRAG	Quartz
Namorutukanan	NMT2	1112191	ANGFRAG	Quartz
Namorutukanan	NMT2	1112536	ANGFRAG	Chalcedony
Namorutukanan	NMT2	1112566	ANGFRAG	Quartz
Namorutukanan	NMT2	1112576	ANGFRAG	Quartz
Namorutukanan	NMT2	1112565	ANGFRAG	Quartz
Namorutukanan	NMT2	1111796	ANGFRAG	Basalt
Namorutukanan	NMT2	1112525	ANGFRAG	Chalcedony
Namorutukanan	NMT2	1112501	ANGFRAG	Quartz
Namorutukanan	NMT2	1112175	ANGFRAG	Chalcedony
Namorutukanan	NMT2	1111812	ANGFRAG	Chalcedony
Namorutukanan	NMT2	1111148	ANGFRAG	Chalcedony
Namorutukanan	NMT2	1111821	ANGFRAG	Quartz
Namorutukanan	NMT2	1111791	ANGFRAG	Quartz
Namorutukanan	NMT2	1111817	ANGFRAG	Quartz
Namorutukanan	NMT2	1111786	ANGFRAG	Other
Namorutukanan	NMT2	1112518	ANGFRAG	Other
Namorutukanan	NMT2	1112539	ANGFRAG	Chalcedony
Namorutukanan	NMT2	1112176	ANGFRAG	Other
Namorutukanan	NMT2	1112177	ANGFRAG	Quartz
Namorutukanan	NMT2	1112559	ANGFRAG	Other
Namorutukanan	NMT2	1112510	ANGFRAG	Chalcedony
Namorutukanan	NMT2	1112513	ANGFRAG	Chalcedony
Namorutukanan	NMT2	1111793	ANGFRAG	Chalcedony
Namorutukanan	NMT2	1111841	ANGFRAG	Quartz
Namorutukanan	NMT2	1112172	ANGFRAG	Other
Namorutukanan	NMT2	1112517	ANGFRAG	Quartz
Namorutukanan	NMT2	1112520	ANGFRAG	Other
Namorutukanan	NMT2	1112519	ANGFRAG	Quartz
Namorutukanan	NMT2	1111818	ANGFRAG	Other
Namorutukanan	NMT2	1112198	ANGFRAG	Chalcedony
Namorutukanan	NMT2	1112524	ANGFRAG	Quartz
Namorutukanan	NMT2	1111789	ANGFRAG	Chalcedony
Namorutukanan	NMT2	1112537	ANGFRAG	Quartz
Namorutukanan	NMT2	1111798	ANGFRAG	Quartz
Namorutukanan	NMT2	1112643	ANGFRAG	Quartz
Namorutukanan	NMT2	1112640	ANGFRAG	Quartz
Namorutukanan	NMT2	1112641	ANGFRAG	Chalcedony
Namorutukanan	NMT2	1112642	ANGFRAG	Quartz
Namorutukanan	NMT2	1112185	ANGFRAG	Quartz
Namorutukanan	NMT2	1112183	ANGFRAG	Chalcedony
Namorutukanan	NMT2	1112186	ANGFRAG	Chalcedony
Namorutukanan	NMT2	1111847	ANGFRAG	Other
Namorutukanan	NMT2	1112648	ANGFRAG	Quartz
Namorutukanan	NMT2	1112502	ANGFRAG	Chalcedony
Namorutukanan	NMT2	1112657	ANGFRAG	Chalcedony
Namorutukanan	NMT2	1112654	ANGFRAG	Quartz
Namorutukanan	NMT2	1112651	ANGFRAG	Quartz
Namorutukanan	NMT2	1112656	ANGFRAG	Chalcedony
Namorutukanan	NMT2	1112543	ANGFRAG	Quartz
Namorutukanan	NMT2	1112658	ANGFRAG	Chalcedony
Namorutukanan	NMT2	1112190	ANGFRAG	Chalcedony
Namorutukanan	NMT2	1112649	ANGFRAG	Quartz
Namorutukanan	NMT2	1112555	ANGFRAG	Chalcedony
Namorutukanan	NMT2	1112511	ANGFRAG	Chalcedony
Namorutukanan	NMT2	1111792	ANGFRAG	Chalcedony
Namorutukanan	NMT2	1112554	ANGFRAG	Quartz
Namorutukanan	NMT2	1112527	ANGFRAG	Chalcedony
Namorutukanan	NMT2	1112522	ANGFRAG	Chalcedony
Namorutukanan	NMT2	1112575	ANGFRAG	Quartz
Namorutukanan	NMT2	1112553	ANGFRAG	Quartz
Namorutukanan	NMT2	111263	ANGFRAG	Chalcedony
Namorutukanan	NMT2	1112549	ANGFRAG	Chalcedony
Namorutukanan	NMT2	1112573	ANGFRAG	Chalcedony
Namorutukanan	NMT2	1112557	ANGFRAG	Quartz
Namorutukanan	NMT2	1112178	ANGFRAG	Chalcedony
Namorutukanan	NMT2	1112547	ANGFRAG	Quartz
Namorutukanan	NMT2	1112545	ANGFRAG	Quartz
Namorutukanan	NMT2	1112546	ANGFRAG	Quartz
Namorutukanan	NMT2	1112515	ANGFRAG	Chalcedony
Namorutukanan	NMT2	1112168	ANGFRAG	Chalcedony
Namorutukanan	NMT2	1112601	ANGFRAG	Chalcedony
Namorutukanan	NMT2	1112600	ANGFRAG	Other
Namorutukanan	NMT2	1112602	ANGFRAG	Chalcedony
Namorutukanan	NMT2	1112574	ANGFRAG	Chalcedony
Namorutukanan	NMT2	1112572	ANGFRAG	Basalt
Namorutukanan	NMT2	1112629	ANGFRAG	Chalcedony
Namorutukanan	NMT2	1112628	ANGFRAG	Other
Namorutukanan	NMT2	1111794	ANGFRAG	Other
Namorutukanan	NMT2	1112605	ANGFRAG	Quartz
Namorutukanan	NMT2	1112604	ANGFRAG	Chalcedony
Namorutukanan	NMT2	1112563	ANGFRAG	Quartz
Namorutukanan	NMT2	1112567	ANGFRAG	Quartz
Namorutukanan	NMT2	1112184	ANGFRAG	Quartz
Namorutukanan	NMT2	1112526	ANGFRAG	Chalcedony
Namorutukanan	NMT2	1112523	ANGFRAG	Quartz
Namorutukanan	NMT2	1111809	ANGFRAG	Other
Namorutukanan	NMT2	1112174	ANGFRAG	Other
Namorutukanan	NMT2	1112639	ANGFRAG	Chalcedony
Namorutukanan	NMT2	1112533	ANGFRAG	Chalcedony
Namorutukanan	NMT2	1112581	ANGFRAG	Chalcedony
Namorutukanan	NMT2	1112580	ANGFRAG	Other
Namorutukanan	NMT2	1112558	ANGFRAG	Basalt
Namorutukanan	NMT2	1112556	ANGFRAG	Other
Namorutukanan	NMT2	1112195	ANGFRAG	Other
Namorutukanan	NMT2	1111816	ANGFRAG	Basalt
Namorutukanan	NMT2	1112541	ANGFRAG	Chalcedony
Namorutukanan	NMT2	1112634	ANGFRAG	Other
Namorutukanan	NMT2	1112534	ANGFRAG	Chalcedony
Namorutukanan	NMT2	1112531	ANGFRAG	Chalcedony
Namorutukanan	NMT2	1112535	ANGFRAG	Quartz
Namorutukanan	NMT2	1112540	ANGFRAG	Chalcedony
Namorutukanan	NMT2	1226	ANGFRAG	Other
Namorutukanan	NMT2	1212	ANGFRAG	Other
Namorutukanan	NMT2	1217	ANGFRAG	Chalcedony
Namorutukanan	NMT2	1221	ANGFRAG	Quartz
Namorutukanan	NMT2	1234	ANGFRAG	Basalt
Namorutukanan	NMT2	1239	ANGFRAG	Basalt
Namorutukanan	NMT2	1215	ANGFRAG	Basalt
Namorutukanan	NMT2	1207	ANGFRAG	Quartz
Namorutukanan	NMT2	1182	ANGFRAG	Quartz
Namorutukanan	NMT2	1185	ANGFRAG	Quartz
Namorutukanan	NMT2	1184	ANGFRAG	Chalcedony
Namorutukanan	NMT2	1187	ANGFRAG	Chalcedony
Namorutukanan	NMT2	1188	ANGFRAG	Quartz
Namorutukanan	NMT2	1183	ANGFRAG	Chalcedony
Namorutukanan	NMT2	1208	ANGFRAG	Basalt
Namorutukanan	NMT2	1204	ANGFRAG	Chalcedony
Namorutukanan	NMT2	1176	ANGFRAG	Chalcedony
Namorutukanan	NMT2	1210	ANGFRAG	Chalcedony
Namorutukanan	NMT2	1205	ANGFRAG	Chalcedony
Namorutukanan	NMT2	1301	ANGFRAG	Chalcedony
Namorutukanan	NMT2	1135	ANGFRAG	Chalcedony
Namorutukanan	NMT2	1029	ANGFRAG	Chalcedony
Namorutukanan	NMT2	1160	ANGFRAG	Basalt
Namorutukanan	NMT2	1003	ANGFRAG	Chalcedony
Namorutukanan	NMT2	1023	ANGFRAG	Other
Namorutukanan	NMT2	1169	ANGFRAG	Chalcedony
Namorutukanan	NMT2	1132	ANGFRAG	Quartz
Namorutukanan	NMT2	1002	ANGFRAG	Basalt
Namorutukanan	NMT2	1018	ANGFRAG	Chalcedony
Namorutukanan	NMT2	1017	ANGFRAG	Chalcedony
Namorutukanan	NMT2	1170	ANGFRAG	Basalt
Namorutukanan	NMT2	1171	ANGFRAG	Basalt
Namorutukanan	NMT2	1105	ANGFRAG	Quartz
Namorutukanan	NMT2	1173	ANGFRAG	Ignimbrite
Namorutukanan	NMT2	1119	ANGFRAG	Quartz
Namorutukanan	NMT2	1041	ANGFRAG	Chalcedony
Namorutukanan	NMT2	1009	ANGFRAG	Quartz
Namorutukanan	NMT2	1001	ANGFRAG	Quartz
Namorutukanan	NMT2	1012	ANGFRAG	Quartz
Namorutukanan	NMT2	1010	ANGFRAG	Chalcedony
Namorutukanan	NMT2	1030	ANGFRAG	Chalcedony
Namorutukanan	NMT2	1019	ANGFRAG	Quartz
Namorutukanan	NMT2	1100	ANGFRAG	Quartz
Namorutukanan	NMT2	1165	ANGFRAG	Quartz
Namorutukanan	NMT2	1104	ANGFRAG	Other
Namorutukanan	NMT2	1008	ANGFRAG	Chalcedony
Namorutukanan	NMT2	1138	ANGFRAG	Basalt
Namorutukanan	NMT2	1115	ANGFRAG	Quartz
Namorutukanan	NMT2	1128	ANGFRAG	Quartz
Namorutukanan	NMT2	1106	ANGFRAG	Quartz
Namorutukanan	NMT2	1111	ANGFRAG	Chalcedony
Namorutukanan	NMT2	1101	ANGFRAG	Quartz
Namorutukanan	NMT2	1123	ANGFRAG	Quartz
Namorutukanan	NMT2	7004	ANGFRAG	Quartz
Namorutukanan	NMT2	7002	ANGFRAG	Quartz
Namorutukanan	NMT2	7001	ANGFRAG	Quartz
Namorutukanan	NMT2	7000	ANGFRAG	Quartz
Namorutukanan	NMT2	1107	ANGFRAG	Quartz
Namorutukanan	NMT2	7003	ANGFRAG	Basalt
Namorutukanan	NMT2	1174	ANGFRAG	Chalcedony
Namorutukanan	NMT2	1026	ANGFRAG	Other
Namorutukanan	NMT2	1020	ANGFRAG	Chalcedony
Namorutukanan	NMT2	1134	ANGFRAG	Quartz
Namorutukanan	NMT2	1157	ANGFRAG	Chalcedony
Namorutukanan	NMT2	1158	ANGFRAG	Quartz
Namorutukanan	NMT2	1159	ANGFRAG	Quartz
Namorutukanan	NMT2	1035	ANGFRAG	Chalcedony
Namorutukanan	NMT2	1139	ANGFRAG	Chalcedony
Namorutukanan	NMT2	1125	ANGFRAG	Chalcedony
Namorutukanan	NMT2	1120	ANGFRAG	Chalcedony
Namorutukanan	NMT2	1126	ANGFRAG	Chalcedony
Namorutukanan	NMT2	1137	ANGFRAG	Chalcedony
Namorutukanan	NMT2	1025	ANGFRAG	Chalcedony
Namorutukanan	NMT2	1044	ANGFRAG	Quartz
Namorutukanan	NMT2	1144	ANGFRAG	Chalcedony
Namorutukanan	NMT2	1146	ANGFRAG	Chalcedony
Namorutukanan	NMT2	1103	ANGFRAG	Other
Namorutukanan	NMT2	1121	ANGFRAG	Basalt
Namorutukanan	NMT2	1014	ANGFRAG	Chalcedony
Namorutukanan	NMT2	1127	ANGFRAG	Quartz
Namorutukanan	NMT2	1140	ANGFRAG	Chalcedony
Namorutukanan	NMT2	1143	ANGFRAG	Quartz
Namorutukanan	NMT2	1043	ANGFRAG	Chalcedony
Namorutukanan	NMT2	1031	ANGFRAG	Quartz
Namorutukanan	NMT2	1111197	ANGFRAG	Quartz
Namorutukanan	NMT2	1111185	ANGFRAG	Basalt
Namorutukanan	NMT2	1111072	ANGFRAG	Quartz
Namorutukanan	NMT2	1111064	ANGFRAG	Basalt
Namorutukanan	NMT2	1111065	ANGFRAG	Basalt
Namorutukanan	NMT2	1111201	ANGFRAG	Other
Namorutukanan	NMT2	1111210	ANGFRAG	Basalt
Namorutukanan	NMT2	1111189	ANGFRAG	Chalcedony
Namorutukanan	NMT2	1111125	ANGFRAG	Chalcedony
Namorutukanan	NMT2	1111199	ANGFRAG	Basalt
Namorutukanan	NMT2	1111206	ANGFRAG	Quartz
Namorutukanan	NMT2	1111198	ANGFRAG	Basalt
Namorutukanan	NMT2	1111200	ANGFRAG	Chalcedony
Namorutukanan	NMT2	1111073	ANGFRAG	Quartz
Namorutukanan	NMT2	1111075	ANGFRAG	Quartz
Namorutukanan	NMT2	1111071	ANGFRAG	Basalt
Namorutukanan	NMT2	1111029	ANGFRAG	Basalt
Namorutukanan	NMT2	1111292	ANGFRAG	Ignimbrite
Namorutukanan	NMT2	1111379	ANGFRAG	Chalcedony
Namorutukanan	NMT2	1111419	ANGFRAG	Quartz
Namorutukanan	NMT2	1111251	ANGFRAG	Chalcedony
Namorutukanan	NMT2	1112197	ANGFRAG	Quartz
Namorutukanan	NMT2	1111790	ANGFRAG	Chalcedony
Namorutukanan	NMT2	1111505	ANGFRAG	Chalcedony
Namorutukanan	NMT2	1111813	ANGFRAG	Chalcedony
Namorutukanan	NMT2	1111837	ANGFRAG	Chalcedony
Namorutukanan	NMT2	1111838	ANGFRAG	Basalt
Namorutukanan	NMT2	1255	BROKENFLAKE	Chalcedony
Namorutukanan	NMT2	1118	BROKENFLAKE	Ignimbrite
Namorutukanan	NMT2	1111416	BROKENFLAKE	Other
Namorutukanan	NMT2	1111657	BROKENFLAKE	Chalcedony
Namorutukanan	NMT2	1111778	BROKENFLAKE	Ignimbrite
Namorutukanan	NMT2	1116040	BROKENFLAKE	Chalcedony
Namorutukanan	NMT2	1112084	BROKENFLAKE	Basalt
Namorutukanan	NMT2	1245	BROKENFLAKE	Chalcedony
Namorutukanan	NMT2	1271	BROKENFLAKE	Other
Namorutukanan	NMT2	51012	BROKENFLAKE	Basalt
Namorutukanan	NMT2	1112108	BROKENFLAKE	Quartz
Namorutukanan	NMT2	1178	BROKENFLAKE	Other
Namorutukanan	NMT2	1209	BROKENFLAKE	Other
Namorutukanan	NMT2	1141	BROKENFLAKE	Other
Namorutukanan	NMT2	1112	BROKENFLAKE	Ignimbrite
Namorutukanan	NMT2	1130	BROKENFLAKE	Other
Namorutukanan	NMT2	1113	BROKENFLAKE	Ignimbrite
Namorutukanan	NMT2	1005	BROKENFLAKE	Other
Namorutukanan	NMT2	1045	BROKENFLAKE	Chalcedony
Namorutukanan	NMT2	1033	BROKENFLAKE	Ignimbrite
Namorutukanan	NMT2	1011	BROKENFLAKE	Chalcedony
Namorutukanan	NMT2	1111208	BROKENFLAKE	Chalcedony
Namorutukanan	NMT2	1111501	BROKENFLAKE	Other
Namorutukanan	NMT2	1111426	BROKENFLAKE	Basalt
Namorutukanan	NMT2	1112508	BROKENFLAKE	Chalcedony
Namorutukanan	NMT2	1112635	BROKENFLAKE	Other
Namorutukanan	NMT2	1112514	BROKENFLAKE	Chalcedony
Namorutukanan	NMT2	1112538	BROKENFLAKE	Chalcedony
Namorutukanan	NMT2	1112503	BROKENFLAKE	Chalcedony
Namorutukanan	NMT2	1112187	BROKENFLAKE	Chalcedony
Namorutukanan	NMT2	1111795	BROKENFLAKE	Chalcedony
Namorutukanan	NMT2	1112173	BROKENFLAKE	Chalcedony
Namorutukanan	NMT2	1111399	BROKENFLAKE	Chalcedony
Namorutukanan	NMT2	1112551	BROKENFLAKE	Other
Namorutukanan	NMT2	1111810	BROKENFLAKE	Chalcedony
Namorutukanan	NMT2	1197	CORE	Chalcedony
Namorutukanan	NMT2	1202	CORE	Chalcedony
Namorutukanan	NMT2	1192	CORE	Chalcedony
Namorutukanan	NMT2	1240	CORE	Chalcedony
Namorutukanan	NMT2	1194	CORE	Chalcedony
Namorutukanan	NMT2	51004	CORE	Chalcedony
Namorutukanan	NMT2	51001	CORE	Quartz
Namorutukanan	NMT2	1022	CORE	Ignimbrite
Namorutukanan	NMT2	1111294	CORE	Basalt
Namorutukanan	NMT2	1111528	CORE	Basalt
Namorutukanan	NMT2	1111304	CORE	Quartz
Namorutukanan	NMT2	1111451	CORE	Quartz
Namorutukanan	NMT2	1111658	CORE	Ignimbrite
Namorutukanan	NMT2	1111631	CORE	Quartz
Namorutukanan	NMT2	1111659	CORE	Chalcedony
Namorutukanan	NMT2	1111467	CORE	Quartz
Namorutukanan	NMT2	1111168	CORE	Chalcedony
Namorutukanan	NMT2	1111970	CORE	Basalt
Namorutukanan	NMT2	1112076	CORE	Quartz
Namorutukanan	NMT2	1112077	CORE	Quartz
Namorutukanan	NMT2	1112521	CORE	Chalcedony
Namorutukanan	NMT2	1262	CORE	Chalcedony
Namorutukanan	NMT2	1111167	CORE	Chalcedony
Namorutukanan	NMT2	1196	CORE	Quartz
Namorutukanan	NMT2	1277	CORE	Chalcedony
Namorutukanan	NMT2	1216	CORE	Other
Namorutukanan	NMT2	1113012	CORE	Other
Namorutukanan	NMT2	1111696	CORE	Ignimbrite
Namorutukanan	NMT2	51102	CORE	Other
Namorutukanan	NMT2	51074	CORE	Chalcedony
Namorutukanan	NMT2	1290	CORE	Chalcedony
Namorutukanan	NMT2	1300	CORE	Chalcedony
Namorutukanan	NMT2	1280	CORE	Chalcedony
Namorutukanan	NMT2	1111497	CORE	Chalcedony
Namorutukanan	NMT2	1029	CORE	Quartz
Namorutukanan	NMT2	1161	CORE	Basalt
Namorutukanan	NMT2	1153	CORE	Basalt
Namorutukanan	NMT2	1129	CORE	Quartz
Namorutukanan	NMT2	1112092	CORE	Basalt
Namorutukanan	NMT2	1278	CORE	Quartz
Namorutukanan	NMT2	1111408	CORE	Basalt
Namorutukanan	NMT2	1111406	CORE	Quartz
Namorutukanan	NMT2	1201	COREFRAG	Chalcedony
Namorutukanan	NMT2	1113015	ANGFRAG	Other
Namorutukanan	NMT2	1111665	COREFRAG	Chalcedony
Namorutukanan	NMT2	1111514	ANGFRAG	Chalcedony
Namorutukanan	NMT2	1111423	COREFRAG	Chalcedony
Namorutukanan	NMT2	1111202	COREFRAG	Basalt
Namorutukanan	NMT2	1179	COREFRAG	Ignimbrite
Namorutukanan	NMT2	1111962	COREFRAG	Chalcedony
Namorutukanan	NMT2	1111993	COREFRAG	Chalcedony
Namorutukanan	NMT2	1112060	COREFRAG	Chalcedony
Namorutukanan	NMT2	1112047	COREFRAG	Basalt
Namorutukanan	NMT2	1112095	COREFRAG	Quartz
Namorutukanan	NMT2	1112653	COREFRAG	Chalcedony
Namorutukanan	NMT2	1112578	COREFRAG	Chalcedony
Namorutukanan	NMT2	1193	COREFRAG	Chalcedony
Namorutukanan	NMT2	1291	COREFRAG	Chalcedony
Namorutukanan	NMT2	1276	COREFRAG	Chalcedony
Namorutukanan	NMT2	1249	COREFRAG	Chalcedony
Namorutukanan	NMT2	1274	COREFRAG	Chalcedony
Namorutukanan	NMT2	1108	COREFRAG	Quartz
Namorutukanan	NMT2	1154	COREFRAG	Basalt
Namorutukanan	NMT2	1163	COREFRAG	Ignimbrite
Namorutukanan	NMT2	1109	COREFRAG	Quartz
Namorutukanan	NMT2	1152	COREFRAG	Chalcedony
Namorutukanan	NMT2	1156	COREFRAG	Basalt
Namorutukanan	NMT2	1162	COREFRAG	Chalcedony
Namorutukanan	NMT2	1021	COREFRAG	Basalt
Namorutukanan	NMT2	1032	COREFRAG	Other
Namorutukanan	NMT2	1186	WHOLEFLAKE	Chalcedony
Namorutukanan	NMT2	1189	WHOLEFLAKE	Chalcedony
Namorutukanan	NMT2	1206	WHOLEFLAKE	Chalcedony
Namorutukanan	NMT2	1195	WHOLEFLAKE	Chalcedony
Namorutukanan	NMT2	1181	WHOLEFLAKE	Chalcedony
Namorutukanan	NMT2	1199	WHOLEFLAKE	Chalcedony
Namorutukanan	NMT2	1191	WHOLEFLAKE	Chalcedony
Namorutukanan	NMT2	1200	WHOLEFLAKE	Chalcedony
Namorutukanan	NMT2	1180	WHOLEFLAKE	Chalcedony
Namorutukanan	NMT2	1198	WHOLEFLAKE	Chalcedony
Namorutukanan	NMT2	1203	WHOLEFLAKE	Other
Namorutukanan	NMT2	1177	WHOLEFLAKE	Chalcedony
Namorutukanan	NMT2	1213	WHOLEFLAKE	Chalcedony
Namorutukanan	NMT2	1227	WHOLEFLAKE	Other
Namorutukanan	NMT2	1238	WHOLEFLAKE	Chalcedony
Namorutukanan	NMT2	1232	WHOLEFLAKE	Quartz
Namorutukanan	NMT2	1286	WHOLEFLAKE	Chalcedony
Namorutukanan	NMT2	51263	WHOLEFLAKE	Chalcedony
Namorutukanan	NMT2	51243	WHOLEFLAKE	Chalcedony
Namorutukanan	NMT2	51282	WHOLEFLAKE	Chalcedony
Namorutukanan	NMT2	1016	WHOLEFLAKE	Basalt
Namorutukanan	NMT2	1028	WHOLEFLAKE	Chalcedony
Namorutukanan	NMT2	1006	WHOLEFLAKE	Chalcedony
Namorutukanan	NMT2	1036	WHOLEFLAKE	Chalcedony
Namorutukanan	NMT2	1027	WHOLEFLAKE	Chalcedony
Namorutukanan	NMT2	1013	WHOLEFLAKE	Other
Namorutukanan	NMT2	1042	WHOLEFLAKE	Chalcedony
Namorutukanan	NMT2	1007	WHOLEFLAKE	Chalcedony
Namorutukanan	NMT2	1040	WHOLEFLAKE	Other
Namorutukanan	NMT2	1034	WHOLEFLAKE	Chalcedony
Namorutukanan	NMT2	1046	WHOLEFLAKE	Chalcedony
Namorutukanan	NMT2	1015	WHOLEFLAKE	Chalcedony
Namorutukanan	NMT2	1004	WHOLEFLAKE	Basalt
Namorutukanan	NMT2	1264	WHOLEFLAKE	Ignimbrite
Namorutukanan	NMT2	1275	WHOLEFLAKE	Chalcedony
Namorutukanan	NMT2	1288	WHOLEFLAKE	Other
Namorutukanan	NMT2	1294	WHOLEFLAKE	Chalcedony
Namorutukanan	NMT2	1243	WHOLEFLAKE	Basalt
Namorutukanan	NMT2	1267	WHOLEFLAKE	Chalcedony
Namorutukanan	NMT2	1268	WHOLEFLAKE	Chalcedony
Namorutukanan	NMT2	1292	WHOLEFLAKE	Quartz
Namorutukanan	NMT2	1284	WHOLEFLAKE	Chalcedony
Namorutukanan	NMT2	1259	WHOLEFLAKE	Chalcedony
Namorutukanan	NMT2	1293	WHOLEFLAKE	Chalcedony
Namorutukanan	NMT2	1252	WHOLEFLAKE	Chalcedony
Namorutukanan	NMT2	1272	WHOLEFLAKE	Other
Namorutukanan	NMT2	1285	WHOLEFLAKE	Chalcedony
Namorutukanan	NMT2	1295	WHOLEFLAKE	Other
Namorutukanan	NMT2	1296	WHOLEFLAKE	Chalcedony
Namorutukanan	NMT2	1242	WHOLEFLAKE	Chalcedony
Namorutukanan	NMT2	1299	WHOLEFLAKE	Chalcedony
Namorutukanan	NMT2	1283	WHOLEFLAKE	Chalcedony
Namorutukanan	NMT2	1246	WHOLEFLAKE	Basalt
Namorutukanan	NMT2	1145	WHOLEFLAKE	Chalcedony
Namorutukanan	NMT2	1114	WHOLEFLAKE	Chalcedony
Namorutukanan	NMT2	1147	WHOLEFLAKE	Chalcedony
Namorutukanan	NMT2	1175	WHOLEFLAKE	Chalcedony
Namorutukanan	NMT2	1110	WHOLEFLAKE	Other
Namorutukanan	NMT2	1122	WHOLEFLAKE	Quartz
Namorutukanan	NMT2	1142	WHOLEFLAKE	Chalcedony
Namorutukanan	NMT2	1102	WHOLEFLAKE	Chalcedony
Namorutukanan	NMT2	1166	WHOLEFLAKE	Basalt
Namorutukanan	NMT2	1111301	WHOLEFLAKE	Basalt
Namorutukanan	NMT2	1111307	WHOLEFLAKE	Chalcedony
Namorutukanan	NMT2	1111424	WHOLEFLAKE	Chalcedony
Namorutukanan	NMT2	1111588	WHOLEFLAKE	Chalcedony
Namorutukanan	NMT2	1111368	WHOLEFLAKE	Quartz
Namorutukanan	NMT2	1111448	WHOLEFLAKE	Chalcedony
Namorutukanan	NMT2	1111589	WHOLEFLAKE	Chalcedony
Namorutukanan	NMT2	1111699	WHOLEFLAKE	Quartz
Namorutukanan	NMT2	1111607	WHOLEFLAKE	Basalt
Namorutukanan	NMT2	1111680	WHOLEFLAKE	Chalcedony
Namorutukanan	NMT2	1111672	WHOLEFLAKE	Basalt
Namorutukanan	NMT2	1111656	WHOLEFLAKE	Chalcedony
Namorutukanan	NMT2	1111669	WHOLEFLAKE	Quartz
Namorutukanan	NMT2	1111651	WHOLEFLAKE	Chalcedony
Namorutukanan	NMT2	1112020	WHOLEFLAKE	Chalcedony
Namorutukanan	NMT2	1112044	WHOLEFLAKE	Basalt
Namorutukanan	NMT2	1112039	WHOLEFLAKE	Chalcedony
Namorutukanan	NMT2	1111961	WHOLEFLAKE	Chalcedony
Namorutukanan	NMT2	1113011	WHOLEFLAKE	Chalcedony
Namorutukanan	NMT2	1112114	WHOLEFLAKE	Basalt
Namorutukanan	NMT2	1111927	WHOLEFLAKE	Chalcedony
Namorutukanan	NMT2	1111135	WHOLEFLAKE	Chalcedony
Namorutukanan	NMT2	51003	WHOLEFLAKE	Chalcedony
Namorutukanan	NMT2	51010	WHOLEFLAKE	Chalcedony
Namorutukanan	NMT2	51006	WHOLEFLAKE	Chalcedony
Namorutukanan	NMT2	51053	WHOLEFLAKE	Basalt
Namorutukanan	NMT2	51055	WHOLEFLAKE	Chalcedony
Namorutukanan	NMT2	51011	WHOLEFLAKE	Chalcedony
Namorutukanan	NMT2	51007	WHOLEFLAKE	Chalcedony
Namorutukanan	NMT2	51002	WHOLEFLAKE	Quartz
Namorutukanan	NMT2	51054	WHOLEFLAKE	Chalcedony
Namorutukanan	NMT2	51040	WHOLEFLAKE	Quartz
Namorutukanan	NMT2	1112166	WHOLEFLAKE	Chalcedony
Namorutukanan	NMT2	1116008	WHOLEFLAKE	Other
Namorutukanan	NMT2	1116045	WHOLEFLAKE	Quartz
Namorutukanan	NMT2	1112152	WHOLEFLAKE	Chalcedony
Namorutukanan	NMT2	1116029	WHOLEFLAKE	Basalt
Namorutukanan	NMT2	1112163	WHOLEFLAKE	Chalcedony
Namorutukanan	NMT2	1112063	WHOLEFLAKE	Quartz
Namorutukanan	NMT2	1111867	WHOLEFLAKE	Chalcedony
Namorutukanan	NMT2	1111869	WHOLEFLAKE	Chalcedony
Namorutukanan	NMT2	1279	WHOLEFLAKE	Chalcedony
Namorutukanan	NMT2	54201	WHOLEFLAKE	Chalcedony
Namorutukanan	NMT2	54209	WHOLEFLAKE	Chalcedony
Namorutukanan	NMT2	1263	WHOLEFLAKE	Chalcedony
Namorutukanan	NMT2	1248	WHOLEFLAKE	Chalcedony
Namorutukanan	NMT2	1244	WHOLEFLAKE	Ignimbrite
Namorutukanan	NMT2	1254	WHOLEFLAKE	Quartz
Namorutukanan	NMT2	1281	WHOLEFLAKE	Chalcedony
Namorutukanan	NMT2	1256	WHOLEFLAKE	Chalcedony
Namorutukanan	NMT2	51363	WHOLEFLAKE	Basalt
Namorutukanan	NMT2	51362	WHOLEFLAKE	Chalcedony
Namorutukanan	NMT2	54203	WHOLEFLAKE	Quartz
Namorutukanan	NMT2	54204	WHOLEFLAKE	Chalcedony
Namorutukanan	NMT2	1112081	WHOLEFLAKE	Other
Namorutukanan	NMT2	1112083	WHOLEFLAKE	Chalcedony
Namorutukanan	NMT2	1111998	WHOLEFLAKE	Chalcedony
Namorutukanan	NMT2	1112112	WHOLEFLAKE	Chalcedony
Namorutukanan	NMT2	1111008	WHOLEFLAKE	Chalcedony
Namorutukanan	NMT2	1111806	WHOLEFLAKE	Basalt
Namorutukanan	NMT2	1111850	WHOLEFLAKE	Chalcedony
Namorutukanan	NMT2	1111062	WHOLEFLAKE	Chalcedony
Namorutukanan	NMT2	1112171	WHOLEFLAKE	Chalcedony
Namorutukanan	NMT2	1111849	WHOLEFLAKE	Chalcedony
Namorutukanan	NMT2	1112603	WHOLEFLAKE	Chalcedony
Namorutukanan	NMT2	1111844	WHOLEFLAKE	Chalcedony
Namorutukanan	NMT2	1112200	WHOLEFLAKE	Chalcedony
Namorutukanan	NMT2	1112530	WHOLEFLAKE	Chalcedony
Namorutukanan	NMT2	1112630	WHOLEFLAKE	Chalcedony
Namorutukanan	NMT2	1111787	WHOLEFLAKE	Other
Namorutukanan	NMT2	1112169	WHOLEFLAKE	Other
Namorutukanan	NMT2	1111802	WHOLEFLAKE	Basalt
Namorutukanan	NMT2	1112652	WHOLEFLAKE	Chalcedony
Namorutukanan	NMT2	1111807	WHOLEFLAKE	Chalcedony
Namorutukanan	NMT2	1112516	WHOLEFLAKE	Chalcedony
Namorutukanan	NMT2	1112504	WHOLEFLAKE	Chalcedony
Namorutukanan	NMT2	1112179	WHOLEFLAKE	Quartz
Namorutukanan	NMT2	1112599	WHOLEFLAKE	Quartz
Namorutukanan	NMT2	1112529	WHOLEFLAKE	Chalcedony
Namorutukanan	NMT2	1111822	WHOLEFLAKE	Other
Namorutukanan	NMT2	1111799	WHOLEFLAKE	Chalcedony
Namorutukanan	NMT2	1112570	WHOLEFLAKE	Chalcedony
Namorutukanan	NMT2	1112552	WHOLEFLAKE	Quartz
Namorutukanan	NMT2	1112561	WHOLEFLAKE	Chalcedony
Namorutukanan	NMT2	1112189	WHOLEFLAKE	Other
Namorutukanan	NMT2	1112170	WHOLEFLAKE	Other
Namorutukanan	NMT2	1112655	WHOLEFLAKE	Chalcedony
Namorutukanan	NMT2	1112633	WHOLEFLAKE	Chalcedony
Namorutukanan	NMT2	1111957	ANGFRAG	Chalcedony
Namorutukanan	NMT2	1112043	ANGFRAG	Chalcedony
Namorutukanan	NMT2	1216	PERCUSSION	Other
Namorutukanan	NMT1	1117449	ANGFRAG	Chalcedony
Namorutukanan	NMT1	1117450	ANGFRAG	Chalcedony
Namorutukanan	NMT1	1117383	ANGFRAG	Chalcedony
Namorutukanan	NMT1	1117382	ANGFRAG	Chalcedony
Namorutukanan	NMT1	1117380	ANGFRAG	Chalcedony
Namorutukanan	NMT1	1117379	ANGFRAG	Quartz
Namorutukanan	NMT1	1117378	ANGFRAG	Quartz
Namorutukanan	NMT1	1117451	ANGFRAG	Other
Namorutukanan	NMT1	1117453	ANGFRAG	Quartz
Namorutukanan	NMT1	1117452	ANGFRAG	Chalcedony
Namorutukanan	NMT1	1117438	ANGFRAG	Quartz
Namorutukanan	NMT1	1117376	ANGFRAG	Chalcedony
Namorutukanan	NMT1	1117430	ANGFRAG	Chalcedony
Namorutukanan	NMT1	1117406	ANGFRAG	Chalcedony
Namorutukanan	NMT1	1117431	ANGFRAG	Quartz
Namorutukanan	NMT1	1117422	ANGFRAG	Quartz
Namorutukanan	NMT1	1117421	ANGFRAG	Chalcedony
Namorutukanan	NMT1	1117411	ANGFRAG	Chalcedony
Namorutukanan	NMT1	1117419	ANGFRAG	Chalcedony
Namorutukanan	NMT1	1117415	ANGFRAG	Quartz
Namorutukanan	NMT1	1117415	ANGFRAG	Chalcedony
Namorutukanan	NMT1	1117389	ANGFRAG	Chalcedony
Namorutukanan	NMT1	1117447	ANGFRAG	Chalcedony
Namorutukanan	NMT1	1117384	ANGFRAG	Chalcedony
Namorutukanan	NMT1	1117392	ANGFRAG	Chalcedony
Namorutukanan	NMT1	1117396	ANGFRAG	Quartz
Namorutukanan	NMT1	1117400	ANGFRAG	Quartz
Namorutukanan	NMT1	1117420	ANGFRAG	Chalcedony
Namorutukanan	NMT1	1117387	ANGFRAG	Chalcedony
Namorutukanan	NMT1	1117393	ANGFRAG	Chalcedony
Namorutukanan	NMT1	1117385	ANGFRAG	Chalcedony
Namorutukanan	NMT1	1117386	ANGFRAG	Chalcedony
Namorutukanan	NMT1	1117375	ANGFRAG	Chalcedony
Namorutukanan	NMT1	1117374	ANGFRAG	Chalcedony
Namorutukanan	NMT1	1117373	ANGFRAG	Chalcedony
Namorutukanan	NMT1	1117370	ANGFRAG	Chalcedony
Namorutukanan	NMT1	1117368	ANGFRAG	Ignimbrite
Namorutukanan	NMT1	1117367	ANGFRAG	Chalcedony
Namorutukanan	NMT1	1117365	ANGFRAG	Chalcedony
Namorutukanan	NMT1	1117363	ANGFRAG	Chalcedony
Namorutukanan	NMT1	1117361	ANGFRAG	Chalcedony
Namorutukanan	NMT1	1117359	ANGFRAG	Chalcedony
Namorutukanan	NMT1	1117360	ANGFRAG	Chalcedony
Namorutukanan	NMT1	1117355	ANGFRAG	Chalcedony
Namorutukanan	NMT1	1117354	ANGFRAG	Quartz
Namorutukanan	NMT1	1117353	ANGFRAG	Quartz
Namorutukanan	NMT1	1117352	ANGFRAG	Chalcedony
Namorutukanan	NMT1	1117351	ANGFRAG	Chalcedony
Namorutukanan	NMT1	1117350	ANGFRAG	Chalcedony
Namorutukanan	NMT1	1117335	ANGFRAG	Chalcedony
Namorutukanan	NMT1	1117338	ANGFRAG	Chalcedony
Namorutukanan	NMT1	1117341	ANGFRAG	Chalcedony
Namorutukanan	NMT1	1117342	ANGFRAG	Other
Namorutukanan	NMT1	1117343	ANGFRAG	Chalcedony
Namorutukanan	NMT1	1117348	ANGFRAG	Chalcedony
Namorutukanan	NMT1	1117347	ANGFRAG	Chalcedony
Namorutukanan	NMT1	1117346	ANGFRAG	Chalcedony
Namorutukanan	NMT1	1117305	ANGFRAG	Chalcedony
Namorutukanan	NMT1	1117308	ANGFRAG	Chalcedony
Namorutukanan	NMT1	1117309	ANGFRAG	Chalcedony
Namorutukanan	NMT1	1117311	ANGFRAG	Chalcedony
Namorutukanan	NMT1	1117312	ANGFRAG	Chalcedony
Namorutukanan	NMT1	1117314	ANGFRAG	Chalcedony
Namorutukanan	NMT1	1117318	ANGFRAG	Chalcedony
Namorutukanan	NMT1	1117321	ANGFRAG	Other
Namorutukanan	NMT1	1117323	ANGFRAG	Chalcedony
Namorutukanan	NMT1	1117332	ANGFRAG	Chalcedony
Namorutukanan	NMT1	1117330	ANGFRAG	Chalcedony
Namorutukanan	NMT1	1117327	ANGFRAG	Quartz
Namorutukanan	NMT1	1117289	ANGFRAG	Chalcedony
Namorutukanan	NMT1	1117290	ANGFRAG	Chalcedony
Namorutukanan	NMT1	1117291	ANGFRAG	Chalcedony
Namorutukanan	NMT1	1117295	ANGFRAG	Quartz
Namorutukanan	NMT1	1117294	ANGFRAG	Chalcedony
Namorutukanan	NMT1	1117302	ANGFRAG	Chalcedony
Namorutukanan	NMT1	1117328	ANGFRAG	Chalcedony
Namorutukanan	NMT1	1117322	ANGFRAG	Chalcedony
Namorutukanan	NMT1	1117319	ANGFRAG	Ignimbrite
Namorutukanan	NMT1	1117316	ANGFRAG	Quartz
Namorutukanan	NMT1	1117401	WHOLE FLAKE	Chalcedony
Namorutukanan	NMT1	1117404	ANGFRAG	Chalcedony
Namorutukanan	NMT1	1117407	ANGFRAG	Quartz
Namorutukanan	NMT1	1117408	ANGFRAG	Chalcedony
Namorutukanan	NMT1	1117409	ANGFRAG	Other
Namorutukanan	NMT1	1117410	ANGFRAG	Chalcedony
Namorutukanan	NMT1	1117414	ANGFRAG	Chalcedony
Namorutukanan	NMT1	1117424	ANGFRAG	Chalcedony
Namorutukanan	NMT1	1117425	ANGFRAG	Chalcedony
Namorutukanan	NMT1	1117426	ANGFRAG	Chalcedony
Namorutukanan	NMT1	1117427	ANGFRAG	Quartz
Namorutukanan	NMT1	1117428	ANGFRAG	Chalcedony
Namorutukanan	NMT1	1117429	ANGFRAG	Chalcedony
Namorutukanan	NMT1	1117432	ANGFRAG	Chalcedony
Namorutukanan	NMT1	1117433	ANGFRAG	Chalcedony
Namorutukanan	NMT1	1117437	ANGFRAG	Chalcedony
Namorutukanan	NMT1	1117423	WHOLE FLAKE	Chalcedony
Namorutukanan	NMT1	1117448	ANGFRAG	Chalcedony
Namorutukanan	NMT1	1117377	ANGFRAG	Chalcedony
Namorutukanan	NMT1	1117303	BROKENFLAKE	Chalcedony
Namorutukanan	NMT1	1117306	ANGFRAG	Chalcedony
Namorutukanan	NMT1	1117293	ANGFRAG	Chalcedony
Namorutukanan	NMT1	1117315	WHOLE FLAKE	Chalcedony
Namorutukanan	NMT1	1117445	ANGFRAG	Chalcedony
Namorutukanan	NMT1	1117443	ANGFRAG	Chalcedony
Namorutukanan	NMT1	1117442	ANGFRAG	Chalcedony
Namorutukanan	NMT1	1117440	ANGFRAG	Chalcedony
Namorutukanan	NMT1	1117439	ANGFRAG	Chalcedony
Namorutukanan	NMT1	1117301	ANGFRAG	Chalcedony
Namorutukanan	NMT1	1117031	ANGFRAG	Chalcedony
Namorutukanan	NMT1	1117025	ANGFRAG	Chalcedony
Namorutukanan	NMT1	1117266	ANGFRAG	Chalcedony
Namorutukanan	NMT1	1117052	WHOLE FLAKE	Chalcedony
Namorutukanan	NMT1	1117030	WHOLE FLAKE	Ignimbrite
Namorutukanan	NMT1	1117188	WHOLE FLAKE	Chalcedony
Namorutukanan	NMT1	1117241	WHOLE FLAKE	Chalcedony
Namorutukanan	NMT1	1117048	WHOLE FLAKE	Chalcedony
Namorutukanan	NMT1	1117173	WHOLE FLAKE	Chalcedony
Namorutukanan	NMT1	1117216	BROKENFLAKE	Chalcedony
Namorutukanan	NMT1	1117015	ANGFRAG	Chalcedony
Namorutukanan	NMT1	1117280	ANGFRAG	Chalcedony
Namorutukanan	NMT1	1117122	WHOLE FLAKE	Chalcedony
Namorutukanan	NMT1	1117153	WHOLE FLAKE	Quartz
Namorutukanan	NMT1	1117220	WHOLE FLAKE	Chalcedony
Namorutukanan	NMT1	1117192	WHOLE FLAKE	Chalcedony
Namorutukanan	NMT1	1117191	ANGFRAG	Chalcedony
Namorutukanan	NMT1	1117026	ANGFRAG	Chalcedony
Namorutukanan	NMT1	1117259	ANGFRAG	Quartz
Namorutukanan	NMT1	1117229	ANGFRAG	Chalcedony
Namorutukanan	NMT1	1117043	ANGFRAG	Chalcedony
Namorutukanan	NMT1	1117089	ANGFRAG	Quartz
Namorutukanan	NMT1	1117267	ANGFRAG	Chalcedony
Namorutukanan	NMT1	1117103	WHOLE FLAKE	Quartz
Namorutukanan	NMT1	1117067	ANGFRAG	Chalcedony
Namorutukanan	NMT1	1117038	ANGFRAG	Other
Namorutukanan	NMT1	1117196	ANGFRAG	Basalt
Namorutukanan	NMT1	1117047	ANGFRAG	Quartz
Namorutukanan	NMT1	1117197	ANGFRAG	Quartz
Namorutukanan	NMT1	1117044	ANGFRAG	Quartz
Namorutukanan	NMT1	1117263	ANGFRAG	Basalt
Namorutukanan	NMT1	1117283	ANGFRAG	Ignimbrite
Namorutukanan	NMT1	1117136	WHOLE FLAKE	Chalcedony
Namorutukanan	NMT1	1117083	ANGFRAG	Chalcedony
Namorutukanan	NMT1	1117278	ANGFRAG	Basalt
Namorutukanan	NMT1	1117246	BROKENFLAKE	Chalcedony
Namorutukanan	NMT1	1117158	ANGFRAG	Chalcedony
Namorutukanan	NMT1	1117244	ANGFRAG	Chalcedony
Namorutukanan	NMT1	1117234	ANGFRAG	Basalt
Namorutukanan	NMT1	1117279	ANGFRAG	Quartz
Namorutukanan	NMT1	1117265	ANGFRAG	Chalcedony
Namorutukanan	NMT1	1117270	ANGFRAG	Chalcedony
Namorutukanan	NMT1	1117186	ANGFRAG	Chalcedony
Namorutukanan	NMT1	1117184	ANGFRAG	Chalcedony
Namorutukanan	NMT1	1117237	ANGFRAG	Ignimbrite
Namorutukanan	NMT1	1117027	ANGFRAG	Chalcedony
Namorutukanan	NMT1	1117189	ANGFRAG	Quartz
Namorutukanan	NMT1	1117003	ANGFRAG	Ignimbrite
Namorutukanan	NMT1	1117185	ANGFRAG	Quartz
Namorutukanan	NMT1	1117080	ANGFRAG	Basalt
Namorutukanan	NMT1	1117140	ANGFRAG	Chalcedony
Namorutukanan	NMT1	1117002	ANGFRAG	Quartz
Namorutukanan	NMT1	1117091	PERCUSSION	Ignimbrite
Namorutukanan	NMT1	1117264	ANGFRAG	Chalcedony
Namorutukanan	NMT1	1117159	CORE	Chalcedony
Namorutukanan	NMT1	1117139	CORE	Quartz
Namorutukanan	NMT1	1117187	ANGFRAG	Basalt
Namorutukanan	NMT1	1117095	ANGFRAG	Chalcedony
Namorutukanan	NMT1	1117085	ANGFRAG	Chalcedony
Namorutukanan	NMT1	1117076	ANGFRAG	Chalcedony
Namorutukanan	NMT1	1117206	ANGFRAG	Ignimbrite
Namorutukanan	NMT1	1117035	ANGFRAG	Basalt
Namorutukanan	NMT1	1117099	CORE	Chalcedony
Namorutukanan	NMT1	1117029	CORE	Chalcedony
Namorutukanan	NMT1	1117077	ANGFRAG	Chalcedony
Namorutukanan	NMT1	1117155	CORE	Ignimbrite
Namorutukanan	NMT1	1117046	ANGFRAG	Chalcedony
Namorutukanan	NMT1	1117156	WHOLE FLAKE	Ignimbrite
Namorutukanan	NMT1	1117174	CORE	Other
Namorutukanan	NMT1	1117245	ANGFRAG	Chalcedony
Namorutukanan	NMT1	1117260	ANGFRAG	Basalt
Namorutukanan	NMT1	1117154	CORE	Ignimbrite
Namorutukanan	NMT1	1117049	WHOLE FLAKE	Quartz
Namorutukanan	NMT1	1117104	ANGFRAG	Other
Namorutukanan	NMT1	1117213	WHOLE FLAKE	Chalcedony
Namorutukanan	NMT1	1117269	WHOLE FLAKE	Chalcedony
Namorutukanan	NMT1	1117138	WHOLE FLAKE	Chalcedony
Namorutukanan	NMT1	1117079	ANGFRAG	Ignimbrite
Namorutukanan	NMT1	1117160	CORE	Chalcedony
Namorutukanan	NMT1	1117124	ANGFRAG	Other
Namorutukanan	NMT1	1117060	PERCUSSION	Ignimbrite
Namorutukanan	NMT1	1117075	ANGFRAG	Chalcedony
Namorutukanan	NMT3	1111187	COREFRAG	Chalcedony
Namorutukanan	NMT3	1111188	COREFRAG	Chalcedony
Namorutukanan	NMT3	1111117	COREFRAG	Chalcedony
Namorutukanan	NMT3	1111171	COREFRAG	Chalcedony
Namorutukanan	NMT3	1111180	CORE	Chalcedony
Namorutukanan	NMT3	1111150	COREFRAG	Chalcedony
Namorutukanan	NMT3	1111184	COREFRAG	Chalcedony
Namorutukanan	NMT3	1111157	COREFRAG	Chalcedony
Namorutukanan	NMT3	1111131	COREFRAG	Chalcedony
Namorutukanan	NMT3	51032	BROKENFLAKE	Chalcedony
Namorutukanan	NMT3	51029	WHOLEFLAKE	Chalcedony
Namorutukanan	NMT3	51028	BROKENFLAKE	Chalcedony
Namorutukanan	NMT3	51027	ANGFRAG	Quartz
Namorutukanan	NMT3	51026	ANGFRAG	Quartz
Namorutukanan	NMT3	51031	WHOLEFLAKE	Chalcedony
Namorutukanan	NMT3	51061	WHOLEFLAKE	Chalcedony
Namorutukanan	NMT3	51051	WHOLEFLAKE	Ignimbrite
Namorutukanan	NMT3	51020	ANGFRAG	Chalcedony
Namorutukanan	NMT3	51048	COREFRAG	Basalt
Namorutukanan	NMT3	51019	WHOLEFLAKE	Chalcedony
Namorutukanan	NMT3	51070	COREFRAG	Chalcedony
Namorutukanan	NMT3	51057	BROKENFLAKE	Chalcedony
Namorutukanan	NMT3	51052	BROKENFLAKE	Quartz
Namorutukanan	NMT3	51065	BROKENFLAKE	Quartz
Namorutukanan	NMT3	51064	BROKENFLAKE	Basalt
Namorutukanan	NMT3	51063	WHOLEFLAKE	Chalcedony
Namorutukanan	NMT3	51062	COREFRAG	Basalt
Namorutukanan	NMT3	51059	WHOLEFLAKE	Quartz
Namorutukanan	NMT3	51058	WHOLEFLAKE	Chalcedony
Namorutukanan	NMT3	51014	BROKENFLAKE	Chalcedony
Namorutukanan	NMT3	51067	WHOLEFLAKE	Ignimbrite
Namorutukanan	NMT3	51068	COREFRAG	Quartz
Namorutukanan	NMT3	51018	BROKENFLAKE	Chalcedony
Namorutukanan	NMT3	51016	ANGFRAG	Chert
Namorutukanan	NMT3	51047	WHOLEFLAKE	Chalcedony
Namorutukanan	NMT3	51015	WHOLEFLAKE	Chalcedony
Namorutukanan	NMT3	51013	WHOLEFLAKE	OTHER
Namorutukanan	NMT3	51045	WHOLEFLAKE	Chalcedony
Namorutukanan	NMT3	51044	BROKENFLAKE	Chalcedony
Namorutukanan	NMT3	51042	ANGFRAG	Chert
Namorutukanan	NMT3	51039	ANGFRAG	Quartz
Namorutukanan	NMT3	51037	WHOLEFLAKE	Chalcedony
Namorutukanan	NMT3	51036	WHOLEFLAKE	Chalcedony
Namorutukanan	NMT3	51035	COREFRAG	Chert
Namorutukanan	NMT3	51038	ANGFRAG	Quartz
Namorutukanan	NMT3	51034	ANGFRAG	Chert
Namorutukanan	NMT3	51033	WHOLEFLAKE	Basalt
Namorutukanan	NMT3	51069	BROKENFLAKE	Chalcedony
Namorutukanan	NMT3	51066	COREFRAG	Basalt
Namorutukanan	NMT3	51025	BROKENFLAKE	Chalcedony
Namorutukanan	NMT3	51024	BROKENFLAKE	Chalcedony
Namorutukanan	NMT3	51023	BROKENFLAKE	Chalcedony
Namorutukanan	NMT3	51022	WHOLEFLAKE	Chalcedony
Namorutukanan	NMT3	51021	ANGFRAG	Chalcedony
Namorutukanan	NMT3	51050	COREFRAG	Basalt
Namorutukanan	NMT3	1111471	BROKENFLAKE	Chalcedony
Namorutukanan	NMT3	1111780	BROKENFLAKE	Chalcedony
Namorutukanan	NMT3	1111487	WHOLEFLAKE	Ignimbrite
Namorutukanan	NMT3	1111308	WHOLEFLAKE	Ignimbrite
Namorutukanan	NMT3	1111335	WHOLEFLAKE	Chalcedony
Namorutukanan	NMT3	1111309	WHOLEFLAKE	Chalcedony
Namorutukanan	NMT3	1111345	WHOLEFLAKE	Chalcedony
Namorutukanan	NMT3	1111781	WHOLEFLAKE	Chalcedony
Namorutukanan	NMT3	1111474	WHOLEFLAKE	Chalcedony
Namorutukanan	NMT3	1111462	WHOLEFLAKE	Ignimbrite
Namorutukanan	NMT3	1111782	WHOLEFLAKE	Ignimbrite
Namorutukanan	NMT3	1111476	BROKENFLAKE	Chalcedony
Namorutukanan	NMT3	1111364	WHOLEFLAKE	Chalcedony
Namorutukanan	NMT3	1111320	ANGFRAG	Chalcedony
Namorutukanan	NMT3	1111311	COREFRAG	Chalcedony
Namorutukanan	NMT3	1111363	WHOLEFLAKE	Ignimbrite
Namorutukanan	NMT3	1111327	WHOLEFLAKE	Chalcedony
Namorutukanan	NMT3	1111347	BROKENFLAKE	Chalcedony
Namorutukanan	NMT3	1111465	COREFRAG	Quartz
Namorutukanan	NMT3	1111469	WHOLEFLAKE	Chalcedony
Namorutukanan	NMT3	1111326	BROKENFLAKE	Chalcedony
Namorutukanan	NMT3	1111773	WHOLEFLAKE	Ignimbrite
Namorutukanan	NMT3	1111361	COREFRAG	Chalcedony
Namorutukanan	NMT3	1111770	BROKENFLAKE	Ignimbrite
Namorutukanan	NMT3	1111491	WHOLEFLAKE	Basalt
Namorutukanan	NMT3	1111362	COREFRAG	Chalcedony
Namorutukanan	NMT3	1111785	WHOLEFLAKE	Ignimbrite
Namorutukanan	NMT3	1111775	BROKENFLAKE	Chert
Namorutukanan	NMT3	1111496	WHOLEFLAKE	Ignimbrite
Namorutukanan	NMT3	1111360	WHOLEFLAKE	Chalcedony
Namorutukanan	NMT3	1111475	WHOLEFLAKE	Ignimbrite
Namorutukanan	NMT3	1111477	WHOLEFLAKE	Chalcedony
Namorutukanan	NMT3	1111314	WHOLEFLAKE	Chalcedony
Namorutukanan	NMT3	1111331	WHOLEFLAKE	Chalcedony
Namorutukanan	NMT3	1111489	BROKENFLAKE	Chalcedony
Namorutukanan	NMT3	1111366	WHOLEFLAKE	Chalcedony
Namorutukanan	NMT3	1111052	WHOLEFLAKE	Chalcedony
Namorutukanan	NMT3	1111017	WHOLEFLAKE	Chalcedony
Namorutukanan	NMT3	1111051	WHOLEFLAKE	Chalcedony
Namorutukanan	NMT3	1111023	WHOLEFLAKE	Chalcedony
Namorutukanan	NMT3	1111027	WHOLEFLAKE	Chalcedony
Namorutukanan	NMT3	1111022	WHOLEFLAKE	Quartz
Namorutukanan	NMT3	1111019	WHOLEFLAKE	Chalcedony
Namorutukanan	NMT3	1111021	WHOLEFLAKE	Chalcedony
Namorutukanan	NMT3	1111034	WHOLEFLAKE	Chalcedony
Namorutukanan	NMT3	1111030	WHOLEFLAKE	Chalcedony
Namorutukanan	NMT3	1111191	WHOLEFLAKE	Chalcedony
Namorutukanan	NMT3	1111058	WHOLEFLAKE	Chalcedony
Namorutukanan	NMT3	1111149	WHOLEFLAKE	Chert
Namorutukanan	NMT3	1111133	WHOLEFLAKE	Ignimbrite
Namorutukanan	NMT3	1111176	WHOLEFLAKE	Chalcedony
Namorutukanan	NMT3	1111128	WHOLEFLAKE	Chalcedony
Namorutukanan	NMT3	1111182	WHOLEFLAKE	Chalcedony
Namorutukanan	NMT3	1111186	WHOLEFLAKE	Basalt
Namorutukanan	NMT3	1111152	WHOLEFLAKE	Chalcedony
Namorutukanan	NMT3	1111164	WHOLEFLAKE	Ignimbrite
Namorutukanan	NMT3	1111154	WHOLEFLAKE	Ignimbrite
Namorutukanan	NMT3	1111109	WHOLEFLAKE	Chalcedony
Namorutukanan	NMT3	1111183	WHOLEFLAKE	Chert
Namorutukanan	NMT3	1111115	WHOLEFLAKE	Chalcedony
Namorutukanan	NMT3	1111124	WHOLEFLAKE	Chalcedony
Namorutukanan	NMT3	1111127	WHOLEFLAKE	Chalcedony
Namorutukanan	NMT3	1111161	WHOLEFLAKE	Chalcedony
Namorutukanan	NMT3	1111122	WHOLEFLAKE	Chalcedony
Namorutukanan	NMT3	1111156	WHOLEFLAKE	Chalcedony
Namorutukanan	NMT3	1111118	WHOLEFLAKE	Chert
Namorutukanan	NMT3	1111170	WHOLEFLAKE	Jasper
Namorutukanan	NMT3	1111015	ANGFRAG	Chalcedony
Namorutukanan	NMT3	1111036	ANGFRAG	Chalcedony
Namorutukanan	NMT3	1111038	WHOLEFLAKE	Chalcedony
Namorutukanan	NMT3	1111020	WHOLEFLAKE	Basalt
Namorutukanan	NMT3	1111041	ANGFRAG	Chert
Namorutukanan	NMT3	1111040	WHOLEFLAKE	Chalcedony
Namorutukanan	NMT3	1111016	ANGFRAG	Chalcedony
Namorutukanan	NMT3	111103	ANGFRAG	Basalt
Namorutukanan	NMT3	1111024	WHOLEFLAKE	Chalcedony
Namorutukanan	NMT3	1111028	ANGFRAG	Chalcedony
Namorutukanan	NMT3	1111018	ANGFRAG	Chalcedony
Namorutukanan	NMT3	1111026	WHOLEFLAKE	Chalcedony
Namorutukanan	NMT3	1111025	ANGFRAG	Chalcedony
Namorutukanan	NMT3	1111037	COREFRAG	Chert
Namorutukanan	NMT3	1111059	WHOLEFLAKE	Quartz
Namorutukanan	NMT3	1111031	ANGFRAG	Chalcedony
Namorutukanan	NMT3	1111053	ANGFRAG	Quartz
Namorutukanan	NMT3	1111042	ANGFRAG	Chalcedony
Namorutukanan	NMT3	1111039	ANGFRAG	Basalt
Namorutukanan	NMT3	1111354	ANGFRAG	Quartz
Namorutukanan	NMT3	1111494	ANGFRAG	Chalcedony
Namorutukanan	NMT3	1111324	ANGFRAG	Chalcedony
Namorutukanan	NMT3	1111492	ANGFRAG	Quartz
Namorutukanan	NMT3	1111342	BROKENFLAKE	Chert
Namorutukanan	NMT3	1111356	ANGFRAG	Basalt
Namorutukanan	NMT3	1111490	ANGFRAG	Quartz
Namorutukanan	NMT3	1111333	ANGFRAG	Chert
Namorutukanan	NMT3	1111473	ANGFRAG	Ignimbrite
Namorutukanan	NMT3	1111783	ANGFRAG	Chalcedony
Namorutukanan	NMT3	1111315	ANGFRAG	Basalt
Namorutukanan	NMT3	1111321	ANGFRAG	Chalcedony
Namorutukanan	NMT3	1111329	BROKENFLAKE	Ignimbrite
Namorutukanan	NMT3	1111344	ANGFRAG	Chalcedony
Namorutukanan	NMT3	1111767	ANGFRAG	Ignimbrite
Namorutukanan	NMT3	1111479	COREFRAG	Ignimbrite
Namorutukanan	NMT3	1111353	ANGFRAG	Ignimbrite
Namorutukanan	NMT3	1111334	ANGFRAG	Ignimbrite
Namorutukanan	NMT3	1111464	ANGFRAG	Ignimbrite
Namorutukanan	NMT3	1111772	ANGFRAG	Ignimbrite
Namorutukanan	NMT3	1111312	ANGFRAG	Ignimbrite
Namorutukanan	NMT3	1111488	ANGFRAG	Chert
Namorutukanan	NMT3	1111769	ANGFRAG	Chalcedony
Namorutukanan	NMT3	1111784	ANGFRAG	Chalcedony
Namorutukanan	NMT3	1111472	ANGFRAG	Chalcedony
Namorutukanan	NMT3	1111493	ANGFRAG	Chalcedony
Namorutukanan	NMT3	1111340	ANGFRAG	Chalcedony
Namorutukanan	NMT3	1111330	WHOLEFLAKE	Ignimbrite
Namorutukanan	NMT3	1111325	WHOLEFLAKE	Ignimbrite
Namorutukanan	NMT3	1111336	WHOLEFLAKE	Chert
Namorutukanan	NMT3	1111352	WHOLEFLAKE	Basalt
Namorutukanan	NMT3	1111480	WHOLEFLAKE	Ignimbrite
Namorutukanan	NMT3	1111332	WHOLEFLAKE	Chalcedony
Namorutukanan	NMT3	1111779	WHOLEFLAKE	Chalcedony
Namorutukanan	NMT3	1111350	WHOLEFLAKE	Chalcedony
Namorutukanan	NMT3	1111355	WHOLEFLAKE	Chalcedony
Namorutukanan	NMT3	1111776	WHOLEFLAKE	Chalcedony
Namorutukanan	NMT3	1111313	WHOLEFLAKE	Ignimbrite
Namorutukanan	NMT3	1111478	WHOLEFLAKE	Chalcedony
Namorutukanan	NMT3	1111358	BROKENFLAKE	Ignimbrite
Namorutukanan	NMT3	1111318	BROKENFLAKE	Chert
Namorutukanan	NMT3	1111359	BROKENFLAKE	Ignimbrite
Namorutukanan	NMT3	1111357	BROKENFLAKE	Ignimbrite
Namorutukanan	NMT3	1111316	BROKENFLAKE	Chalcedony
Namorutukanan	NMT3	1111310	COREFRAG	Ignimbrite
Namorutukanan	NMT3	1111485	COREFRAG	Quartz
Namorutukanan	NMT3	1111317	CORE	Quartz
Namorutukanan	NMT3	1111498	COREFRAG	Ignimbrite
Namorutukanan	NMT3	1111341	COREFRAG	Ignimbrite
Namorutukanan	NMT3	1111367	COREFRAG	Ignimbrite
Namorutukanan	NMT3	1111337	ANGFRAG	Ignimbrite
Namorutukanan	NMT3	51076	CORE	Quartz
Namorutukanan	NMT3	1111481	ANGFRAG	Chalcedony
Namorutukanan	NMT3	1111339	ANGFRAG	Chalcedony
Namorutukanan	NMT3	51109	COREFRAG	Basalt
Namorutukanan	NMT3	1111459	ANGFRAG	Ignimbrite
Namorutukanan	NMT3	1111338	ANGFRAG	Ignimbrite
Namorutukanan	NMT3	1111136	COREFRAG	Chalcedony
Namorutukanan	NMT3	51017	CORE	Chert
Namorutukanan	NMT3	1111172	BROKENFLAKE	Chalcedony
Namorutukanan	NMT3	1111134	BROKENFLAKE	Chalcedony
Namorutukanan	NMT3	1111774	CORE	Ignimbrite
Namorutukanan	NMT3	1111348	CORE	Ignimbrite
Namorutukanan	NMT3	1111005	CORE	Ignimbrite
Namorutukanan	NMT3	1111771	CORE	Ignimbrite
Namorutukanan	NMT3	1111033	COREFRAG	Chalcedony
Namorutukanan	NMT3	1111032	COREFRAG	Chalcedony
Namorutukanan	NMT3	51093	CORE	Ignimbrite
Namorutukanan	NMT3	1111055	CORE	Chalcedony
Namorutukanan	NMT3	1111054	COREFRAG	Chalcedony
Namorutukanan	NMT3	1111460	COREFRAG	Ignimbrite
Namorutukanan	NMT3	1111057	CORE	Chalcedony
Namorutukanan	NMT3	51224	WHOLEFLAKE	Ignimbrite
Namorutukanan	NMT3	51223	WHOLEFLAKE	Quartz
Namorutukanan	NMT3	51226	WHOLEFLAKE	Chalcedony
Namorutukanan	NMT3	51228	WHOLEFLAKE	Ignimbrite
Namorutukanan	NMT3	51094	WHOLEFLAKE	Chalcedony
Namorutukanan	NMT3	51079	WHOLEFLAKE	Chalcedony
Namorutukanan	NMT3	51090	WHOLEFLAKE	Chalcedony
Namorutukanan	NMT3	51099	WHOLEFLAKE	Chalcedony
Namorutukanan	NMT3	51107	WHOLEFLAKE	Chert
Namorutukanan	NMT3	51111	WHOLEFLAKE	Chalcedony
Namorutukanan	NMT3	51098	WHOLEFLAKE	Chalcedony
Namorutukanan	NMT3	51088	WHOLEFLAKE	Chalcedony
Namorutukanan	NMT3	51115	WHOLEFLAKE	Chalcedony
Namorutukanan	NMT3	51078	WHOLEFLAKE	Ignimbrite
Namorutukanan	NMT3	51116	WHOLEFLAKE	Chalcedony
Namorutukanan	NMT3	51080	WHOLEFLAKE	Chert
Namorutukanan	NMT3	51114	WHOLEFLAKE	Chalcedony
Namorutukanan	NMT3	51097	WHOLEFLAKE	Chalcedony
Namorutukanan	NMT3	51089	WHOLEFLAKE	Basalt
Namorutukanan	NMT3	51157	WHOLEFLAKE	Chalcedony
Namorutukanan	NMT3	51163	WHOLEFLAKE	Ignimbrite
Namorutukanan	NMT3	51173	WHOLEFLAKE	Chalcedony
Namorutukanan	NMT3	51189	WHOLEFLAKE	Quartz
Namorutukanan	NMT3	51191	WHOLEFLAKE	Ignimbrite
Namorutukanan	NMT3	51192	WHOLEFLAKE	Chalcedony
Namorutukanan	NMT3	51195	WHOLEFLAKE	Chalcedony
Namorutukanan	NMT3	51194	WHOLEFLAKE	Chalcedony
Namorutukanan	NMT3	51200	WHOLEFLAKE	Quartz
Namorutukanan	NMT3	51198	WHOLEFLAKE	Chalcedony
Namorutukanan	NMT3	1111307	WHOLEFLAKE	Chalcedony
Namorutukanan	NMT3	51092	CORE	Chalcedony
Namorutukanan	NMT3	1111003	ANGFRAG	Chalcedony
Namorutukanan	NMT3	1111833	ANGFRAG	Ignimbrite
Namorutukanan	NMT3	1111832	WHOLEFLAKE	Quartz
Namorutukanan	NMT3	54200	ANGFRAG	Quartz
Namorutukanan	NMT3	1111323	COREFRAG	Chalcedony
Namorutukanan	NMT3	1111004	CORE	Chalcedony
Namorutukanan	NMT3	1111365	CORE	Chalcedony
Namorutukanan	NMT3	1111470	WHOLEFLAKE	Ignimbrite
Namorutukanan	NMT3	1111002	WHOLEFLAKE	Ignimbrite
Namorutukanan	NMT3	1111029	BROKENFLAKE	Chalcedony
Namorutukanan	NMT3	1111192	BROKENFLAKE	Chalcedony
Namorutukanan	NMT3	1111113	BROKENFLAKE	Chert
Namorutukanan	NMT3	1111123	WHOLEFLAKE	Chalcedony
Namorutukanan	NMT3	1111788	ANGFRAG	Ignimbrite
Namorutukanan	NMT3	1112618	WHOLEFLAKE	Ignimbrite
Namorutukanan	NMT3	1112616	ANGFRAG	Chalcedony
Namorutukanan	NMT3	1112617	ANGFRAG	Quartz
Namorutukanan	NMT3	1112181	ANGFRAG	Chalcedony
Namorutukanan	NMT3	1112182	WHOLEFLAKE	Chalcedony
Namorutukanan	NMT3	1112180	ANGFRAG	Chalcedony
