# Supplementary material for: Early Oldowan technology thrived during Pliocene environmental change in the Turkana Basin, Kenya
Source: Nat Commun. 2025 Nov 4;16:9401. doi: 10.1038/s41467-025-64244-x (PMC12586688; doi:10.1038/s41467-025-64244-x)
Supplement: Supplementary file 5 — Supplementary Dataset 4 [file 41467_2025_64244_MOESM5_ESM.xlsx]

## Sheet: Sheet1
Xtotal	BED	Sample Name	SAF Good		Boundary	AGE (MA) simple [2.61]	AGE (MA) - USED [2.61]	AGE (MA) - Lakes +Burgi [2.61]	AGE (MA) simple [2.595]	AGE (MA) - [2.595]	AGE (MA) - Lakes +Burgi [2.595]		PLOT	Dec	Mag_Susc	d13C	d18O	C27	C29	X_C31	C33	X_C35	Ms (Am²)	Mrs (Am²)	Mrs/Mr	Hc (mT)	MAP (not used due to lithology)	Combined MAP	MAP Error	Combined CIA		Grasslands	Trees & Shrubs	Mixed herbs/ Woody	Palms	Sedge	Fire	GLASS SHARDS	Diatom
1	L2b	NT01B	45.82			2.117	2.1165	2.117	2.117	2.117	2.117		1	120
2	L2b	NT01A /Phy1	45.69			2.117	2.1171	2.117	2.117	2.117	2.117		1	106	3.23												819					31.84	59.64	7.17	0.45	0.9	20	0	27
3		G-Chron	45		Base FENI (2.12 MA)	2.12	2.12	2.12	2.12	2.12	2.12
4	L2b	NT02A	44.49		Feni top	2.122	2.1222	2.122	2.122	2.122	2.122		1	416	1.46												814					13.16	72.28	1.4	12.81	0.35	20	0	246
5	L2b	NT03A	42.72			2.13	2.1297	2.13	2.13	2.13	2.13		2	372	3.57												714					18.89	69.89	2.46	7.37	1.38	0	2	822
6	L2b	NT03B	42.71			2.13	2.1298	2.13	2.13	2.13	2.13		2	368
7	L2b	NT04A	40.53			2.139	2.1391	2.139	2.139	2.139	2.139		3	274	5.45												692					5.52	75.98	3.74	14.09	0.68	34	0	0
8	L2b	NT05B	39.01			2.146	2.1456	2.146	2.146	2.146	2.146		2	346
9	L2b	NT05A	38.98			2.146	2.1457	2.146	2.146	2.146	2.146		1	326	1.05												810					12.18	71.43	10.08	2.94	3.36	0	0	0
10	LD	NT07 (diatom)	37.7			2.152	2.152	2.152	2.152	2.152	2.152				0.255												773					5.71	57.14	31.43	0	5.71	0	0	0
11	L2a	NT06B	36.92			2.154	2.1545	2.154	2.154	2.154	2.154		1	367	2.19												748					20.43	75.27	0	0	4.3	11	0	7
12	L2a	NT06A	36.91		Feni base	2.155	2.1545	2.155	2.155	2.155	2.155		1	344
13	L2	G-Chron	36.8		Base FENI (2.155 MA)	2.155	2.155	2.155	2.155	2.155	2.155
14	L2	L2	36.6			2.16	2.1595	2.162	2.159	2.159	2.162				1.28
15	L2	L2	36.5			2.162	2.1618	2.166	2.162	2.162	2.166												0.045	0.003	0.062	0.005
16	L2		36.49		Pre-Lorenyang Lake (2.17Ma)	2.162	2.162	2.166	2.162	2.162	2.166
17	L2	L2	36.47			2.162	2.1624	2.167	2.162	2.162	2.167				2.42
18	L2	L2	36.34			2.165	2.1654	2.171	2.165	2.165	2.171				2.21
19	L2	L2	36.21			2.168	2.1683	2.176	2.168	2.168	2.176				1.65
20	L2	L2	36.08			2.171	2.1713	2.18	2.171	2.171	2.18				1.77
21	LS1		36			2.173	2.1731	2.183	2.172	2.172	2.183
22	LS1	LS1	35.88			2.176	2.1758	2.187	2.175	2.175	2.187				3.58
23	LS1	LS1	35.8			2.178	2.1776	2.19	2.177	2.177	2.19				3.28
24	LS1	LS1	35.73			2.179	2.1792	2.193	2.178	2.178	2.193				5.62
25	LS1	LS1	35.66			2.181	2.1807	2.195	2.18	2.18	2.195				6.12
26	LS1	LS1	35.59			2.182	2.1823	2.198	2.181	2.181	2.198				6.1
27	LS1	LS1	35.52			2.184	2.1839	2.2	2.183	2.183	2.2				3.94
28	LS1	LS1	35.45			2.185	2.1855	2.203	2.184	2.184	2.203				4.43
29	LS1	LS1	35.38			2.187	2.1871	2.205	2.186	2.186	2.205				5.35
30	LS1	LS1	35.31			2.189	2.1886	2.207	2.188	2.188	2.207				5.6
31	L1	31507 ?	35.08		Nasura Lake (2.2 Ma)	2.194	2.1938	2.215	2.192	2.192	2.215		3	163.3
32	L1	31646	35.08			2.194	2.1938	2.215	2.192	2.192	2.215		1	178.5
33	L1	L1	35.04			2.195	2.1947	2.217	2.193	2.193	2.217				4.49
34	L1	NT07	35			2.196	2.1956	2.218	2.194	2.194	2.218				4.09								0.045	0.003	0.062	0.005						0	78.95	14.29	5.26	1.5	21	0	18
35	L1		34.9			2.198	2.1979	2.222	2.196	2.196	2.222
36	L1	L1	34.85			2.199	2.199	2.224	2.198	2.198	2.224				3.58
37	L1	L1	34.66			2.203	2.2033	2.23	2.202	2.202	2.23				4.12
38	L1	31644	34.48			2.207	2.2075	2.237	2.206	2.206	2.237		2	163
39	L1	CH7	34.25			2.213	2.2126	2.245	2.211	2.211	2.245				2.88
40	L1	G-Chron	34.1		Nasura Lake (2.25Ma)	2.216	2.216	2.25	2.214	2.214	2.25
1001	C7	G-Chron	34.1		Burgi Gap base (2.5Ma)	2.216	2.216	2.5	2.214	2.214	2.5
41	C7	CH7	34.03			2.218	2.2175	2.5	2.215	2.215	2.5				3.25
42	C7		33.85			2.222	2.2217	2.502	2.219	2.219	2.501
43	C7	CH7	33.82			2.222	2.2223	2.502	2.22	2.22	2.502				3.44
44	C7	CH7	33.6			2.227	2.2272	2.503	2.225	2.225	2.503				3.55
45	P6	31639	33.22			2.236	2.2359	2.506	2.233	2.233	2.505		1	122.5
48	P6	P6	33.2			2.236	2.2363	2.506	2.234	2.234	2.505				5.14			-20.6	-20.9	-20.1	-19.9	-19.7	0.192	0.016	0.081	0.006		764	181	60		2	64.8	2.3	0	30.9	743	0	0
46	P6.0	AV PC_13-14B	33.2			2.236	2.2363	2.506	2.234	2.234	2.505					-4.85	-1.12
47	P6.0	AV PC_13-14A	33.2			2.236	2.2363	2.506	2.234	2.234	2.505					-4.38	-0.69
49	P6	P6	33.03			2.24	2.2401	2.507	2.237	2.237	2.506				4.48
50	P6	P6	32.85			2.244	2.2442	2.508	2.241	2.241	2.507				4.07
51	P6	P6	32.67			2.248	2.2482	2.509	2.245	2.245	2.508				4.05
52	P6	P6	32.49			2.252	2.2523	2.51	2.249	2.249	2.509				4.63
53	C6	CH6	32.1			2.261	2.2611	2.513	2.258	2.258	2.511				1.17
54	C6	CH6	31.89			2.266	2.2658	2.514	2.262	2.262	2.512				1.3
55	C6	CH6	31.67			2.271	2.2708	2.515	2.267	2.267	2.513				1.25
56	C6	CH6	31.46			2.276	2.2755	2.517	2.272	2.272	2.514				1.66
57	P5	P5	31.05			2.285	2.2848	2.519	2.281	2.281	2.517				2.55
58	P5	31651	31.03			2.285	2.2854	2.519	2.281	2.281	2.517		4	419.7
59	P5.0	AV PC_13-13A	31			2.286	2.2859	2.52	2.282	2.282	2.517					-4.61	-1.86
60	P5		31			2.286	2.286	2.52	2.282	2.282	2.517
61	P5	31649	30.97			2.287	2.2866	2.52	2.282	2.282	2.517		1	168.5
62	P5	P5	30.85			2.289	2.2893	2.52	2.285	2.285	2.518				3.31
63	P5	P5	30.8			2.29	2.2904	2.521	2.286	2.286	2.518							-26	-25.4	-23.3	-21.7	-22.1						546	181	58		2.2	61	22.4	0	14.3	460	0	0
64	P5		30.8			2.29	2.2904	2.521	2.286	2.286	2.518
65	P5	P5	30.65			2.294	2.2938	2.522	2.289	2.289	2.519				3.73
66	P5	31526	30.57			2.296	2.2957	2.522	2.291	2.291	2.519		4	181.5
67	P5	31528	30.49			2.297	2.2974	2.523	2.293	2.293	2.52		1	169
68	P5	P5	30.45			2.298	2.2983	2.523	2.294	2.294	2.52				3.69
69	P5	31524	30.22			2.304	2.3035	2.524	2.299	2.299	2.521		4	179.1
70	C5	CH5	30			2.309	2.3085	2.526	2.303	2.303	2.522				2.27
71	C5	CH5	29.9			2.311	2.3108	2.526	2.306	2.306	2.523				1.21
72	C5	CH5	29.6			2.318	2.3175	2.528	2.312	2.312	2.524				1.41
73	P4b	31636	29.59			2.318	2.3178	2.528	2.312	2.312	2.525		1	199
74	P4b	31635	28.94			2.332	2.3325	2.533	2.327	2.327	2.528		1	188.6
75	P4b	31633	28.89			2.334	2.3336	2.533	2.328	2.328	2.528		1	162.5
76	P4b	P4b	28.77			2.336	2.3363	2.534	2.33	2.33	2.529				4.48
77	P4b	31540	28.57			2.341	2.3408	2.535	2.335	2.335	2.53		1	171.6
78	P4b	P4b	28.46			2.343	2.3433	2.536	2.337	2.337	2.531				5.04
79	P4b	31537	28.32			2.346	2.3465	2.536	2.34	2.34	2.531		1	243.1
80	P4b	P4b	28.3			2.347	2.3469	2.537	2.341	2.341	2.532																					1.3	69	20.7	0	9	427	0	0
81	P4b	31520	28.19			2.349	2.3494	2.537	2.343	2.343	2.532		1	203.5
82	P4b	31522	28.17			2.35	2.3498	2.537	2.343	2.343	2.532		1	194.4
83	P4b	31518	28.16			2.35	2.3501	2.537	2.344	2.344	2.532		1	191.3	4.2
84	C4a	C4a	27.64			2.362	2.3618	2.541	2.355	2.355	2.535				2.8
85	C4a	C4a	27.43			2.367	2.3665	2.542	2.36	2.36	2.536				3.67
86	C4a	31632 ?	27.41			2.367	2.3669	2.542	2.36	2.36	2.536		3	148.2
87	P4a	31626	27.11			2.374	2.3737	2.544	2.366	2.366	2.538		1	167.5
88	P4a	31628	27.1			2.374	2.3739	2.544	2.367	2.367	2.538		1	204.3
89	P4a	P4a	26.89			2.379	2.3787	2.545	2.371	2.371	2.539				4.93
90	P4a	31623	26.75			2.382	2.3818	2.546	2.374	2.374	2.54		1	188.9
91	P4a	31621	26.71			2.383	2.3828	2.547	2.375	2.375	2.54		4	316.1
92	P4a	P4a	26.57			2.386	2.3859	2.547	2.378	2.378	2.541				4.43
93	P4a	31619	26.41			2.389	2.3895	2.548	2.382	2.382	2.542		1	167.2
94	P4a	31620	26.38			2.39	2.3903	2.549	2.383	2.383	2.542		1	173.9
95	P4a	P4a	26.3			2.392	2.392	2.549	2.384	2.384	2.542												0.197	0.016	0.083	0.007		456	181	58		0.6	44.9	40.2	0	14.3	896	0	0
96	P4a	P4a	26.25			2.393	2.3932	2.549	2.385	2.385	2.543				5.55
97	P4a	31616	26.1			2.397	2.3966	2.55	2.389	2.389	2.544		1	147.1
99	P4a	KF170710.40.005	26			2.399	2.3988	2.551	2.391	2.391	2.544					-7.6	-4.3
98	P4a	AV PC_1548a	26			2.399	2.3988	2.551	2.391	2.391	2.544					-5.6	-2
100	P4a	P4a	25.93			2.4	2.4004	2.551	2.392	2.392	2.544				4.86
101	P4a	31515	25.73			2.405	2.405	2.553	2.397	2.397	2.546		1	190.7
102	P4a	P4a	25.6			2.408	2.4078	2.554	2.399	2.399	2.546				5.27
103	P4a	31514	25.34			2.414	2.4137	2.555	2.405	2.405	2.548		2	182.7
104	P4a	31513	25.32			2.414	2.4142	2.555	2.406	2.406	2.548		1	189.8
105	C4	CH4	24.95			2.423	2.4225	2.558	2.414	2.414	2.55				2.7
106	C4	CH4	24.62			2.43	2.43	2.56	2.421	2.421	2.552				1.57
107	C4	CH4	24.32			2.437	2.4368	2.562	2.428	2.428	2.553
108	C4	CH4	24.29			2.437	2.4374	2.562	2.428	2.428	2.553				1.25
109	C4	CH4	23.96			2.445	2.4449	2.564	2.435	2.435	2.555				1.19
110	P3b	P3b	23.55			2.454	2.4541	2.566	2.444	2.444	2.557							-27.6	-25.7	-23.4	-22.6	-22.8	0.19	0.018	0.096	0.008		543	181	60
114	P3	AV PC_1542a	23.5			2.455	2.4552	2.567	2.445	2.445	2.558					-4.9	-3.1
115	P3	KF170710.40.004	23.5			2.455	2.4552	2.567	2.445	2.445	2.558					-4.4	-3.1
112	P3	AV PC_1538b	23.5			2.455	2.4552	2.567	2.445	2.445	2.558					-6.7	-2.8
111	P3	AV PC_1538a	23.5			2.455	2.4552	2.567	2.445	2.445	2.558					-6.1	-2.5
113	P3	AV PC_1542a	23.5			2.455	2.4552	2.567	2.445	2.445	2.558					-5.5	-2.3
116	P3	P3	23.45			2.456	2.4564	2.567	2.446	2.446	2.558							-25	-24.9	-22.4	-22.1	-22.4						555	181	61
117	P3	P3	23.4			2.457	2.4575	2.567	2.448	2.448	2.558				3.98
118	P3	P3	23.32			2.459	2.4594	2.568	2.449	2.449	2.559				4.2																	1.1	80.8	10	0	8.2	569	0	0
119	P3	DP07	23.31			2.459	2.4595	2.568	2.449	2.449	2.559		1	201.3
120	P3	DP08	23.3			2.46	2.4598	2.568	2.45	2.45	2.559		4	233.6	3.6																	4.7	87.6	1.5	0	6.2	722	0	0
121	P3	P3	23			2.467	2.4665	2.57	2.456	2.456	2.56												0.19	0.016	0.084	0.007
122	C3	CH3	22.61			2.475	2.4753	2.572	2.465	2.465	2.563				2.34
123	C3		22.47			2.478	2.4785	2.573	2.468	2.468	2.563
127	C3	C3_a	22			2.489	2.4891	2.576	2.478	2.478	2.566							-22.4	-23	-20.6	-21.4	-21.1
126	C3	AV PC_1541a	22			2.489	2.4891	2.576	2.478	2.478	2.566					-6.4	-3.6
124	C3	AV PC_1535a	22			2.489	2.4891	2.576	2.478	2.478	2.566					-5.5	-3.4
125	C3	AV PC_1535a	22			2.489	2.4891	2.576	2.478	2.478	2.566					-6.1	-1.6
128	C3		22			2.489	2.4891	2.576	2.478	2.478	2.566
129	C3	CH3	21.88			2.492	2.4918	2.577	2.481	2.481	2.567				1.07
130	C3	DP05	21.64			2.497	2.4972	2.579	2.486	2.486	2.568		1	237
131	C3	DP06	21.63			2.497	2.4974	2.579	2.486	2.486	2.568		2	211.8
132	C3	DP 04D (4C=4D)	21.62			2.498	2.4977	2.579	2.486	2.486	2.568		4	302.9
133	C3	DP-04C (4C)	21.61			2.498	2.4979	2.579	2.487	2.487	2.568		4	381.3
134	C3	DP4E (4E)	21.42			2.502	2.5023	2.58	2.491	2.491	2.569		4	372.4
135	C3	DP4F (4F)	21.41			2.502	2.5025	2.58	2.491	2.491	2.569		4	354.6
136	C3	CH3	21.15			2.508	2.5083	2.582	2.497	2.497	2.57				0.7
137	C3	C3_a	20			2.534	2.5342	2.589	2.522	2.522	2.577							-25.3	-27.1	-26.2	-24.8	-26.2
138	C3		20			2.534	2.5342	2.589	2.522	2.522	2.577
139	P2a	P2a	19.8			2.539	2.5388	2.59	2.526	2.526	2.578				3.9
140	P2a	DP04B (4B)	19.61			2.543	2.5431	2.591	2.53	2.53	2.579		4	449.8
141	P2b	P2b	19.6			2.543	2.5433	2.591	2.53	2.53	2.579				4.4			-22.3	-21.9	-20	-19.7	-20						456	108	60		7.3	79.2	4.2	0	9.4	657	0	0
142	P2a	DP03B	19.57			2.544	2.544	2.592	2.531	2.531	2.579		1	189.6
143	P2a	DP04	19.56			2.544	2.5442	2.592	2.531	2.531	2.579		1	181.7
144	P2a	DP03	19.51			2.545	2.5454	2.592	2.532	2.532	2.579		1	149.7
145	C2a	CH2a	19.32			2.55	2.5496	2.593	2.537	2.537	2.58				0.32
146	C2a	CH2a	19.13			2.554	2.5539	2.594	2.541	2.541	2.581				0.42
147	C2a		18.99			2.557	2.557	2.595	2.544	2.544	2.582
148	C2a	CH2a	18.94			2.558	2.5582	2.596	2.545	2.545	2.583				0.55
149	P2	P2	18.49			2.568	2.5683	2.598	2.555	2.555	2.585				2.81
150	P2	DP02B	18.48			2.569	2.5686	2.598	2.555	2.555	2.585		1	240.6
151	P2	DP-02	18.4			2.57	2.5704	2.599	2.557	2.557	2.585		2	208.5
152	P2	BS1-01	18.39			2.571	2.5705	2.599	2.557	2.557	2.585		1	193.5
153	P2	BS1-04	18.23			2.574	2.5742	2.6	2.56	2.56	2.586		1	281
154	P2	P2	18.23			2.574	2.5742	2.6	2.56	2.56	2.586				2.62
155	P2	BS1-05	18.1			2.577	2.5772	2.601	2.563	2.563	2.587		4	323.3
156	P2	BS1-05	18.1			2.577	2.5772	2.601	2.563	2.563	2.587		1	184.9
157	P2	BS1-03	18.02			2.579	2.5789	2.601	2.565	2.565	2.587		1	190.5
158	P2	DP01	18.02			2.579	2.5789	2.601	2.565	2.565	2.587		1	206.8
159	P2	BS1-02	18.02			2.579	2.579	2.601	2.565	2.565	2.588		1	93.9
165	P2	AV PC_1564a	18			2.579	2.5794	2.601	2.565	2.565	2.588					-8.6	-5.7
163	P2	AV PC_1563a	18			2.579	2.5794	2.601	2.565	2.565	2.588					-7.9	-4
172	P2	KF170711.40.002	18			2.579	2.5794	2.601	2.565	2.565	2.588					-5.8	-4
164	P2	AV PC_1563b	18			2.579	2.5794	2.601	2.565	2.565	2.588					-8.2	-3.9
168	P2	AV PC_1536a	18			2.579	2.5794	2.601	2.565	2.565	2.588					-5.7	-3.7
170	P2	AV PC_1536b	18			2.579	2.5794	2.601	2.565	2.565	2.588					-4.8	-3.6
169	P2	AV PC_1536a	18			2.579	2.5794	2.601	2.565	2.565	2.588					-6.3	-3.4
167	P2	AV PC_13-18B	18			2.579	2.5794	2.601	2.565	2.565	2.588					-6.61	-3.34
161	P2	AV PC_1561a	18			2.579	2.5794	2.601	2.565	2.565	2.588					-6.8	-3.3
162	P2	AV PC_1562a	18			2.579	2.5794	2.601	2.565	2.565	2.588					-7	-3.1
171	P2	AV PC_1546a	18			2.579	2.5794	2.601	2.565	2.565	2.588					-4.7	-2.8
160	P2	AV PC_1560a	18			2.579	2.5794	2.601	2.565	2.565	2.588					-5.6	-2.5
166	P2	AV PC_13-18A	18			2.579	2.5794	2.601	2.565	2.565	2.588					-6.3	-2.39
173	P2	P2	17.97			2.58	2.5801	2.602	2.566	2.566	2.588				2.46
174	P2	DP4C??	17.8			2.584	2.5838	2.603	2.57	2.57	2.589
175	P2	DP-C	17.8			2.584	2.5838	2.603	2.57	2.57	2.589		1	175.1
176	P2	DPB	17.76			2.585	2.5847	2.603	2.571	2.571	2.589		1	189
177	P2	DPA	17.69			2.587	2.5865	2.603	2.572	2.572	2.589		1	176.1
178	C2	CH2	17.66			2.587	2.5871	2.604	2.573	2.573	2.589				1.14
179	C2	CH2	17.61			2.588	2.5882	2.604	2.574	2.574	2.59				1.18
180	C2	CH2	17.56			2.589	2.5893	2.604	2.575	2.575	2.59				0.62
181	C2	CH2	17.51			2.59	2.5905	2.605	2.576	2.576	2.59				1.03
184	C2	AV PC_1537a	17.5			2.591	2.5907	2.605	2.576	2.576	2.59					-3.2	-4.1
185	C2	AV PC_1539	17.5			2.591	2.5907	2.605	2.576	2.576	2.59					-3	-4.1
182	C2	AV PC_1537a	17.5			2.591	2.5907	2.605	2.576	2.576	2.59					-3.6	-2.8
183	C2	AV PC_1537a	17.5			2.591	2.5907	2.605	2.576	2.576	2.59					-2.9	-2.1
187	C2	AV PC_1540b	17.5			2.591	2.5907	2.605	2.576	2.576	2.59					-4.7	-1.7
186	C2	AV PC_1540a	17.5			2.591	2.5907	2.605	2.576	2.576	2.59					-4.7	-1.2
188	C2	CH2	17.46			2.592	2.5916	2.605	2.577	2.577	2.591				1.24
189	C2	CH2	17.41			2.593	2.5927	2.605	2.578	2.578	2.591				1.37
190	C2	CH2	17.36			2.594	2.5938	2.605	2.579	2.579	2.591				1.22
191	C2		17.34			2.594	2.5944	2.606	2.58	2.58	2.591
192	P1	BS2-01A	17.32			2.595	2.5948	2.606	2.58	2.58	2.591		3	124.1
193	P1	BS2-01	17.32			2.595	2.5948	2.606	2.58	2.58	2.591		1	156.1
194	P1	BS2-01	17.19			2.598	2.5976	2.607	2.583	2.583	2.592		4	398.4
195	P1 top	31681	17.19			2.598	2.5978	2.607	2.583	2.583	2.592		1	129.8
196	P1	BS2-02	17.07			2.6	2.6003	2.607	2.586	2.586	2.593		4	356.9
197	P1	P1	17.05			2.601	2.6008	2.607	2.586	2.586	2.593				3.07
198	P1C	PHY16	17			2.602	2.602	2.608	2.587	2.587	2.593																					14.92	68.51	5.52	11.05	0	0	0	93
199	P1	BS2-02A	16.96			2.603	2.6029	2.608	2.588	2.588	2.593		1	198.9
200	P1	BS2-03	16.85			2.605	2.6054	2.609	2.591	2.591	2.594		4	351.6
201	P1	P1	16.8			2.606	2.6065	2.609	2.592	2.592	2.594				4.19
202	P1	BS2-03A1	16.75			2.608	2.6077	2.609	2.593	2.593	2.594		4	406
203	P1	BS2-03A2	16.75			2.608	2.6077	2.609	2.593	2.593	2.594		1	150.5
204	P1	BS2-04	16.65		MATUYAMA base	2.61	2.61	2.61	2.595	2.595	2.595		1	268.8
205	P1	G-Chron	16.64		Base Matuyama (2.610 MA)	2.61	2.61	2.61	2.595	2.595	2.595
206	P1	BS2-04A	16.64		GAUSS top	2.61	2.61	2.61	2.595	2.595	2.595		1	444.2
207	P1	BS2-05	16.64			2.61	2.6102	2.61	2.595	2.595	2.595		1	381.3
208	P1	BS2-05A	16.55			2.617	2.6172	2.617	2.603	2.603	2.603		1	392.3
209	P1	P1	16.55			2.617	2.6174	2.617	2.603	2.603	2.603				3.81
225	P1a	P1_a	16.5			2.621	2.6214	2.621	2.608	2.608	2.608							-20.3	-21.1	-19.2	-19.7	-18.8
216	P1	AV PC_1569a	16.5			2.621	2.6214	2.621	2.608	2.608	2.608					-9.3	-9.7
218	P1	AV PC_13-03B	16.5			2.621	2.6214	2.621	2.608	2.608	2.608					-1.8	-8.34
213	P1	AV PC_1558a	16.5			2.621	2.6214	2.621	2.608	2.608	2.608					-7.4	-4.1
214	P1	AV PC_1559a	16.5			2.621	2.6214	2.621	2.608	2.608	2.608					-6.6	-4
219	P1	AV PC_13-15A	16.5			2.621	2.6214	2.621	2.608	2.608	2.608					-5.31	-3.97
222	P1	AV PC_13-17B	16.5			2.621	2.6214	2.621	2.608	2.608	2.608					-3.3	-3.88
217	P1	AV PC_13-03A	16.5			2.621	2.6214	2.621	2.608	2.608	2.608					-5.1	-3.87
210	P1	AV PC_1547a	16.5			2.621	2.6214	2.621	2.608	2.608	2.608					-5.1	-3.2
215	P1	AV PC_1568a	16.5			2.621	2.6214	2.621	2.608	2.608	2.608					-5.9	-3.2
224	P1	KF170710.40.006	16.5			2.621	2.6214	2.621	2.608	2.608	2.608					-6.6	-2.8
223	P1	AV PC_1555a	16.5			2.621	2.6214	2.621	2.608	2.608	2.608					-2.4	-2.3
211	P1	AV PC_1551a	16.5			2.621	2.6214	2.621	2.608	2.608	2.608					-4.3	-2.2
220	P1	AV PC_13-15B	16.5			2.621	2.6214	2.621	2.608	2.608	2.608					-3.87	-1.73
212	P1	AV PC_1556a	16.5			2.621	2.6214	2.621	2.608	2.608	2.608					-6.4	-1.7
221	P1	AV PC_13-17A	16.5			2.621	2.6214	2.621	2.608	2.608	2.608					-3.9	0.41
226	P1	BS2-06	16.46			2.624	2.6242	2.624	2.611	2.611	2.611		1	351.9
227	P1	BS2-06A	16.44			2.626	2.6261	2.626	2.613	2.613	2.613		4	398.9
228	P1	BS2-08	16.42			2.628	2.628	2.628	2.615	2.615	2.615		1	372.8
229	P1a	P1_a	16.4			2.629	2.6293	2.629	2.616	2.616	2.616							-23.3	-25	-23.2	-22.4	-22.8						231	108	58		4.4	61.4	29.7	0	4.4	618	0	0
230	P1		16.4			2.629	2.6293	2.629	2.616	2.616	2.616
231	P1	BS2-07A	16.4			2.629	2.6293	2.629	2.616	2.616	2.616		1	367.3
232	P1	BS2-07	16.38			2.631	2.6307	2.631	2.618	2.618	2.618		1	369.8
234	P1	P1	16.3			2.637	2.6372	2.637	2.625	2.625	2.625				2.46
233	P1	P1	16.3			2.637	2.6372	2.637	2.625	2.625	2.625				2.7
235	P1	BS2-08A	16.29			2.638	2.6379	2.638	2.626	2.626	2.626		4	396.6
236	P1	BS2-09	16.2			2.645	2.6451	2.645	2.634	2.634	2.634		1	338.1
237	P1	P1	16.19			2.646	2.6458	2.646	2.635	2.635	2.635				3.96								0.115	0.01	0.087	0.007						7.34	79.36	2.29	11.01	0	213	0	0
238	P1	BS2-10	16.18			2.647	2.6466	2.647	2.636	2.636	2.636		1	340
239	P1	BS2-11	16.16			2.648	2.6482	2.648	2.637	2.637	2.637		4	345.7
240	P1	BS2-12	16.14			2.65	2.6498	2.65	2.639	2.639	2.639		1	353.6
241	P1	P1	16.1			2.653	2.6529	2.653	2.643	2.643	2.643				3.97
243	P0 (P1)	AV PC_1567a	16			2.661	2.6608	2.661	2.651	2.651	2.651					-6.3	-4.4
242	P0 (P1)	AV PC_1552a	16			2.661	2.6608	2.661	2.651	2.651	2.651					-5.1	-3.7
244	C1	CH1/P	15.66			2.688	2.6877	2.688	2.681	2.681	2.681				2.07
245	P1	PHY19	15.66			2.688	2.688	2.688	2.681	2.681	2.681																					7.66	77.48	12.61	2.25	0	131	8	0
246	C1		15.45			2.704	2.7042	2.704	2.699	2.699	2.699				0.69
247	P0	P 0	15.4			2.708	2.7082	2.708	2.704	2.704	2.704				1.84
248	C1		15.4			2.708	2.7082	2.708	2.704	2.704	2.704
249	P0	P0	15.3			2.716	2.7161	2.716	2.712	2.712	2.712							-24.6	-27.2	-27.1	-24.7	-24.3						309	181	52
250	P0	31676	15.2			2.724	2.724	2.724	2.721	2.721	2.721		1	344.3
251	P0		15.15			2.728	2.7279	2.728	2.726	2.726	2.726				1.48
252	P0	PHY20	15.14			2.729	2.7287	2.729	2.726	2.726	2.726																					4.5	33.1	6.5	0	55.8	210	0	0
253	C0	C 0	15.1			2.732	2.7319	2.732	2.73	2.73	2.73				0.962
256	C0-P0	AV PC_1553b	15			2.74	2.7397	2.74	2.739	2.739	2.739					-3.7	-4.5
255	C0-P0	AV PC_1553a	15			2.74	2.7397	2.74	2.739	2.739	2.739					-4	-3.5
254	C0		15			2.74	2.7397	2.74	2.739	2.739	2.739				0.66
257	S3	CH0	14.95			2.744	2.7437	2.744	2.743	2.743	2.743				0.53
258	S3	CH0	14.9			2.748	2.7476	2.748	2.747	2.747	2.747				0.56
259	S3		14.87			2.75	2.75	2.75	2.75	2.75	2.75
1002	R4	G-Chron	14.87		Climate Change (2.75 MA)	2.75	2.75	2.75	2.75	2.75	2.75		1	394.8
260	R4	31674	14.87			2.75	2.7502	2.75	2.75	2.75	2.75
261	R4	R4	14.76			2.755	2.7548	2.755	2.755	2.755	2.755				0.79
262	R4	R4	14.6			2.763	2.7619	2.762	2.763	2.762	2.762							-26	-26.2	-24.9	-22.6	-23.7						294	181	53		3	94.4	1.9	0	0.7	352	0	0
263	R4		14.6			2.763	2.7619	2.762	2.763	2.762	2.762
264	R4	R4	14.39			2.772	2.7712	2.771	2.772	2.771	2.771				1.06
265	R4	31672	14.29			2.777	2.7758	2.776	2.777	2.776	2.776		1	388.3
266	R4	31670	14.26			2.778	2.7767	2.777	2.778	2.777	2.777		1	359.8
267	R4	R4	14.02			2.789	2.7875	2.787	2.789	2.787	2.787				1.2
271	R4-P1	AV PC_1566a	14			2.79	2.7883	2.788	2.79	2.788	2.788					-7.3	-6.9
268	R4.0	AV PC_1570a	14			2.79	2.7883	2.788	2.79	2.788	2.788					-5.9	-5
269	R4.0	AV PC_1550a	14			2.79	2.7883	2.788	2.79	2.788	2.788					-6.9	-4.3
270	R4-P1	AV PC_1554a	14			2.79	2.7883	2.788	2.79	2.788	2.788					-6.4	-4.2
274	R4.0	AV PC_1543	14			2.79	2.7883	2.788	2.79	2.788	2.788					-5.9	-3.9
272	R4.0	AV PC_13-16A	14			2.79	2.7883	2.788	2.79	2.788	2.788					-4.79	-3.25
273	R4.0	AV PC_13-16B	14			2.79	2.7883	2.788	2.79	2.788	2.788					-4.85	-2.3
275	R4.0	AV PC_1545a	14			2.79	2.7883	2.788	2.79	2.788	2.788					-4.4	-1.7
276	E	31669	13.69			2.805	2.8022	2.802	2.805	2.802	2.802		1	417.6
277	E	31667	13.4			2.818	2.8149	2.815	2.818	2.815	2.815		1	396.6
278	E	31665	13.38			2.819	2.8158	2.816	2.819	2.816	2.816		1	400.3
279	E	DJ20	13.36			2.82	2.8166	2.817	2.82	2.817	2.817		1	395.6
280	E	DJ19	13.28			2.824	2.8199	2.82	2.824	2.82	2.82		1	398.1	1.52													569	181	53
281	E	DJ18	13.2			2.828	2.8238	2.824	2.828	2.824	2.824		1	384.3
282	E	DJ15	12.92			2.841	2.8362	2.836	2.841	2.836	2.836		1	426.6	1.865													521	181	52
283	E	DJ17	12.84			2.844	2.8395	2.839	2.844	2.839	2.839		1	395.9
284	E	DJ16	12.76			2.848	2.8428	2.843	2.848	2.843	2.843		1	369.1	1.24													490	181	52
285	E	DJ14	12.54			2.858	2.8527	2.853	2.858	2.853	2.853		1	404.2
286	E		12.47			2.862	2.856	2.856	2.862	2.856	2.856
287	E	40EA4.1	12.46			2.862	2.8562	2.856	2.862	2.856	2.856		1	340.8
288	E	40EA4.1	12.46			2.862	2.8562	2.856	2.862	2.856	2.856		1	174
289	E	DJ13	12.46			2.862	2.8562	2.856	2.862	2.856	2.856		1	198.1
290	E6	PHY22	12.46			2.862	2.8564	2.856	2.862	2.856	2.856																					1.41	83.73	8.84	6.02	0	5	0	0
291	E	DJ12	12.45			2.863	2.8569	2.857	2.863	2.857	2.857		1	145.6	0.473													658	181	53
292	E		12.4			2.865	2.8589	2.859	2.865	2.859	2.859
293	E	31662	12.36			2.866	2.8606	2.861	2.866	2.861	2.861		1	384.8
294	E	31661	12.35			2.867	2.861	2.861	2.867	2.861	2.861		1	358
295	E	DJ11	12.34			2.867	2.8615	2.861	2.867	2.861	2.861		1	405.7
296	E	31660	12.33			2.868	2.8619	2.862	2.868	2.862	2.862		1	387.7
297	E	DJ10	12.26			2.871	2.8651	2.865	2.871	2.865	2.865		1	352.5
298	E	DE08	12.22			2.873	2.8668	2.867	2.873	2.867	2.867		1	340.5
299	E	31664	12.21			2.873	2.8671	2.867	2.873	2.867	2.867		1	373.6
300	E	DE07	12.03			2.882	2.8752	2.875	2.882	2.875	2.875		1	353.7
301	E	R3	12			2.883	2.8765	2.876	2.883	2.876	2.876												0.008	0.001	0.161	0.015		709	181	58		1.4	85.7	3.7	7.8	1.4	156	0	0
304	R3_a	R3_a	12			2.883	2.8765	2.876	2.883	2.876	2.876							-21.9	-26.1	-24.4	-23.2	-21.7
302	EL	AV PC_1549Aa	12			2.883	2.8765	2.876	2.883	2.876	2.876					-6.5	-5.1
303	EL	AV PC_1549Aa	12			2.883	2.8765	2.876	2.883	2.876	2.876					-6.8	-2.5
305	E	EM	11.92			2.887	2.88	2.88	2.887	2.88	2.88				1.07
306	E4	PHY24	11.89			2.888	2.8812	2.881	2.888	2.881	2.881																					5	66.11	20.56	5.56	2.78	0	10	0
307	R3-E_a	R3-E_a	11.89			2.888	2.8813	2.881	2.888	2.881	2.881							-23.9	-24.5	-22.8	-22.1	-21.7
308	E	DJ09	11.86			2.89	2.8829	2.883	2.89	2.883	2.883		1	396.1														693	181	54
309	E	40EA4.2	11.76			2.894	2.8871	2.887	2.894	2.887	2.887		1	281.1
310	E	DJ-08	11.74			2.895	2.8881	2.888	2.895	2.888	2.888		1	397.5
311	E	DE06	11.65			2.899	2.8919	2.892	2.899	2.892	2.892		1	367.1
312	E	DJ07	11.63			2.9	2.8927	2.893	2.9	2.893	2.893		1	436.2
313	E	31659	11.58			2.903	2.8951	2.895	2.903	2.895	2.895		1	373.3
314	R3	R3	11.55			2.904	2.8963	2.896	2.904	2.896	2.896		1	413.3	0.517			-28	-29.3	-27.1	-26.1	-25.1
315	E3	PHY25	11.55			2.904	2.8965	2.897	2.904	2.897	2.897																	634	181	58		1.92	72.12	4.81	13.46	7.69	0	0	0
316	E	DJ05	11.46			2.908	2.9003	2.9	2.908	2.9	2.9		1	98.4
317	E	DJ-04	11.4			2.911	2.9028	2.903	2.911	2.903	2.903		1	265.2
318	E	DJ03	11.33			2.914	2.9061	2.906	2.914	2.906	2.906		1	367.7
319	E	DE05	11.3			2.916	2.9073	2.907	2.916	2.907	2.907		1	356.6
320	E	40EA4.3	11.16			2.922	2.9135	2.913	2.922	2.913	2.913		1	380.1
321	E	Oj04	10.97			2.931	2.9221	2.922	2.931	2.922	2.922				0.87													731	181	56		0.16	82.72	8.96	8.16	0	18	0	0
322	E	DJ02	10.96			2.931	2.9222	2.922	2.931	2.922	2.922		1	393.6
323	E	DJ01	10.91			2.934	2.9247	2.925	2.934	2.925	2.925		1	385.8
324	E	DE03B	10.89			2.935	2.9254	2.925	2.935	2.925	2.925		1	167.6	0.844
325	E	31652	10.86			2.936	2.9269	2.927	2.936	2.927	2.927		1	405.5
326	E	40EA4.4	10.76			2.941	2.9311	2.931	2.941	2.931	2.931		1	378
327	E	40EA4.5	10.46			2.955	2.9443	2.944	2.955	2.944	2.944		1	381.8
328	E	Oj02X	10.44			2.956	2.9454	2.945	2.956	2.945	2.945				1.49													855	181	64		16.13	51.08	27.96	4.03	0.81	39	16	2
329	E	DE03	10.38			2.958	2.9479	2.948	2.958	2.948	2.948		1	144.4
330	E	DE02	10.3			2.962	2.9514	2.951	2.962	2.951	2.951		1	435.6
331	E	DE01	10.13			2.97	2.9589	2.959	2.97	2.959	2.959		4	156.1
334	R3.0	AV PC_1544a	10			2.976	2.9646	2.965	2.976	2.965	2.965					-5.2	-4.7
332	R3.0	AV PC_1549Ba	10			2.976	2.9646	2.965	2.976	2.965	2.965					-6.7	-3.5
336	R3	KF170711.40.001	10			2.976	2.9646	2.965	2.976	2.965	2.965					-6.5	-3.4
335	R3.0	AV PC_1544b	10			2.976	2.9646	2.965	2.976	2.965	2.965					-5.8	-2.5
333	R3.0	AV PC_1565a	10			2.976	2.9646	2.965	2.976	2.965	2.965					-5.1	-2.3
337	R3	R3	9.96			2.978	2.9664	2.966	2.978	2.966	2.966				1.61
338	R3	MA-05	9.83			2.984	2.9721	2.972	2.984	2.972	2.972		1	355.3
339	R3	R3	9.73			2.989	2.9765	2.977	2.989	2.977	2.977				1.74
340	R3	MA-04	9.62			2.994	2.9814	2.981	2.994	2.981	2.981		1	429.7
341	R3	R3	9.5			2.999	2.9867	2.987	2.999	2.987	2.987				2.45
342	R3	MA-03	9.47			3.001	2.988	2.988	3.001	2.988	2.988		4	329.8
343	R3	MA-03	9.47			3.001	2.988	2.988	3.001	2.988	2.988		1	356.5
344	R3	MA-02.1	9.41			3.003	2.9906	2.991	3.003	2.991	2.991		1	375.7
345	R3	MA-02.2	9.41			3.003	2.9906	2.991	3.003	2.991	2.991		1	395.9
346	R3	MA-01	9.25			3.011	2.9977	2.998	3.011	2.998	2.998		4	284
		GAP (KAENA TOP)	9.1		GAP (KAENA TOP)	3.018	3.032	3.032	3.018	3.032	3.032
		GAP (Kaena BASE)	9.1		GAP (Kaena BASE)	3.018	3.116	3.116	3.018	3.116	3.116
347	S2	RSU	9			3.022	3.118	3.118	3.022	3.118	3.118
348	S2	RC2	8.88			3.028	3.1204	3.12	3.028	3.12	3.12				0.44
349	S2	RC2	8.49			3.046	3.1281	3.128	3.046	3.128	3.128				0.37
350	S2	RC2	8.1			3.064	3.1358	3.136	3.064	3.136	3.136				0.29
351	S2		7.95			3.071	3.1388	3.139	3.071	3.139	3.139
352	R2	40EA3.1	7.65			3.085	3.1447	3.145	3.085	3.145	3.145		1	323.8
353	R2	RSL	7.5			3.092	3.1477	3.148	3.092	3.148	3.148				0.26
354	R2	40EA3.2	7.5			3.092	3.1477	3.148	3.092	3.148	3.148		1	338.2
355	R2	40EA3.3	7.3			3.101	3.1516	3.152	3.101	3.152	3.152		1	336.2
356	R2	R2	7.23			3.105	3.153	3.153	3.105	3.153	3.153				0.59
357	R2	40EA3.4	7.05			3.113	3.1566	3.157	3.113	3.157	3.157		1	342.7
358	R2	R2	6.74			3.127	3.1627	3.163	3.127	3.163	3.163				0.65
359	R2	40EA3.5	6.7			3.129	3.1635	3.163	3.129	3.163	3.163		1	338.1	0.407
360	R2	PHY28	6.5			3.138	3.1674	3.167	3.138	3.167	3.167																	651	181	51		5.53	94.47	0	0	0	0	48	0
361	R2	EA02	6.5			3.138	3.1674	3.167	3.138	3.167	3.167				0.288
362	R2	R2	6.25			3.15	3.1724	3.172	3.15	3.172	3.172				0.47
363	R2	40EA3.6	6.2			3.152	3.1734	3.173	3.152	3.173	3.173		1	355.9
364	S1?_a	S1?_a	6			3.162	3.1773	3.177	3.162	3.177	3.177		1	349.1				-29.2	-30.6	-28.4	-28	-26.1
365	S1	RC1	5.47			3.186	3.1878	3.188	3.186	3.188	3.188				0.09
366	S1	RC1	5.16			3.201	3.1939	3.194	3.201	3.194	3.194				0.14
367	S1		5.15			3.201	3.1941	3.194	3.201	3.194	3.194
368	S1	RC1	4.86			3.214	3.1999	3.2	3.214	3.2	3.2				0.11
1002			4.5		GAP (Mammoth TOP)	3.231	3.207	3.207	3.231	3.207	3.207
1003			4.5		GAP (MAMMOTH BASE)	3.231	3.33	3.33	3.231	3.33	3.33
369	R1_a	R1_a	4.3			3.24	3.3349	3.335	3.24	3.335	3.335		1	377.8				-28.9	-29.8	-28.9	-28.7	-28.8
370	R1	40EA2.2	4.1			3.25	3.3398	3.34	3.25	3.34	3.34		1	359.5
371	R1	40EA2.3	3.95			3.257	3.3434	3.343	3.257	3.343	3.343		1	357.8
372	R1	40EA2.4	3.75			3.266	3.3483	3.348	3.266	3.348	3.348		1	357.5
373	R1	R1	3.7			3.268	3.3496	3.35	3.268	3.35	3.35				0.78
374	R1	40EA2.5	3.6			3.273	3.352	3.352	3.273	3.352	3.352		1	367.8
376	R1	EA01U	3.5			3.278	3.3544	3.354	3.278	3.354	3.354				0.922																	42.63	37.89	14.39	3.86	1.23	0	77	0
375	R1C	PHY29	3.5			3.278	3.3544	3.354	3.278	3.354	3.354
377	R1	40EA2.6	3.4			3.282	3.3569	3.357	3.282	3.357	3.357		1	353.9
378	R1	40EA2.7	3.2			3.292	3.3618	3.362	3.292	3.362	3.362		1	356.1
379	R1	40EA2.8	3.05			3.298	3.3654	3.365	3.298	3.365	3.365		1	353.3
380	R1	R1	2.85			3.308	3.3703	3.37	3.308	3.37	3.37				0.91
381	R1	40EA1.1	2.5			3.324	3.3789	3.379	3.324	3.379	3.379		1	357.2
382	R1_a	R1_a	2.2			3.338	3.3862	3.386	3.338	3.386	3.386				0.546			-28.2	-29.9	-29.1	-28.1	-28.3	0.061	0.005	0.079	0.006		742	181	58		6	91.1	0.7	0.8	1.4	27	0	0
384	R1	R1	2			3.347	3.3911	3.391	3.347	3.391	3.391							-27	-28.8	-26.5	-25.4	-25.9
383	R1	40EA1.2	2			3.347	3.3911	3.391	3.347	3.391	3.391		1	351.6
385	R1	R1	1.99			3.348	3.3914	3.391	3.348	3.391	3.391				0.71
386	R1	EA01L	1.5			3.37	3.4033	3.403	3.37	3.403	3.403				0.766													721	181	56		14.18	64.18	13.83	7.8	0	0	0	0
387	R1	R1	1.14			3.387	3.4121	3.412	3.387	3.412	3.412				0.35
388	R1	40EA1.3	0.5			3.417	3.4278	3.428	3.417	3.428	3.428		1	371.1														663	181	52
389	R1	TB_tuff	0.14			3.434	3.4366	3.437	3.434	3.437	3.437				0.29
390	R1		0		Tulu Bor b (3.44MA)	3.44	3.44	3.44	3.44	3.44	3.44
	z
