# Supplementary material for: Early Oldowan technology thrived during Pliocene environmental change in the Turkana Basin, Kenya
Source: Nat Commun. 2025 Nov 4;16:9401. doi: 10.1038/s41467-025-64244-x (PMC12586688; doi:10.1038/s41467-025-64244-x)
Supplement: Supplementary file 6 — Supplementary Dataset 5 [file 41467_2025_64244_MOESM6_ESM.xlsx]

## Sheet: Sheet1
Kingdom	Order	Family	Tribe	Genus	Species	2.0-2.1 Ma	2.1-2.3 Ma	2.3-2.4 Ma	2.58-2.7 Ma	2.7-2.8 Ma	2.8-3.4 Ma
Mammalia						x	x	x	x	x	x
	Artiodactyla	Bovidae				x					x
		Bovidae	Antilopini	Antidorcas		x	x	x
		Bovidae	Antilopini	Antidorcas	recki	x					x
		Bovidae	Antilopini	indet.	indet.		x				x
		Bovidae	Antilopini	Gazella	sp.		x			x	x
		Bovidae	Aepycerotini	Aepyceros	sp.	x	x	x	x		x
		Bovidae	Alcelaphini	Megalotragus	isaaci		x	x	x	x
		Bovidae	Alcelaphini	indet.	indet.	x	x	x	x	x	x
		Bovidae	Reduncini	Kobus			x				x
		Bovidae	Reduncini	Kobus	sigmoidalis						x
		Bovidae	Tragelaphini	indet.	indet.						x
		Bovidae	Bovini								x
	Cetartiodactyla	Suidae					x	x
		Suidae		Kolpochoerus	heseloni						x
		Suidae		Metridiochoerus	indet.	x	x		x		x
		Suidae		Metridiochoerus	andrewsi	x	x		x
		Suidae		Notochoerus	clarkii				x
	Perissodactyla	Equidae				x	x				x
		Equidae		Eurygnathohippus	sp.					x
		Equidae		Eurygnathohippus	hasumense						x
		Equidae		Equus	koobiforaensis		x
		Equidae		Equus	sp.	x
	Cetartiodactyla	Hippopotamidae		Hippopotamus							x
	Cetartiodactyla	Proboscidea					x
	Carnivora	Canidae					x
		Viverridae		Civettictis	sp.		x
		Hyaenidae		Crocuta	crocuta	x
	Primates	Cercopithecidae		Cercocebus	sp.	x
		Cercopithecidae		Cercopithecus	sp.		x
		Cercopithecidae		Parapapio	sp.		x
		Cercopithecidae		Theropithecus					x
		Cercopithecidae		Theropithecus	oswaldi
