# Supplementary material for: Early Oldowan technology thrived during Pliocene environmental change in the Turkana Basin, Kenya
Source: Nat Commun. 2025 Nov 4;16:9401. doi: 10.1038/s41467-025-64244-x (PMC12586688; doi:10.1038/s41467-025-64244-x)
Supplement: Supplementary file 7 — Supplementary Dataset 6 [file 41467_2025_64244_MOESM7_ESM.xlsx]

## Sheet: Sheet1
Site	AGE (Ma)	Percentage of Unifacial Cores	Percentage of Bipolar Cores	Cores- Proportion of Assemblage	Angular Fragment - Proportion of Assemblage	Mean Core Max. Dimension	Flake Max Dim / Core Max Dim	Mean Flake Scar Count - Cores	Largest Flake Scar / Core Max Dimension	Mean Flake Max Dim	Mean Flake Thickness	Percussive Tools - Proportion of Assemblage
EFHR - Olduvai	1.4	12.5	0	22.6	39.5	94.9	0.61	10.2	5.16	58	22.96	0.9
Peninj_ST	1.5	33.95	0	7.1	24.19	62.2	0.54	9.36	5.22	33.4	36.1	3.1
FxJj63 KFF	1.5	6.94	0	6.65	37.92	108.88	0.55	7.02	3.44	60.01	10.18	0.28
FxJj37 - KFF	1.5	26.79	0	8.86	26.66	84.56	0.78	7.13	3.7	66.01	15.21	4.37
FxJj20Main - KFF	1.6	31.4	0	1.96	63.71	50.5	0.52	7.14	4.19	26.01	6.46	0.14
FxJj18IHS - KFF	1.7	37.72	0	3.49	55.13	52.88	0.7	9.14	5.3	37.01	8.31	0.18
GarbaIV	1.8	23.53	0	15.32	38.38	61.97	0.71	7.25	3.93	44.13	19.02	0
DK - Olduvai	1.8	37.5	1.1	16.1	40.1	67.93	0.59	7.2	3.93	40.18	11.89	3
FLKZinj - Olduvai	1.8	50.9	0	3.4	56.5	76.35	0.48	5.8	3.08	36.78	11.51	1.2
FxJj1 - KFF	1.87	20	0	13.83	46.7	54.41	0.72	5.4	3.11	38.98	11.3	0.63
FxJj10 - KFF	1.87	8	0	6.29	48.43	58.55	0.69	5.32	3.01	40.38	11.93	0.19
Omo57 - Shungura	2.3	53.92	0	1.4	35.9	37.4	0.66	3.2	2.03	24.7	7.7	0.6
Omo123 - Shungura	2	56.66	15.38	1.2	41.36	30.5	0.58	3.2	2.16	17.7	6.4	0.2
Kanjera South	2.1	10.1	0	11.21	50.4	56.28	0.58	5.4	3.09	32.6	9.9	0.07
Ewass Oldupai	2	34.48	5.17	10.3	18.76	70.9	0.43	6.3	3.4	30.37	12.47	2.83
Fejej	1.87	59.8	0	3.52	35.95	58.3	0.63	5.1	2.89	36.9	10.7	7.01
NMT3_2.44	2.44	35.6	0	15.77	82.6	63.21	0.45	4.87	2.44	34.6	9.62	0.4
AL894 - Hadar	2.33	46.37	7.55	0.79	16.9	75.01	0.48	6.88	3.67	35.9	10.46	0
OGS7 - Gona	2.58	14	0	3.78	44.94	44.14	0.89	5.43	3.3	39.1	11.8	1.08
EG10 - Gona	2.58	75	0	5.61	57.25	83.33	0.43	7.25	3.77	36.1	13.6	0
EG12 - Gona	2.6	78	0	1.5	41.32	74.45	0.46	5.38	2.87	34.6	12.8	0
BD1 - Ledi	2.65	76	0	13	23.37	58.03	0.56	2.9	1.64	32.36	9.35	1.33
Nyayanga	2.8	50.79	0	20.61	39.09	72.65	0.59	5.05	2.7	43.07	13.9	6.97
NMT2_2.58	2.58	31.7	0	12.2	62.4	61.21	0.52	4.81	1.17	31.59	8.46	1.24
NMT1_2.75	2.75	81	0	0.04	27.7	55.06	0.68	4.2	1.05	37.62	9.51	1.05
LOM3 Nachukui	3.3	100	36.14	55.7	20	147.8	0.72	4.7	2.17	120	43.9	9.4
SCNP - Capuchin	0	90.4	0	21	28.26	71.73	0.44	1	0.54	44.34	13.2	25.2
Lobi_Bay - Macaque	0	74.07	7.4	2.4	58.4	99.2	0.33	7.03	0.07	32.6	8.2	30.12
