# Supplementary material for: Early Oldowan technology thrived during Pliocene environmental change in the Turkana Basin, Kenya
Source: Nat Commun. 2025 Nov 4;16:9401. doi: 10.1038/s41467-025-64244-x (PMC12586688; doi:10.1038/s41467-025-64244-x)
Supplement: Supplementary file 8 — Supplementary Dataset 7 [file 41467_2025_64244_MOESM8_ESM.xlsx]

## Sheet: Sheet1
Site	AGE (Ma)	Percentage of Unifacial Cores	Percentage of Bipolar Cores	Cores- Proportion of Assemblage	Angular Fragment - Proportion of Assemblage	Mean Core Max. Dimension	Flake Max Dim / Core Max Dim	Mean Flake Scar Count - Cores	Largest Flake Scar / Core Max Dimension	Mean Flake Max Dim	Mean Flake Thickness	Percussive Tools - Proportion of Assemblage
EFHR - Olduvai	1.4	de la Torre and Mora 2013	de la Torre and Mora 2013	de la Torre and Mora 2013	de la Torre and Mora 2013	de la Torre and Mora 2013	de la Torre and Mora 2013	Ludwig 1999	Ludwig 1999	Ludwig 1999	de la Torre 2018	Mora and de la Torre 2005
Peninj_ST	1.5	de la Torre et al. 2003	de la Torre et al. 2003	de la Torre et al. 2003	de la Torre et al. 2003	de la Torre et al. 2003	de la Torre et al. 2003	de la Torre et al. 2003	de la Torre et al. 2003	de la Torre et al. 2003	de la Torre et al. 2003	de la Torre et al. 2003
FxJj63 KFF	1.5	Braun et al. 2019	Braun et al. 2019	Braun et al. 2019	Braun et al. 2019	Braun et al. 2019	Braun et al. 2019	Braun et al. 2019	Braun et al. 2019	Braun et al. 2019	Braun et al. 2019	Braun et al. 2019
FxJj37 - KFF	1.5	Braun et al. 2019	Braun et al. 2019	Braun et al. 2019	Braun et al. 2019	Braun et al. 2019	Braun et al. 2019	Braun et al. 2019	Braun et al. 2019	Braun et al. 2019	Braun et al. 2019	Braun et al. 2019
FxJj20Main - KFF	1.6	Braun et al. 2019	Braun et al. 2019	Braun et al. 2019	Braun et al. 2019	Braun et al. 2019	Braun et al. 2019	Braun et al. 2019	Braun et al. 2019	Braun et al. 2019	Braun et al. 2019	Braun et al. 2019
FxJj18IHS - KFF	1.7	Braun et al. 2019	Braun et al. 2019	Braun et al. 2019	Braun et al. 2019	Braun et al. 2019	Braun et al. 2019	Braun et al. 2019	Braun et al. 2019	Braun et al. 2019	Braun et al. 2019	Braun et al. 2019
GarbaIV	1.8	Gallotti and Mussi 2015	Gallotti and Mussi 2015	Gallotti and Mussi 2015	Gallotti and Mussi 2015	Gallotti and Mussi 2015	Gallotti and Mussi 2015	Gallotti and Mussi 2015	Gallotti and Mussi 2015	Gallotti and Mussi 2015	Gallotti and Mussi 2015	Gallotti and Mussi 2015
DK - Olduvai	1.8	Ludwig 1999	Ludwig 1999	Ludwig 1999	Ludwig 1999	Ludwig 1999	Ludwig 1999	Ludwig 1999	Ludwig 1999	Ludwig 1999	Ludwig 1999	Ludwig 1999
FLKZinj - Olduvai	1.8	Ludwig 1999	Ludwig 1999	Ludwig 1999	Ludwig 1999	Ludwig 1999	Ludwig 1999	Ludwig 1999	Ludwig 1999	Ludwig 1999	Ludwig 1999	Ludwig 1999
FxJj1 - KFF	1.87	Braun et al. 2019	Braun et al. 2019	Braun et al. 2019	Braun et al. 2019	Braun et al. 2019	Braun et al. 2019	Braun et al. 2019	Braun et al. 2019	Braun et al. 2019	Braun et al. 2019	Braun et al. 2019
FxJj10 - KFF	1.87	Braun et al. 2019	Braun et al. 2019	Braun et al. 2019	Braun et al. 2019	Braun et al. 2019	Braun et al. 2019	Braun et al. 2019	Braun et al. 2019	Braun et al. 2019	Braun et al. 2019	Braun et al. 2019
Omo57 - Shungura	2.3	Ludwig 1999	de la Torre 2004	de la Torre 2004	de la Torre 2004	de la Torre 2004	de la Torre 2004	de la Torre 2004	de la Torre 2004	de la Torre 2004	de la Torre 2004	de la Torre 2004
Omo123 - Shungura	2	Ludwig 1999	de la Torre 2004	de la Torre 2004	de la Torre 2004	de la Torre 2004	de la Torre 2004	de la Torre 2004	de la Torre 2004	de la Torre 2004	de la Torre 2004	de la Torre 2004
Kanjera South	2.1	Braun et al. 2019	Braun et al. 2019	Braun et al. 2019	Braun et al. 2019	Braun et al. 2019	Braun et al. 2019	Braun et al. 2019	Braun et al. 2019	Braun et al. 2019	Braun et al. 2019	Braun et al. 2019
Ewass Oldupai	2	Plummer et al. 2023	Plummer et al. 2023	Plummer et al. 2023	Plummer et al. 2023	Plummer et al. 2023	Plummer et al. 2023	Plummer et al. 2023	Plummer et al. 2023	Plummer et al. 2023	Plummer et al. 2023	Plummer et al. 2023
Fejej	1.87	Delumley and Beyene 2004	Delumley and Beyene 2004	Delumley and Beyene 2004	Delumley and Beyene 2004	Delumley and Beyene 2004	Delumley and Beyene 2004	Delumley and Beyene 2004	Delumley and Beyene 2004	Delumley and Beyene 2004	Delumley and Beyene 2004	Delumley and Beyene 2004
NMT3_2.44	2.4	This study	This study	This study	This study	This study	This study	This study	This study	This study	This study	This study
AL894 - Hadar	2.33			Hovers 2009	Hovers 2009	Hovers 2009	Hovers 2009	Hovers 2009	Hovers 2009	Hovers 2009	Hovers 2009	Hovers 2009
OGS7 - Gona	2.58	Stout et al. 2010	Stout et al. 2010	Stout et al. 2010	Stout et al. 2010	Stout et al. 2010	Stout et al. 2010	Stout et al. 2010	Stout et al. 2010	Stout et al. 2010	Stout et al. 2010	Stout et al. 2010
EG10 - Gona	2.58	Stout et al. 2010	Ludwig 1999	Stout et al. 2010	Stout et al. 2010	Stout et al. 2010	Stout et al. 2010	Stout et al. 2010	Stout et al. 2010	Stout et al. 2010	Stout et al. 2010	Stout et al. 2010
EG12 - Gona	2.6	Stout et al. 2010	Stout et al. 2010	Stout et al. 2010	Stout et al. 2010	Stout et al. 2010	Stout et al. 2010	Stout et al. 2010	Stout et al. 2010	Stout et al. 2010	Stout et al. 2010	Stout et al. 2010
BD1 - Ledi	2.65	Braun et al. 2019	Braun et al. 2019	Braun et al. 2019	Braun et al. 2019	Braun et al. 2019	Braun et al. 2019	Braun et al. 2019	Braun et al. 2019	Braun et al. 2019	Braun et al. 2019	Braun et al. 2019
Nyayanga	2.8	Plummer et al. 2023	Plummer et al. 2023	Plummer et al. 2023	Plummer et al. 2023	Plummer et al. 2023	Plummer et al. 2023	Plummer et al. 2023	Plummer et al. 2023	Plummer et al. 2023	Plummer et al. 2023	Plummer et al. 2023
NMT2_2.58	2.6	This study	This study	This study	This study	This study	This study	This study	This study	This study	This study	This study
NMT1_2.75	2.75	This study	This study	This study	This study	This study	This study	This study	This study	This study	This study	This study
LOM3 Nachukui	3.3	Harmand et al. 2015	Harmand et al. 2015	Harmand et al. 2015	Harmand et al. 2015	Harmand et al. 2015	Harmand et al. 2015	Harmand et al. 2015	Harmand et al. 2015	Harmand et al. 2015	Harmand et al. 2015	Harmand et al. 2015
SCNP - Capuchin	0	Proffitt et al. 2016	Proffitt et al. 2016	Proffitt et al. 2016	Proffitt et al. 2016	Proffitt et al. 2016	Proffitt et al. 2016	Proffitt et al. 2016	Proffitt et al. 2016	Proffitt et al. 2016	Proffitt et al. 2016	Proffitt et al. 2016
Lobi_Bay - Macaque	0	Proffitt et al. 2023	Proffitt et al. 2023	Proffitt et al. 2023	Proffitt et al. 2023	Proffitt et al. 2023	Proffitt et al. 2023	Proffitt et al. 2023	Proffitt et al. 2023	Proffitt et al. 2023	Proffitt et al. 2023	Proffitt et al. 2023
