# Supplementary material for: Early Oldowan technology thrived during Pliocene environmental change in the Turkana Basin, Kenya
Source: Nat Commun. 2025 Nov 4;16:9401. doi: 10.1038/s41467-025-64244-x (PMC12586688; doi:10.1038/s41467-025-64244-x)
Supplement: Supplementary file 9 — Supplementary Dataset 8 [file 41467_2025_64244_MOESM9_ESM.csv]

CATALOGUE.NUMBER	SITE	Length_Width_Ratio	EPA_Mass_Ratio	PlatformDepth_Mass_Ratio
1004	NMT2	0.9989754098360656	13.333333333333334	0.7333333333333333
1006	NMT2	0.9864319765309864	17.39130434782609	1.8782608695652177
1007	NMT2	1.4438280166435506	12.820512820512821	1.667948717948718
1013	NMT2	1.380448582310622	27.142857142857142	0.5057142857142857
1015	NMT2	0.9589863287762589	18.47826086956522	0.7869565217391306
1016	NMT2	0.662406015037594	47.22222222222222	2.0999999999999996
1027	NMT2	1.095808383233533	27.27272727272727	2.709090909090909
1028	NMT2	1.2771909791607194	7.368421052631579	0.9105263157894737
1034	NMT2	1.0524032042723632	11.08108108108108	0.981081081081081
1036	NMT2	0.6550689862027593	17.142857142857142	1.3828571428571428
1040	NMT2	1.3858576051779936	5.6	0.532
1042	NMT2	1.652754590984975	100	4.066666666666666
1046	NMT2	0.9611872146118722	44.11764705882353	3.158823529411765
1102	NMT2	1.2735378031383737	6.542056074766355	0.8962616822429907
1110	NMT2	2.1837837837837837	60.714285714285715	1.5071428571428571
1114	NMT2	2.1114130434782608	34.78260869565218	1.3695652173913044
1122	NMT2	1.1506935687263558	90	3.61
1145	NMT2	2.1472110408280622	18.055555555555554	2.125
1147	NMT2	0.7724759965085831	26.5625	1.821875
1166	NMT2	1.5698518733662503	2.6666666666666665	0.3736666666666667
1175	NMT2	0.6141479099678456	56.25	7.075
1186	NMT2	1.1680911680911683	26.78571428571429	2.725
1191	NMT2	2.7950121654501214	13.392857142857144	1.692857142857143
1195	NMT2	1.0604268449472873	8.42696629213483	0.8044943820224719
1198	NMT2	1.5330250990752972	4.014598540145986	5.547445255474453
1199	NMT2	0.8211596385542168	23.214285714285715	2.367857142857143
1200	NMT2	0.8281452658884565	5.625	1.58375
1203	NMT2	1.594742413549753	0.35714285714285715	0.13582417582417583
1206	NMT2	3.4638297872340424	63.63636363636363	4.59090909090909
1223	NMT2	1.172779922779923	22.413793103448278	2.9482758620689657
1232	NMT2	0.9021000617665225	9.195402298850576	0.6413793103448276
1238	NMT2	1.331983805668016	650	36.099999999999994
1242	NMT2	1.5060630557801131	46.42857142857143	3.7428571428571433
1243	NMT2	1.1438482886216466	64.28571428571429	1.8285714285714287
1244	NMT2	0.9878246753246752	2.3041474654377883	0.4248847926267282
1246	NMT2	2.11980306345733	10.135135135135135	1.3202702702702702
1248	NMT2	0.919057686499547	17.073170731707318	0.8975609756097562
1252	NMT2	1.13881309686221	10.563380281690142	0.9253521126760564
1254	NMT2	0.718568665377176	53.333333333333336	3.9133333333333336
1256	NMT2	1.7690721649484535	1.6985138004246283	0.20891719745222928
1259	NMT2	1.1287955465587043	2.1226415094339623	0.9334905660377358
1263	NMT2	0.8708074534161492	3.0952380952380953	0.5095238095238095
1267	NMT2	1.5569131832797427	6.410256410256411	0.7965811965811966
1272	NMT2	1.2277912201866577	0.7063572149344097	0.21816347124117055
1275	NMT2	1.2069970845481048	10.144927536231883	0.5884057971014491
1281	NMT2	1.2627694124594038	3.546099290780142	0.8163120567375887
1283	NMT2	0.8678725914274479	18.18181818181818	1.1068181818181817
1284	NMT2	0.7764222069910898	1.9271948608137044	0.3134903640256959
1285	NMT2	1.797423245614035	1.310483870967742	0.2594758064516129
1292	NMT2	1.4458259325044407	7.653061224489796	1.004081632653061
1293	NMT2	2.285837279380112	11.03896103896104	0.6857142857142857
1296	NMT2	1.5351452671040302	3.373015873015873	0.25357142857142856
1299	NMT2	1.9421926910299003	2.589641434262948	0.6864541832669322
51003	NMT2	1.6721485411140582	14	1.168
51006	NMT2	2.835707502374169	53.57142857142858	2.5635714285714286
51007	NMT2	1.8218241042345278	6	0.21733333333333332
51010	NMT2	2.9656212303980705	11.176470588235293	0.6494117647058824
51011	NMT2	0.9052369077306732	6.132075471698114	0.7877358490566038
51053	NMT2	1.584866001050972	22.72727272727273	2.7303030303030305
51054	NMT2	0.6050233932528933	6.666666666666667	0.5383333333333333
51106	NMT2	1.4909581646423753	7.211538461538462	0.4336538461538461
51243	NMT2	1.5012236906510035	19.6875	2.346875
51362	NMT2	0.742544731610338	10.638297872340425	1.3297872340425532
51363	NMT2	1.4181614349775784	13.186813186813188	0.37538461538461537
54201	NMT2	1.2918705306736922	1.0377358490566038	0.29867924528301887
54203	NMT2	1.808358817533129	7.954545454545454	1.1272727272727272
54204	NMT2	0.9849600000000001	14.285714285714285	1.6163265306122447
54206	NMT2	1.666403162055336	7.627118644067796	0.4483050847457627
54209	NMT2	1.3038447181784247	12.5	0.553125
1111008	NMT2	1.6912547528517108	100	3.0625
1111135	NMT2	1.2999178307313066	3.216374269005848	0.6099415204678362
1111368	NMT2	1.5544340302811823	60	1.68
1111379	NMT2	1.2596517789553368	45.833333333333336	3.7083333333333335
1111396	NMT2	1.2745722244329487	8.173076923076923	1.0865384615384617
1111424	NMT2	1.0063395810363835	12.903225806451612	0.47419354838709676
1111448	NMT2	1.1226277372262772	70	4.06
1111527	NMT2	0.5979872881355932	7.857142857142857	1.3128571428571427
1111588	NMT2	1.0776470588235294	8.441558441558442	1.2571428571428571
1111651	NMT2	0.8250883392226148	50	2.86
1111656	NMT2	3.125964010282776	6.372549019607844	1.0676470588235296
1111669	NMT2	0.9740612648221345	4.477611940298507	0.3189054726368159
1111672	NMT2	1.81827259111333	12.5	1.0826923076923076
1111680	NMT2	0.9171903881700554	25	1.76
1111699	NMT2	1.5819672131147542	180	6.78
1111787	NMT2	0.7528089887640449	6.666666666666667	0.7485714285714286
1111802	NMT2	0.64	9.859154929577466	1.095774647887324
1111806	NMT2	1.011098299221678	0.7657657657657657	0.18405405405405406
1111807	NMT2	2.80374479889043	12.121212121212121	1.1257575757575757
1111822	NMT2	2.055307760927743	54.70588235294118	1.9000000000000001
1111844	NMT2	1.2791005291005293	10.317460317460318	0.9841269841269842
1111849	NMT2	1.4154929577464788	10.655737704918034	0.781967213114754
1111850	NMT2	1.7448254556688292	2.7426160337552745	0.19451476793248948
1111867	NMT2	1.4193422083007048	7.142857142857143	0.5580952380952381
1111869	NMT2	0.986930693069307	2.2727272727272725	0.3210227272727273
1111998	NMT2	1.962098393574297	11.18421052631579	1.5802631578947368
1112063	NMT2	1.1125954198473282	9.210526315789474	0.8197368421052632
1112081	NMT2	1.5435889361255444	27.906976744186046	1.0418604651162793
1112083	NMT2	0.5847857661583152	5.806451612903226	0.5638709677419355
1112112	NMT2	1.2023939064200218	12.602739726027398	0.6835616438356165
1112114	NMT2	1.0138517618469016	4.506437768240343	0.26866952789699566
1112163	NMT2	0.9215314632297195	16.346153846153847	1.3288461538461538
1112166	NMT2	0.6790784268094019	7.264957264957266	0.38461538461538464
1112169	NMT2	0.6973754686663095	80	2.11
1112170	NMT2	1.1880733944954127	53.125	2.6312499999999996
1112171	NMT2	0.7086535248914133	9.659090909090908	0.8125
1112179	NMT2	0.7551783659378597	5.813953488372093	1.0689922480620153
1112504	NMT2	0.8254423720707796	38.63636363636363	1.6181818181818182
1112516	NMT2	1.4561157796451913	22.36842105263158	1.1263157894736844
1112552	NMT2	1.3548657718120805	158.33333333333334	5.05
1112599	NMT2	0.892933618843683	60.714285714285715	2.15
1112630	NMT2	2.6162034299231225	11.666666666666666	1.165
1112651	NMT2	0.8636619718309859	45.833333333333336	3.4250000000000003
1116045	NMT2	1.2733383121732635	116.66666666666666	3.7666666666666666
1117030	NMT1	1.3495953757225434	3.044871794871795	0.2371794871794872
1117048	NMT1	2.466371027346637	1.9362186788154898	0.14965831435079727
1117049	NMT1	1.1626477541371159	1.520912547528517	0.2355513307984791
1117052	NMT1	1.839622641509434	19.444444444444443	1.5611111111111111
1117103	NMT1	1.0772093023255815	2.848101265822785	0.445253164556962
1117122	NMT1	1.64811542991755	1.9774011299435028	0.29802259887005655
1117136	NMT1	1.2327619047619047	12.903225806451612	0.5177419354838709
1117138	NMT1	0.9682629640124681	5.521472392638037	0.5521472392638036
1117153	NMT1	1.8532396565183449	23.4375	1.4781250000000001
1117173	NMT1	1.0371747211895912	0.8982035928143712	0.16562874251497006
1117188	NMT1	1.4516301443078568	13	1.6199999999999999
1117192	NMT1	0.7171152869476891	34.090909090909086	1.9818181818181817
1117213	NMT1	0.8209876543209876	150	3.6833333333333336
1117220	NMT1	0.7804182509505705	26.5625	0.915625
1117269	NMT1	0.6026615969581749	61.11111111111111	6.0777777777777775
1	Macaque	1.6733333333333333	34.959349593495936	0.8495934959349593
1	Macaque	0.6109800557580956	8.10546875	0.9130859375
1	Macaque	0.34544975635453706	0.3770848440899202	0.2726613488034808
1	Macaque	0.45454545454545453	7.6923076923076925	3.3193473193473193
1	Macaque	0.753968253968254	1.1528229382205144	0.7248004729530003
1	Macaque	1.0292457670600308	26.219512195121954	3.1219512195121952
1	Macaque	1.0803011292346298	104.16666666666667	9.458333333333334
1	Macaque	0.5661029976940815	23.148148148148145	1.337962962962963
1	Macaque	1.0586690017513134	177.41935483870967	8.96774193548387
1	Macaque	0.9454314720812184	77.46478873239437	5.098591549295775
1	Macaque	1.8446306169078444	21.8978102189781	2.1313868613138682
1	Macaque	1.713375796178344	7.984790874524715	2.164765525982256
1	Macaque	0.5666343981929655	12.475247524752476	1.5326732673267327
1	Macaque	1.1195148055654656	18.156424581005588	1.6620111731843576
1	Macaque	0.4334470989761092	13.078470824949699	1.108651911468813
1	Macaque	1.2272727272727273	12.915851272015654	1.8121330724070448
1	Macaque	0.6552100381887617	12.641509433962264	0.9924528301886792
1	Macaque	1.4566020313942751	2.1243361449547016	0.15182755388940958
1	Macaque	1.069127306850172	12.710280373831777	0.97196261682243
1	Macaque	0.6233766233766234	1.8138170178714323	0.6561749799946652
1	Macaque	1.1192699490662141	15.086206896551726	1.8232758620689657
1	Macaque	0.4953610326744655	73.6842105263158	2.5368421052631582
1	Macaque	0.5841625207296849	36.41025641025641	2.194871794871795
1	Macaque	0.9826589595375722	120	3.983333333333334
1	Macaque	0.8468357039785611	4.629042485732404	0.6772352568167407
1	Macaque	0.7409594095940958	19.67654986522911	1.7870619946091644
1	Macaque	0.7073856376181957	7.046332046332047	0.2403474903474904
1	Macaque	0.552819414703783	43.975903614457835	2.9096385542168677
1	Macaque	1.1536170212765957	20.218579234972676	0.9453551912568305
1	Macaque	1.0407259849490926	29.482071713147413	0.9840637450199204
1	Macaque	1	28.35249042145594	2.5095785440613025
1	Macaque	0.6460606060606061	11.635220125786162	1.3946540880503142
1	Macaque	1.0608432214087353	2.874664622460713	0.43924875431199695
1	Macaque	0.9257827599536141	15.778688524590164	0.38524590163934425
1	Macaque	1.926954732510288	5.116580310880829	0.38536269430051817
1	Macaque	1.2307692307692306	86.02150537634408	6.161290322580645
1	Macaque	1.1355382619974062	76.92307692307692	3.134615384615384
1	Macaque	1.1095693779904308	26.666666666666668	2.1133333333333333
1	Macaque	0.7310717797443461	60.6060606060606	1.1818181818181819
1	Macaque	0.633908809207614	76.92307692307692	2.6634615384615383
1	Macaque	0.5670567056705671	15.841584158415841	1.59009900990099
1	Macaque	0.4281826428787421	33.19502074688796	1.0248962655601659
1	Macaque	0.39115646258503406	145.45454545454544	5.8
1	Macaque	2.062047569803516	62.30769230769231	3.315384615384615
1	Macaque	1.2816173013634227	16.632443531827516	1.5811088295687885
1	Macaque	0.9774474628395694	38.94230769230769	2.980769230769231
1	Macaque	0.81150038080731135	1.8881118881118881	0.22424242424242424
1	Macaque	0.7575165950800469	29.77941176470588	2.301470588235294
1	Macaque	0.6486046511627908	4.83005366726297	0.7018485390578414
1	Macaque	0.5722772277227722	476.4705882352941	33.76470588235294
1	Macaque	1.257725947521866	78.84615384615384	2.6538461538461537
1	Macaque	1.1944827586206896	18.52678571428571	1.3794642857142856
1	Macaque	0.6446414182111201	59.71223021582734	2.553956834532374
1	Macaque	1.1476074614760747	18.38074398249453	0.6192560175054704
1	Macaque	0.9949466591802358	79.24528301886792	0.8773584905660378
1	Macaque	0.7242718446601941	31.34328358208955	2.6082089552238807
1	Macaque	0.7037037037037036	107.6923076923077	5.833333333333333
1	Macaque	0.3574578469520104	27.90697674418605	2.116279069767442
1	Macaque	1.5171452467242823	2.6178010471204187	0.39944564213119804
1	Macaque	0.6521133302368787	60.714285714285715	4.242857142857144
1	Macaque	0.5497382198952879	73.27586206896552	4.2844827586206895
1	Macaque	1.0309981401115933	76.78571428571428	4.330357142857142
1	Macaque	0.8047258136424432	49.42528735632184	2.6839080459770113
1	Macaque	1.1338250790305586	16.571428571428573	0.8857142857142858
1	Macaque	0.5240750126710593	1.0451306413301662	0.10819477434679334
1	Macaque	2.6425742574257427	98.88888888888889	5.377777777777777
1	Macaque	1.8832432432432433	22.938144329896907	1.4355670103092784
1	Macaque	0.5797872340425532	128.9855072463768	6.27536231884058
1	Macaque	0.5365572826712723	30.79584775086505	1.996539792387543
1	Macaque	1.4070054267390233	29.508196721311478	2.747540983606558
1	Macaque	0.8233194527067222	121.62162162162163	3.4054054054054053
1	Macaque	0.6674459380479252	230.76923076923077	2.564102564102564
1	Macaque	0.5528925619834711	55.90062111801242	3.4409937888198754
1	Macaque	0.5182304326689353	112.5	2
1	Macaque	0.9784004670169295	113.75	3.9875
1	Macaque	0.7823601469987751	24.728260869565215	2.114130434782609
1	Macaque	0.8108484005563281	50.54347826086956	1.4402173913043477
1	Macaque	0.7575000000000001	32.42320819112628	1.25938566552901
1	Macaque	0.4724513361926757	32.64604810996563	1.597938144329897
1	Macaque	0.7313523347483324	107.5268817204301	6.311827956989247
1	Macaque	0.644666155026861	8.681135225375625	0.8597662771285476
1	Macaque	0.4230113636363636	34.09836065573771	2.072131147540984
1	Macaque	0.7421777221526908	127.38095238095238	4.916666666666667
1	Macaque	0.8317338451695457	142.85714285714286	4.623376623376624
1	Macaque	0.7853080568720379	50.69124423963134	2.1244239631336406
1	Macaque	0.8162751677852349	55.8252427184466	1.6067961165048543
1	Macaque	0.5275665399239543	30.831099195710458	1.490616621983914
1	Macaque	0.7261380323054333	40.78947368421053	1.6578947368421053
1	Macaque	0.5045833333333333	81.04575163398692	3.3006535947712417
1	Macaque	1.037037037037037	61.88118811881188	0.6386138613861386
1	Macaque	0.8085291557876413	80.72289156626506	0.7530120481927711
51029	NMT3	0.872720217306946	19.11111111111111	1.5222222222222221
51031	NMT3	0.9732142857142857	160	7.98
51061	NMT3	1.7331983805668019	4.691943127962085	0.5796208530805687
51051	NMT3	0.6967133094695737	17.647058823529413	0.4607843137254902
51019	NMT3	0.9406666666666667	81.81818181818181	2.3727272727272726
51063	NMT3	1.165360501567398	3.969465648854962	0.1450381679389313
51059	NMT3	0.9879324215607401	83.75	6.687499999999999
51058	NMT3	2.0877192982456143	132.85714285714286	1.6142857142857143
51067	NMT3	1.3605044601661027	7.522935779816514	1.0440366972477064
51047	NMT3	1.3831775700934579	190	9.975
51015	NMT3	4.126760563380282	23.428571428571427	0.43714285714285717
51013	NMT3	2.5660074826296095	5.172413793103448	0.3385057471264368
51045	NMT3	2.514384349827388	100	2.0875
51037	NMT3	1.1402877697841727	43.57142857142858	5.771428571428572
51036	NMT3	2.6708507670850765	197.5	4.824999999999999
51033	NMT3	0.9907102187593648	6.228571428571429	0.4045714285714286
51022	NMT3	1.1842008121077887	12.244897959183673	0.7071428571428571
111 1487	NMT3	1.3375280898876405	13.03370786516854	1.1730337078651685
111 1308	NMT3	0.98603122432210355	10.48076923076923	0.5076923076923077
111 1335	NMT3	1.8974533106960951	5.360824742268042	0.3247422680412371
111 1309	NMT3	1.4938363840119537	7.317073170731707	0.6691056910569105
111 1345	NMT3	0.8380462724935732	17.17391304347826	1.2130434782608697
111 1781	NMT3	1.4105308219178083	10.722891566265059	0.9554216867469878
111 1474	NMT3	1.1491686460807602	14.375	1.2921874999999998
111 1462	NMT3	2.147768395657419	3.491620111731844	0.09385474860335195
111 1364	NMT3	1.1748046875	35.6	1.288
111 1363	NMT3	1.0934880722114766	47.77777777777778	1.1277777777777775
111 1327	NMT3	2.579572446555819	25.897435897435898	1.7076923076923078
111 1469	NMT3	0.7195767195767195	10.975609756097562	1.3634146341463416
111 1773	NMT3	1.692401215805471	33.666666666666664	3.4233333333333333
111 1491	NMT3	0.720082530949106	3.5260115606936413	0.3676300578034682
111 1785	NMT3	1.0142711518858307	6.707317073170732	0.275
111 1496	NMT3	1.128371089536138	11.066666666666666	0.8426666666666667
111 1360	NMT3	0.8015109890109889	10.465116279069768	1.0651162790697675
111 1475	NMT3	0.9366221308667352	11.076923076923077	1.3184615384615386
111 1477	NMT3	1.152554233729881	55.88235294117647	3.2058823529411766
111 1314	NMT3	1.2890888638920135	5.248618784530386	0.3856353591160221
111 1331	NMT3	0.8361990950226244	23.076923076923077	1.835897435897436
111 1366	NMT3	1.5898832684824904	3.378378378378378	0.20168918918918918
111 1052	NMT3	1.6450444517616067	3.1785714285714284	0.6764285714285715
111 1017	NMT3	1.3653110879388253	5.783132530120481	0.37289156626506026
111 1051	NMT3	1.376940133037694	12.34375	0.47812499999999997
111 1023	NMT3	1.68279198341396	33.125	1.9124999999999999
111 1027	NMT3	0.9295006294586655	38.69565217391305	1.173913043478261
111 1022	NMT3	1.1507474030909552	4.022140221402214	0.24428044280442804
111 1019	NMT3	1.6027499070977334	6.180555555555555	0.4423611111111111
111 1021	NMT3	1.34505431675243	7.52	0.2432
111 1034	NMT3	0.9373695198329853	7.913043478260869	0.3521739130434782
111 1030	NMT3	1.9648241206030153	40.45454545454545	3.5818181818181816
111 1191	NMT3	1.1900175131348512	23.42105263157895	1.2868421052631578
111 1058	NMT3	1.4727802981205445	6.486486486486486	0.43513513513513513
111 1149	NMT3	2.1252006420545744	13.333333333333334	0.47866666666666663
111 1133	NMT3	1.6424223005446972	9.15492957746479	0.5288732394366197
111 1176	NMT3	1.3549980244962467	1.3368983957219251	0.15828877005347594
111 1128	NMT3	1.1661386835621261	16.363636363636363	0.990909090909091
111 1182	NMT3	1.4405966968566861	1.831275720164609	0.25493827160493826
111 1186	NMT3	1.4011831726555652	1.251700680272109	0.16095238095238096
111 1152	NMT3	1.0058060109289617	11.627906976744187	0.9151162790697674
111 1164	NMT3	2.0548086866597726	15.081967213114755	1.116393442622951
111 1154	NMT3	1.1322265045953157	7.037037037037037	0.4740740740740741
111 1109	NMT3	0.7650897226753671	19.02439024390244	0.4829268292682927
111 1183	NMT3	1.2916044218703315	2.8343949044585988	0.07038216560509554
111 1115	NMT3	0.8069482005408779	2.7011494252873565	0.36465517241379314
111 1124	NMT3	1.1393692777212616	5.269461077844311	0.555688622754491
111 1127	NMT3	1.8112560054907343	25.853658536585368	1.524390243902439
111 1161	NMT3	0.8945945945945946	3.202614379084967	0.12058823529411763
111 1122	NMT3	1.199501246882793	10.952380952380953	0.7976190476190476
111 1156	NMT3	0.9236499068901304	25.757575757575758	1.4606060606060607
111 1118	NMT3	0.5772887802227655	9.666666666666666	0.8933333333333334
111 1170	NMT3	1.7167508417508417	9.326923076923077	1.0125
111 1038	NMT3	1.3694564854951652	5.081081081081081	0.24270270270270272
111 1020	NMT3	1.6805728518057286	30.357142857142858	1.1928571428571428
111 1040	NMT3	1.1481481481481481	26.38888888888889	0.4666666666666666
111 1024	NMT3	0.5896049896049895	50	2.168421052631579
111 1059	NMT3	1.2790818988002086	13.870967741935484	1.779032258064516
111 1129	NMT3	1.0623866521581429	8.804347826086957	0.6152173913043479
111 1147	NMT3	0.6291936433195998	115	4.824999999999999
111 1330	NMT3	1.139300699300699	3.8461538461538463	0.6639999999999999
111 1325	NMT3	1.208706022659511	4.886877828054298	0.318552036199095
111 1336	NMT3	0.7574187470560526	45.714285714285715	1.5619047619047617
111 1352	NMT3	1.0700418728587742	10.099009900990099	0.9772277227722772
111 1480	NMT3	0.8943364327979711	2.9545454545454546	0.6074675324675325
111 1332	NMT3	1.558864265927978	37.14285714285714	0.9428571428571428
111 1779	NMT3	0.4969159599074788	76.66666666666667	3.2533333333333334
111 1350	NMT3	0.8704918032786885	28.75	2.4375
111 1355	NMT3	1.5046826222684706	22.43243243243243	1.045945945945946
111 1776	NMT3	0.8169608595548734	12.91139240506329	0.8126582278481013
111 1313	NMT3	0.7382995319812792	2.009111617312073	0.46241457858769935
111 1478	NMT3	1.9510917030567687	49.411764705882355	0.8294117647058823
51224	NMT3	1.0561224489795917	157.14285714285714	1.442857142857143
51226	NMT3	0.6632850241545895	89.09090909090908	4.145454545454545
51228	NMT3	0.6398809523809524	77.14285714285715	3.4357142857142855
51094	NMT3	0.8242716219316356	6.9930069930069925	0.7027972027972028
51090	NMT3	1.1348973607038122	81.33333333333333	2.1933333333333334
51099	NMT3	0.8613911290322581	53.888888888888886	0.7055555555555556
51107	NMT3	1.9466571834992887	18.51851851851852	0.6444444444444444
51111	NMT3	0.8641404805914972	28.333333333333332	2.2416666666666667
51098	NMT3	0.5956782087997917	14.597701149425289	1.274712643678161
51088	NMT3	1.2026633374947981	13.114754098360656	1.0639344262295083
51115	NMT3	1.4547872340425532	44.583333333333336	2.079166666666667
51078	NMT3	1.1622401847575057	8.571428571428571	0.7038095238095238
51116	NMT3	1.0882800608828007	97	5.5
51080	NMT3	0.8694181326116374	64.61538461538461	3.1538461538461533
51114	NMT3	1.0584646670055922	47.77777777777778	1.4388888888888889
51097	NMT3	1.710344827586207	2.8939828080229226	0.4200573065902579
51089	NMT3	1.2961275626423692	2.932551319648094	0.3234604105571847
51157	NMT3	2.5129310344827585	380	3
51163	NMT3	1.8180379746835442	120	2.1555555555555554
51173	NMT3	0.6698483997754071	99.23076923076923	3.8384615384615386
51189	NMT3	0.9700622083981337	18.235294117647058	1.4720588235294119
51191	NMT3	1.0995280995280996	24.782608695652176	1.5304347826086957
51192	NMT3	1.5214521452145215	32.35294117647059	1.6647058823529413
51195	NMT3	0.8416666666666667	72.72727272727272	2.9272727272727272
51194	NMT3	0.9161953727506427	46.5	1.325
51200	NMT3	0.9286182056319581	50	2.327777777777778
51198	NMT3	1.13203125	74	3.2866666666666666
111 1307	NMT3	1.461195692536205	7.467532467532467	0.6240259740259739
111 1832	NMT3	1.722466960352423	12.235294117647058	0.9470588235294118
54207	NMT3	1.4297277409860192	55.26315789473684	3.310526315789474
111 1470	NMT3	1.1821782178217823	17.272727272727273	0.8054545454545454
51361	NMT3	1.3061611374407582	23.333333333333332	1.6761904761904762
111 1002	NMT3	1.4973221117061974	48.888888888888886	1.4277777777777776
111 1123	NMT3	6.329113924050633	74.77477477477477	3.9009009009009006
111 2618	NMT3	1.684699232943076	9.344262295081968	0.15491803278688523
111 2182	NMT3	0.6453247351450944	57.89473684210527	2.2473684210526312
51032	NMT3	0.8208905256109809	25.27777777777778	1.3666666666666667
51028	NMT3	1.3481283422459893	40.3448275862069	1.6689655172413793
51057	NMT3	1.404594767070836	69.23076923076923	0.6846153846153846
51052	NMT3	0.8968583283935981	67.14285714285715	2.692857142857143
51065	NMT3	1.590689503732982	11.636363636363637	1.0872727272727274
51064	NMT3	1.7903225806451615	20.227272727272727	0.32499999999999996
51014	NMT3	1.2896039603960396	19.791666666666668	0.70625
51018	NMT3	0.8907247465264739	31.03448275862069	0.7517241379310345
51044	NMT3	1.1985756179304565	19.090909090909093	0.4090909090909091
51069	NMT3	3.014301430143014	16.49122807017544	0.4614035087719298
51025	NMT3	0.9418140330861381	53.18181818181818	2.7227272727272727
111 1476	NMT3	0.8926974664679582	15.53191489361702	1.651063829787234
111 1770	NMT3	2.171597633136095	35.41666666666667	1.0208333333333335
111 1329	NMT3	0.7577174929840973	30.689655172413794	1.4724137931034482
